# Supplementary material for: Liquid-phase sequence capture and targeted re-sequencing revealed novel polymorphisms in tomato genes belonging to the MEP carotenoid pathway
Source: Sci Rep. 2017 Jul 17;7:5616. doi: 10.1038/s41598-017-06120-3 (PMC5514110; doi:10.1038/s41598-017-06120-3)
Supplement: Supplementary file 3 — Table S5 [file 41598_2017_6120_MOESM3_ESM.xls]

## Sheet: Table_S5
Table S5. List of non-redundant polymorphisms detected across all 47 genotypes classified as high-, medium- and low-carotenoid content (CC).
			ALTERNATIVE ALLELE
			HIGH-CC															MEDIUM-CC																				LOW-CC
CHROMOSOME	GENOMIC POSITION	REFERENCE ALLELE	E1	E4	E12	E30	E32	E41	E57	E95	E102	E105	E115	E119	STR	URI	ZBR	BX	E8	E16	E34	E45	E49	E51	E55	E60	E64	E70	E72	E76	E77	E103	E106	E108	E113	E117	E118	E21	E39	E40	E54	E71	E82	E83	E88	E92	E93	E98	E99
SL2.40ch01	610513	A	-	-	-	-	-	-	-	-	-	-	-	-	G	-	-	-	-	-	-	-	-	-	-	-	-	-	-	-	-	-	-	-	-	-	-	-	-	-	-	-	-	-	-	-	-	-	-
SL2.40ch01	610659	A	-	G	G	-	G	-	G	G	G	G	G	G	G	G	-	-	-	-	G	G	G	G	G	G	G	-	-	G	-	-	-	-	-	-	G	-	G	G	-	G	-	G	G	-	-	G	G
SL2.40ch01	610756	A	-	-	-	-	-	-	-	-	-	-	-	-	AT	-	-	-	-	-	-	-	-	-	-	-	-	-	-	-	-	-	-	-	-	-	-	-	-	-	-	-	-	-	-	-	-	-	-
SL2.40ch01	610759	A	-	T	T	-	T	-	-	T	T	-	T	T	T	-	-	-	-	-	T	T	T	T	T	-	-	-	T	T	-	-	-	-	T	-	T	-	T	T	-	T	-	T	T	-	-	T	T
SL2.40ch01	610766	T	-	-	-	-	-	-	A	-	-	A	-	-	-	A	-	-	-	-	-	-	-	-	-	A	A	-	-	-	-	-	-	-	-	-	-	-	-	-	-	-	-	-	-	-	-	-	-
SL2.40ch01	610808	TGTGGGGGTGGGG	-	-	-	-	-	-	-	-	-	-	-	-	T	-	-	-	-	-	-	-	-	-	-	-	-	-	-	-	-	-	-	-	-	-	-	-	-	-	-	-	-	-	-	-	-	-	-
SL2.40ch01	610858	A	-	-	-	-	-	-	G	-	-	G	-	-	-	G	-	-	-	-	-	-	-	-	-	G	G	-	-	-	-	-	-	-	-	-	-	-	-	-	-	-	-	-	-	-	-	-	-
SL2.40ch01	611188	T	-	-	-	G	-	-	-	-	-	G	-	-	-	-	-	-	G	-	-	-	-	-	-	-	-	-	-	-	-	-	-	-	G	-	-	-	-	-	-	-	-	-	-	-	-	-	-
SL2.40ch01	611195	A	-	G	-	G	G	-	G	-	-	-	-	G	G	G	G	G	G	G	G	-	-	-	-	-	G	-	-	-	G	-	G	-	G	G	G	-	G	-	G	-	-	-	G	G	G	-	G
SL2.40ch01	611365	T	-	-	-	-	-	-	-	-	-	-	-	-	C	-	-	-	-	-	-	-	-	-	-	-	-	-	-	-	-	-	-	-	-	-	-	-	-	-	-	-	-	-	-	-	-	-	-
SL2.40ch01	611473	A	-	-	-	-	-	-	-	-	-	-	-	-	T	-	-	-	-	-	-	-	-	-	-	-	-	-	-	-	-	-	-	-	-	-	-	-	-	-	-	-	-	-	-	-	-	-	-
SL2.40ch01	611555	TG	-	-	-	-	-	-	-	-	-	-	-	-	T	-	-	-	-	-	-	-	-	-	-	-	-	-	-	-	-	-	-	-	-	-	-	-	-	-	-	-	-	-	-	-	-	-	-
SL2.40ch01	611573	T	-	-	-	-	-	-	-	-	-	-	-	-	A	-	-	-	-	-	-	-	-	-	-	-	-	-	-	-	-	-	-	-	-	-	-	-	-	-	-	-	-	-	-	-	-	-	-
SL2.40ch01	611594	C	-	-	-	-	-	-	-	-	-	-	-	-	-	-	-	-	-	-	-	-	-	-	-	-	-	-	-	-	-	T	-	-	-	-	-	-	-	-	-	-	-	-	-	-	-	-	-
SL2.40ch01	611639	AT	-	-	-	-	-	-	-	-	-	-	-	-	A	-	-	-	-	-	-	-	-	-	-	-	-	-	-	-	-	-	-	-	-	-	-	-	-	-	-	-	-	-	-	-	-	-	-
SL2.40ch01	611646	A	-	-	-	-	-	-	-	-	-	-	-	-	ATT	-	-	-	-	-	-	-	-	-	-	-	-	-	-	-	-	-	-	-	-	-	-	-	-	-	-	-	-	-	-	-	-	-	-
SL2.40ch01	611654	A	T	T	T	T	T	T	T	T	T	T	T	T	-	T	-	-	T	T	T	T	T	T	T	T	T	T	T	T	T	T	-	T	T	-	T	T	T	T	T	T	T	T	T	T	-	T	T
SL2.40ch01	611745	A	-	-	-	-	-	-	-	-	-	-	-	-	G	-	-	-	-	-	-	-	-	-	-	-	-	-	-	-	-	-	-	-	-	-	-	-	-	-	-	-	-	-	-	-	-	-	-
SL2.40ch01	611937	T	-	-	-	-	-	-	-	-	-	-	-	-	C	-	-	-	-	-	-	-	-	-	-	-	-	-	-	-	-	-	-	-	-	-	-	-	-	-	-	-	-	-	-	-	-	-	-
SL2.40ch01	611986	C	-	-	-	-	-	-	-	-	-	-	-	-	T	-	-	-	-	-	-	-	-	-	-	-	-	-	-	-	-	-	-	-	-	-	-	-	-	-	-	-	-	-	-	-	-	-	-
SL2.40ch01	612017	T	-	-	-	-	-	-	-	-	-	-	-	-	A	-	-	-	-	-	-	-	-	-	-	-	-	-	-	-	-	-	-	-	-	-	-	-	-	-	-	-	-	-	-	-	-	-	-
SL2.40ch01	612176	C	-	-	-	-	-	-	-	-	-	-	-	-	A	-	-	-	-	-	-	-	-	-	-	-	-	-	-	-	-	-	-	-	-	-	-	-	-	-	-	-	-	-	-	-	-	-	-
SL2.40ch01	612348	T	-	-	-	-	-	-	-	-	-	-	-	-	-	-	-	-	-	-	-	-	-	-	-	-	-	-	C	-	-	-	-	-	C	-	-	-	-	-	-	-	-	-	-	-	-	-	-
SL2.40ch01	612349	A	-	-	-	-	-	-	-	-	-	-	-	-	C	-	-	-	-	-	-	-	-	-	-	-	-	-	-	-	-	-	-	-	-	-	-	-	-	-	-	-	-	-	-	-	-	-	-
SL2.40ch01	612401	T	-	-	-	-	-	-	-	-	-	-	-	-	C	-	-	-	-	-	-	-	-	-	-	-	-	-	-	-	-	-	-	-	-	-	-	-	-	-	-	-	-	-	-	-	-	-	-
SL2.40ch01	612744	T	-	-	-	-	-	-	-	-	-	-	-	-	G	-	-	-	-	-	-	-	-	-	-	-	-	-	-	-	-	-	-	-	-	-	-	-	-	-	-	-	-	-	-	-	-	-	-
SL2.40ch01	612750	C	-	-	-	-	-	-	-	-	-	-	-	-	T	-	-	-	-	-	-	-	-	-	-	-	-	-	-	-	-	-	-	-	-	-	-	-	-	-	-	-	-	-	-	-	-	-	-
SL2.40ch01	612753	C	-	-	-	-	-	-	-	-	-	-	-	-	T	-	-	-	-	-	-	-	-	-	-	-	-	-	-	-	-	-	-	-	-	-	-	-	-	-	-	-	-	-	-	-	-	-	-
SL2.40ch01	612895	C	-	-	-	-	-	-	-	-	-	-	-	-	T	-	-	-	-	-	-	-	-	-	-	-	-	-	-	-	-	-	-	-	-	-	-	-	-	-	-	-	-	-	-	-	-	-	-
SL2.40ch01	612908	T	-	-	-	-	-	-	-	-	-	-	-	-	C	-	-	-	-	-	-	-	-	-	-	-	-	-	-	-	-	-	-	-	-	-	-	-	-	-	-	-	-	-	-	-	-	-	-
SL2.40ch01	612918	G	-	-	-	-	-	-	-	-	-	-	-	-	A	-	-	-	-	-	-	-	-	-	-	-	-	-	-	-	-	-	-	-	-	-	-	-	-	-	-	-	-	-	-	-	-	-	-
SL2.40ch01	612941	T	-	-	-	-	-	-	-	-	-	-	-	-	C	-	-	-	-	-	-	-	-	-	-	-	-	-	-	-	-	-	-	-	-	-	-	-	-	-	-	-	-	-	-	-	-	-	-
SL2.40ch01	612943	C	-	-	-	-	-	-	-	-	-	-	-	-	T	-	-	-	-	-	-	-	-	-	-	-	-	-	-	-	-	-	-	-	-	-	-	-	-	-	-	-	-	-	-	-	-	-	-
SL2.40ch01	612955	G	-	-	-	-	-	-	-	-	-	-	-	-	A	-	-	-	-	-	-	-	-	-	-	-	-	-	-	-	-	-	-	-	-	-	-	-	-	-	-	-	-	-	-	-	-	-	-
SL2.40ch01	612975	T	-	-	-	-	-	-	-	-	-	-	-	-	G	-	-	-	-	-	-	-	-	-	-	-	-	-	-	-	-	-	-	-	-	-	-	-	-	-	-	-	-	-	-	-	-	-	-
SL2.40ch01	613013	A	-	-	-	-	-	-	-	-	-	-	-	-	G	-	-	-	-	-	-	-	-	-	-	-	-	-	-	-	-	-	-	-	-	-	-	-	-	-	-	-	-	-	-	-	-	-	-
SL2.40ch01	613063	C	-	-	-	-	-	-	-	-	-	-	-	-	T	-	-	-	-	-	-	-	-	-	-	-	-	-	-	-	-	-	-	-	-	-	-	-	-	-	-	-	-	-	-	-	-	-	-
SL2.40ch01	613153	TA	-	-	-	-	-	-	-	-	-	-	-	-	T	-	-	-	-	-	-	-	-	-	-	-	-	-	-	-	-	-	-	-	-	-	-	-	-	-	-	-	-	-	-	-	-	-	-
SL2.40ch01	613228	AG	-	A	A	-	A	-	A	A	A	A	A	A	-	A	-	-	-	-	A	A	A	A	A	A	A	-	-	A	-	-	-	-	-	-	A	-	A	A	-	A	-	A	A	-	-	A	A
SL2.40ch01	613512	C	-	-	-	-	-	-	-	-	-	-	-	-	-	-	-	-	-	-	-	-	-	-	-	-	-	-	T	-	-	-	-	-	T	-	-	-	-	-	-	-	-	-	-	-	-	-	-
SL2.40ch01	613575	A	-	-	-	-	-	-	-	-	-	-	-	-	G	-	-	-	-	-	-	-	-	-	-	-	-	-	-	-	-	-	-	-	-	-	-	-	-	-	-	-	-	-	-	-	-	-	-
SL2.40ch01	613895	A	-	-	-	-	-	-	-	-	-	-	-	-	G	-	-	-	-	-	-	-	-	-	-	-	-	-	-	-	-	-	-	-	-	-	-	-	-	-	-	-	-	-	-	-	-	-	-
SL2.40ch01	613917	A	-	-	-	-	-	-	-	-	-	-	-	-	T	-	-	-	-	-	-	-	-	-	-	-	-	-	-	-	-	-	-	-	-	-	-	-	-	-	-	-	-	-	-	-	-	-	-
SL2.40ch01	613942	ACT	-	-	-	-	-	-	-	-	-	-	-	-	A	-	-	-	-	-	-	-	-	-	-	-	-	-	-	-	-	-	-	-	-	-	-	-	-	-	-	-	-	-	-	-	-	-	-
SL2.40ch01	613961	G	-	-	-	-	-	-	-	-	-	-	-	-	T	-	-	-	-	-	-	-	-	-	-	-	-	-	-	-	-	-	-	-	-	-	-	-	-	-	-	-	-	-	-	-	-	-	-
SL2.40ch01	614229	T	-	-	-	-	-	-	-	-	-	-	-	-	C	-	-	-	-	-	-	-	-	-	-	-	-	-	-	-	-	-	-	-	-	-	-	-	-	-	-	-	-	-	-	-	-	-	-
SL2.40ch01	614665	G	-	-	-	-	-	-	-	-	-	-	-	-	T	-	-	-	-	-	-	-	-	-	-	-	-	-	-	-	-	-	-	-	-	-	-	-	-	-	-	-	-	-	-	-	-	-	-
SL2.40ch01	614667	C	-	-	-	-	-	-	-	-	-	-	-	-	T	-	-	-	-	-	-	-	-	-	-	-	-	-	-	-	-	-	-	-	-	-	-	-	-	-	-	-	-	-	-	-	-	-	-
SL2.40ch01	614780	C	-	T	T	-	T	-	-	T	T	-	T	T	-	-	-	-	-	-	T	T	T	T	T	-	-	-	-	T	-	-	-	-	-	-	T	-	T	T	-	T	-	T	T	-	-	-	T
SL2.40ch01	615101	A	-	G	G	G	G	-	G	G	G	G	G	G	G	G	-	-	G	G	G	G	G	G	G	G	G	-	G	G	-	G	-	-	G	-	G	-	G	G	G	G	-	G	G	G	-	G	G
SL2.40ch01	615737	C	-	-	-	-	-	-	-	-	-	-	-	-	-	-	-	-	-	-	-	-	-	-	-	-	-	-	T	-	-	-	-	-	T	-	-	-	-	-	-	-	-	-	-	-	-	-	-
SL2.40ch01	616448	G	-	-	-	-	-	-	-	-	-	-	-	-	A	-	-	-	-	-	-	-	-	-	-	-	-	-	-	-	-	-	-	-	-	-	-	-	-	-	-	-	-	-	-	-	-	-	-
SL2.40ch01	616734	C	-	-	-	-	-	-	T	-	-	T	-	-	-	T	-	-	-	-	-	-	-	-	-	T	T	-	-	-	-	-	-	-	-	-	-	-	-	-	-	-	-	-	-	-	-	T	-
SL2.40ch01	616983	G	GT	-	GT	GT	GT	GT	GT	GT	-	GT	-	GT	GT	-	GT	GT	GT	GT	GT	GT	GT	-	GT	GT	GT	GT	GT	GT	GT	-	GT	-	GT	GT	GT	GT	-	GT	GT	GT	GT	GT	GT	GT	GT	GT	GT
SL2.40ch01	616997	G	-	-	-	-	-	-	-	-	T	-	T	-	-	-	-	-	-	-	-	-	-	T	-	-	-	-	-	-	-	T	-	T	-	-	-	-	-	-	-	-	-	-	-	-	-	-	-
SL2.40ch01	3009189	G	-	-	-	-	-	-	-	-	-	-	-	-	-	-	GAATGAACTTTTGTA	-	-	-	-	-	-	-	-	-	-	-	-	-	-	-	-	-	-	-	-	-	-	-	-	-	-	-	-	-	-	-	-
SL2.40ch01	3009254	T	TAA	TAA	-	TAA	TAA	-	TAA	TAA	-	-	TAA	-	-	TAA	-	-	TAA	-	TAA	-	TAA	TAA	TAA	TAA	TAA	TAA	TAA	-	-	-	TAA	TAA	TAA	TAA	-	-	-	-	TAA	TAA	TAA	TAA	TAA	TAA	TAA	TAA	TAA
SL2.40ch01	3009255	A	-	-	-	-	-	-	-	-	-	-	-	-	-	-	-	-	-	AAAAGTACACCAC	-	-	-	-	-	-	-	-	-	-	-	-	-	-	-	-	-	-	-	-	-	-	-	-	-	-	-	-	-
SL2.40ch01	3009256	T	A	A	-	A	A	-	A	A	-	-	A	-	A	A	-	-	A	A	A	-	A	A	A	A	A	A	A	-	-	-	A	A	A	A	-	-	A	-	A	A	A	A	A	A	A	A	A
SL2.40ch01	3009257	G	A	-	-	A	-	-	A	-	-	-	-	-	-	-	-	-	-	-	-	-	-	A	A	A	-	A	-	-	-	-	-	-	A	-	-	-	-	-	-	-	-	A	-	-	-	-	A
SL2.40ch01	3009258	T	A	-	-	-	-	-	A	-	-	-	-	-	-	-	-	-	-	-	-	-	-	-	A	-	-	-	-	-	-	-	-	-	-	-	-	-	-	-	-	-	-	A	-	-	-	-	-
SL2.40ch01	3009259	T	A	A	-	A	A	-	A	A	-	-	A	-	-	A	-	-	A,C	-	A	-	A	A	A	A	A	A	A,C	-	-	-	A	A	A	A	-	-	-	-	A	A	A	A	A	A	A	A	A
SL2.40ch01	3009260	A	C	C	-	C	C	-	C	C	-	-	C	-	-	C	-	-	C	-	C	-	-	C	C	C	C	C	C	-	-	-	C	C	C	C	-	-	-	-	C	C	C	C	C	C	C	C	C
SL2.40ch01	3009261	T	A	A	-	A	A	-	A	A	-	-	A	-	-	A	-	-	A,C	-	-	-	A	A	A	A	A	A	A,C	-	-	-	A	A	A	A	-	-	-	-	A	A	A	A	A	A	A	A	A
SL2.40ch01	3009263	A	C	C	-	C	C	-	C	C	-	-	C	-	-	C	-	-	C	-	-	-	C	C	C	C	C	C	C	-	-	-	C	C	C	C	-	-	-	-	C	C	C	C	C	C	C	C	C
SL2.40ch01	3009265	T	C	C	-	C	C	-	C	C	-	-	C	-	-	C	-	-	C	-	-	-	C	C	C	C	C	C	C	-	-	-	C	C	C	C	-	-	-	-	C	C	C	C	C	C	C	C	C
SL2.40ch01	3009266	A	-	-	-	C	C	-	C	-	-	-	-	-	-	-	-	-	-	-	-	-	-	-	-	-	-	-	C	-	-	-	-	C	C	C	-	-	-	-	C	-	C	C	-	-	-	C	-
SL2.40ch01	3009267	C	-	-	-	A	A	-	A	-	-	-	-	-	-	A	-	-	-	-	-	-	-	-	-	-	A	-	-	-	-	-	-	A	A	-	-	-	-	-	A	-	A	A	A	-	-	A	A
SL2.40ch01	3009271	A	G	-	-	G	G	-	G	-	-	-	G	-	-	G	-	-	G	-	-	-	-	G	-	G	G	-	G	-	-	-	G	-	-	-	-	-	-	-	-	G	-	-	-	G	G	-	-
SL2.40ch01	3009276	G	-	-	-	-	-	-	-	-	-	-	A	-	-	-	-	-	-	-	-	-	-	-	-	-	-	-	-	-	-	-	-	-	-	-	-	-	-	-	-	-	-	-	-	-	-	-	-
SL2.40ch01	3009289	T	TAGTATTGATATAAA	TAGTATTGATATAAA	-	TAGTATTGATATAAA	TAGTATTGATATAAA	-	TAGTATTGATATAAA	TAGTATTGATATAAA	-	-	TAGTATTGATATAAA	-	TAGTATTGATATAAA	TAGTATTGATATAAA	TAGTATTGATATAAA	-	TAGTATTGATATAAA	TAGTATTGATATAAA	TAGTATTGATATAAA	-	TAGTATTGATATAAA	TAGTATTGATATAAA	TAGTATTGATATAAA	TAGTATTGATATAAA	TAGTATTGATATAAA	TAGTATTGATATAAA	TAGTATTGATATAAA	-	-	-	TAGTATTGATATAAA	TAGTATTGATATAAA	TAGTATTGATATAAA	TAGTATTGATATAAA	-	-	TAGTATTGATATAAA	-	TAGTATTGATATAAA	TAGTATTGATATAAA	TAGTATTGATATAAA	TAGTATTGATATAAA	TAGTATTGATATAAA	TAGTATTGATATAAA	TAGTATTGATATAAA	TAGTATTGATATAAA	TAGTATTGATATAAA
SL2.40ch01	3009335	T	-	-	-	-	-	-	-	A	-	-	-	-	-	-	-	-	-	-	-	-	-	-	-	-	-	-	-	-	-	-	-	-	-	-	-	-	-	-	-	-	-	-	-	-	-	-	-
SL2.40ch01	3009370	A	-	-	-	-	-	-	-	-	-	-	-	-	G	-	G	-	-	-	-	-	-	-	-	-	-	-	-	-	-	-	-	-	-	-	-	-	-	-	-	-	-	-	-	-	-	-	-
SL2.40ch01	3009472	G	-	-	-	-	-	-	-	-	-	-	-	-	A	-	A	-	-	-	-	-	-	-	-	-	-	-	-	-	-	-	-	-	-	-	-	-	-	-	-	-	-	-	-	-	-	-	-
SL2.40ch01	3009544	A	-	-	-	-	-	-	-	-	-	-	-	-	T	-	T	-	-	-	-	-	-	-	-	-	-	-	-	-	-	-	-	-	-	-	-	-	-	-	-	-	-	-	-	-	-	-	-
SL2.40ch01	3009636	G	GA	GA	GA	GA	GA	GA	GA	GA	GA	GA	GA	GA	GA	GA	GA	GA	GA	GA	GA	GA	GA	GA	GA	GA	GA	GA	GA	GA	GA	GA	GA	GA	GA	GA	-	GA	-	GA	GA	GA	GA	GA	GA	GA	GA	GA	GA
SL2.40ch01	3009648	A	-	-	-	-	-	-	-	-	-	-	-	-	G	-	G	-	-	-	-	-	-	-	-	-	-	-	-	-	-	-	-	-	-	-	-	-	-	-	-	-	-	-	-	-	-	-	-
SL2.40ch01	3009704	AT	-	-	-	-	-	-	-	-	-	-	-	-	A	-	A	-	-	-	-	-	-	-	-	-	-	-	-	-	-	-	-	-	-	-	-	-	-	-	-	-	-	-	-	-	-	-	-
SL2.40ch01	3009809	AT	-	-	-	-	-	-	-	-	-	A	-	-	-	-	-	A	-	-	-	-	-	-	-	-	-	-	-	-	A	A	-	-	-	-	-	-	-	-	-	-	-	-	-	-	-	-	-
SL2.40ch01	3009810	T	-	-	-	-	-	-	-	-	-	-	-	-	A	-	A	-	-	-	-	-	-	-	-	-	-	-	-	-	-	-	-	-	-	-	-	-	-	-	-	-	-	-	-	-	-	-	-
SL2.40ch01	3009819	T	-	-	-	-	-	-	-	-	-	-	-	-	A	-	A	-	-	-	-	-	-	-	-	-	-	-	-	-	-	-	-	-	-	-	-	-	-	-	-	-	-	-	-	-	-	-	-
SL2.40ch01	3009820	A	T	T	-	-	T	-	T	-	-	-	T	-	T	T	-	-	T	T	-	-	T	T	T	T	-	T	T	-	-	-	T	T	T	T	-	-	T	-	T	T	-	T	T	T	T	T	T
SL2.40ch01	3010451	G	GT	GT	GT	GT	GT	GT	GT	GT	GT	GT	GT	GT	GT	GT	GT	GT	GT	GT	GT	GT	GT	GT	GT	GT	GT	GT	GT	GT	GT	GT	GT	GT	GT	GT	GT	GT	GT	GT	GT	GT	GT	GT	GT	GT	GT	GT	GT
SL2.40ch01	3010989	A	-	-	-	-	-	-	-	-	-	-	-	-	G	-	G	-	-	-	-	-	-	-	-	-	-	-	-	-	-	-	-	-	-	-	-	-	-	-	-	-	-	-	-	-	-	-	-
SL2.40ch01	3011784	G	-	-	-	-	-	-	-	-	-	-	-	-	-	-	-	-	-	-	-	-	-	-	-	-	-	-	-	-	-	A	-	-	-	-	-	-	-	-	-	-	-	-	-	-	-	-	-
SL2.40ch01	3011865	G	GT	GT	GT	GT	GT	GT	GT	GT	GT	GT	GT	GT	GT	GT	GT	GT	GT	GT	GT	GT	GT	GT	GT	GT	GT	GT	GT	GT	GT	GT	GT	GT	GT	GT	GT	GT	GT	GT	GT	GT	GT	GT	GT	GT	GT	GT	GT
SL2.40ch01	3012119	C	-	-	-	-	-	-	-	-	-	-	-	-	T	-	T	-	-	-	-	-	-	-	-	-	-	-	-	-	-	-	-	-	-	-	-	-	-	-	-	-	-	-	-	-	-	-	-
SL2.40ch01	3012142	C	-	T	-	-	T	-	-	-	-	-	-	-	T	T	-	T	-	T	T	-	-	-	-	-	-	T	-	-	-	-	T	T	T	T	-	-	-	-	-	T	-	-	-	-	T	-	-
SL2.40ch01	3013065	T	-	-	-	-	-	-	-	-	-	-	-	-	C	-	C	-	-	-	-	-	-	-	-	-	-	-	-	-	-	-	-	-	-	-	-	-	-	-	-	-	-	-	-	-	-	-	-
SL2.40ch01	3013368	C	-	-	-	-	-	-	-	-	-	-	-	-	T	-	T	-	-	-	-	-	-	-	-	-	-	-	-	-	-	-	-	-	-	-	-	-	-	-	-	-	-	-	-	-	-	-	-
SL2.40ch01	3013394	C	-	-	-	-	-	-	-	-	-	-	-	-	T	-	T	-	-	-	-	-	-	-	-	-	-	-	-	-	-	-	-	-	-	-	-	-	-	-	-	-	-	-	-	-	-	-	-
SL2.40ch01	3013726	A	-	-	-	-	-	-	-	-	-	-	-	-	C	-	C	-	-	-	-	-	-	-	-	-	-	-	-	-	-	-	-	-	-	-	-	-	-	-	-	-	-	-	-	-	-	-	-
SL2.40ch01	3013828	A	-	-	AT	-	-	AT	-	AT	AT	AT	-	AT	-	-	-	AT	-	-	-	AT	-	-	-	-	AT	-	-	AT	AT	AT	-	-	-	-	AT	AT	-	AT	-	-	-	-	-	-	-	-	-
SL2.40ch01	3013838	T	-	-	-	-	-	-	-	-	-	-	-	-	TA	-	-	-	-	-	-	-	-	-	-	-	-	-	-	-	-	-	-	-	-	-	-	-	-	-	-	-	-	-	-	-	-	-	-
SL2.40ch01	3013839	T	-	-	-	-	-	-	-	-	-	-	-	-	A	-	A	-	-	-	-	-	-	-	-	-	-	-	-	-	-	-	-	-	-	-	-	-	-	-	-	-	-	-	-	-	-	-	-
SL2.40ch01	3013977	A	-	-	-	-	-	-	-	-	-	-	-	-	-	-	-	-	-	-	-	-	-	-	-	-	-	-	-	-	-	T	-	-	-	-	-	-	-	-	-	-	-	-	-	-	-	-	-
SL2.40ch01	3014090	C	CA	CA	CA	CA	CA	CA	CA	CA	CA	CA	CA	CA	CA	CA	CA	CA	CA	CA	CA	CA	CA	CA	CA	CA	CA	CA	CA	CA	CA	CA	CA	CA	CA	CA	CA	CA	CA	CA	CA	CA	CA	CA	CA	CA	CA	CA	CA
SL2.40ch01	3014158	A	-	-	-	-	-	-	-	-	-	-	-	-	AGAAG	-	-	-	-	-	-	-	-	-	-	-	-	-	-	-	-	-	-	-	-	-	-	-	-	-	-	-	-	-	-	-	-	-	-
SL2.40ch01	3014159	A	-	-	-	-	-	-	-	-	-	-	-	-	-	-	G	-	-	-	-	-	-	-	-	-	-	-	-	-	-	-	-	-	-	-	-	-	-	-	-	-	-	-	-	-	-	-	-
SL2.40ch01	3014162	G	-	-	-	-	-	-	-	-	-	-	-	-	A	-	A	-	-	-	-	-	-	-	-	-	-	-	-	-	-	GAAAAA	-	-	-	-	-	-	-	-	-	-	-	-	-	-	-	-	-
SL2.40ch01	3014314	GA	-	-	-	-	-	-	-	-	-	-	-	-	G	-	G	-	-	-	-	-	-	-	-	-	-	-	-	-	-	-	-	-	-	-	-	-	-	-	-	-	-	-	-	-	-	-	-
SL2.40ch01	3014329	G	-	-	-	-	-	-	-	-	-	-	-	-	A	-	A	-	-	-	-	-	-	-	-	-	-	-	-	-	-	A	-	-	-	-	-	-	-	-	-	-	-	-	-	-	-	-	-
SL2.40ch01	3014869	C	-	-	-	-	-	-	-	-	-	-	-	-	G	-	G	-	-	-	-	-	-	-	-	-	-	-	-	-	-	-	-	-	-	-	-	-	-	-	-	-	-	-	-	-	-	-	-
SL2.40ch01	3015003	T	-	-	-	-	-	-	-	G	-	-	-	-	-	-	-	-	-	-	-	-	-	-	-	-	-	-	-	-	-	-	-	-	-	-	-	-	-	-	-	-	-	-	-	-	-	-	-
SL2.40ch01	3015483	A	-	-	-	-	-	-	-	-	-	-	-	-	-	-	-	-	-	-	-	-	-	-	-	-	-	-	-	-	-	G	-	-	-	-	-	-	-	-	-	-	-	-	-	-	-	-	-
SL2.40ch01	3016248	G	-	-	-	-	-	-	-	-	-	-	-	-	T	-	T	-	-	-	-	-	-	-	-	-	-	-	-	-	-	-	-	-	-	-	-	-	-	-	-	-	-	-	-	-	-	-	-
SL2.40ch01	3017352	G	-	-	-	-	-	-	-	-	-	-	-	-	T	-	T	-	-	-	-	-	-	-	-	-	-	-	-	-	-	-	-	-	-	-	-	-	-	-	-	-	-	-	-	-	-	-	-
SL2.40ch01	3018764	G	-	-	-	-	-	-	-	-	-	-	-	-	A	-	A	-	-	-	-	-	-	-	-	-	-	-	-	-	-	-	-	-	-	-	-	-	-	-	-	-	-	-	-	-	-	-	-
SL2.40ch01	3018950	C	-	-	-	-	-	-	-	-	-	-	-	-	-	-	-	-	-	-	-	-	-	-	-	-	-	-	-	-	-	T	-	-	-	-	-	-	-	-	-	-	-	-	-	-	-	-	-
SL2.40ch01	3019984	T	-	-	-	-	-	-	-	-	-	-	-	-	C	-	C	-	-	-	-	-	-	-	-	-	-	-	-	-	-	-	-	-	-	-	-	-	-	-	-	-	-	-	-	-	-	-	-
SL2.40ch01	69259595	A	-	-	-	-	-	-	-	-	-	-	-	-	-	-	-	-	-	-	-	-	-	-	-	-	-	-	-	-	-	G	-	-	-	-	-	G	-	-	-	-	G	-	-	-	-	-	-
SL2.40ch01	69260606	C	-	-	-	-	-	-	-	-	-	-	-	-	T	-	-	-	-	-	-	-	-	-	-	-	-	-	-	-	-	-	-	-	-	-	-	-	-	-	-	-	-	-	-	-	-	-	-
SL2.40ch01	69260614	A	-	-	-	-	-	-	-	-	-	-	-	-	G	-	-	-	-	-	-	-	-	-	-	-	-	-	-	-	-	-	-	-	-	-	-	-	-	-	-	-	-	-	-	-	-	-	-
SL2.40ch01	69260635	T	-	-	-	-	-	-	-	-	-	-	-	-	-	-	-	-	-	-	-	-	-	-	-	-	-	-	-	A	-	-	-	-	-	-	-	-	A	-	-	-	-	-	-	-	-	-	-
SL2.40ch01	69261113	A	-	-	-	-	-	-	-	-	-	-	-	-	T	-	-	-	-	-	-	-	-	-	-	-	-	-	-	-	-	-	-	-	-	-	-	-	-	-	-	-	-	-	-	-	-	-	-
SL2.40ch01	69261141	G	-	-	-	-	-	-	-	-	-	-	-	-	A	-	-	-	-	-	-	-	-	-	-	-	-	-	-	-	-	-	-	-	-	-	-	-	-	-	-	-	-	-	-	-	-	-	-
SL2.40ch01	69261150	C	-	-	-	-	-	-	-	-	-	-	-	-	G	-	-	-	-	-	-	-	-	-	-	-	-	-	-	-	-	-	-	-	-	-	-	-	-	-	-	-	-	-	-	-	-	-	-
SL2.40ch01	69261700	C	-	-	-	-	-	-	-	-	-	-	-	-	T	-	-	-	-	-	-	-	-	-	-	-	-	-	-	-	-	-	-	-	-	-	-	-	-	-	-	-	-	-	-	-	-	-	-
SL2.40ch01	69262836	T	-	-	-	-	-	-	-	-	-	-	-	-	A	-	-	-	-	-	-	-	-	-	-	-	-	-	-	-	-	-	-	-	-	-	-	-	-	-	-	-	-	-	-	-	-	-	-
SL2.40ch01	69263233	T	-	-	-	-	-	-	-	-	-	-	-	-	C	-	-	-	-	-	-	-	-	-	-	-	-	-	-	-	-	-	-	-	-	-	-	-	-	-	-	-	-	-	-	-	-	-	-
SL2.40ch01	69263384	GATTTATAT	-	-	-	-	-	-	-	-	-	-	-	-	G	-	-	-	-	-	-	-	-	-	-	-	-	-	-	-	-	-	-	-	-	-	-	-	-	-	-	-	-	-	-	-	-	-	-
SL2.40ch01	69263445	C	CT	-	-	-	-	-	-	-	-	-	-	-	-	-	-	-	-	CT	-	-	-	-	-	-	CT	CT	-	-	-	-	-	-	-	-	-	-	-	-	-	-	-	-	-	-	-	-	-
SL2.40ch01	69263448	C	T	CTT	CTT	CTT	CTT	CTT	CTT	CTT	CTT	CTT	CTT	CTT	T	CTT	CTT	T	CTT	T	CTT	CTT	CTT	CTT	CTT	CTT	T	T	CTT	CTT	CTT	CTT	CTT	CTT	CT,CTT	CTT	CTT	CTT	CTT	CTT	CTT	CTT	CTT	CTT	CTT	CTT	CTT	CTT	CTT
SL2.40ch01	69263449	T	-	-	-	-	-	-	-	-	-	-	-	-	TC	-	-	-	-	-	-	-	-	-	-	-	-	-	-	-	-	-	-	-	-	-	-	-	-	-	-	-	-	-	-	-	-	-	-
SL2.40ch01	69263674	A	-	-	-	-	-	-	-	-	-	-	-	-	G	-	-	-	-	-	-	-	-	-	-	-	-	-	-	-	-	-	-	-	-	-	-	-	-	-	-	-	-	-	-	-	-	-	-
SL2.40ch01	69263805	TA	-	-	-	-	-	-	-	-	-	-	-	-	T	-	-	-	-	-	-	-	-	-	-	-	-	-	-	-	-	-	-	-	-	-	-	-	-	-	-	-	-	-	-	-	-	-	-
SL2.40ch01	69263820	G	-	-	-	-	-	-	-	-	-	-	-	-	A	-	-	-	-	-	-	-	-	-	-	-	-	-	-	-	-	-	-	-	-	-	-	-	-	-	-	-	-	-	-	-	-	-	-
SL2.40ch01	69263937	A	-	-	-	-	-	-	-	-	-	-	-	-	G	-	-	-	-	-	-	-	-	-	-	-	-	-	-	-	-	-	-	-	-	-	-	-	-	-	-	-	-	-	-	-	-	-	-
SL2.40ch01	69263986	C	-	-	-	-	-	-	-	-	-	-	-	-	A	-	-	-	-	-	-	-	-	-	-	-	-	-	-	-	-	-	-	-	-	-	-	-	-	-	-	-	-	-	-	-	-	-	-
SL2.40ch01	69264021	A	-	-	-	-	-	-	-	-	-	-	-	-	G	-	-	-	-	-	-	-	-	-	-	-	-	-	-	-	-	-	-	-	-	-	-	-	-	-	-	-	-	-	-	-	-	-	-
SL2.40ch01	69264628	A	-	-	-	-	-	-	-	-	-	-	-	-	-	-	-	-	-	-	-	-	-	-	-	-	-	-	-	-	-	T	-	-	-	-	-	-	-	-	-	-	-	-	-	-	-	-	-
SL2.40ch01	69264673	A	-	-	-	-	-	-	-	-	-	-	-	-	T	-	-	-	-	-	-	-	-	-	-	-	-	-	-	-	-	-	-	-	-	-	-	-	-	-	-	-	-	-	-	-	-	-	-
SL2.40ch01	69264856	C	-	-	-	-	-	-	-	-	-	-	-	-	T	-	-	-	-	-	-	-	-	-	-	-	-	-	-	-	-	-	-	-	-	-	-	-	-	-	-	-	-	-	-	-	-	-	-
SL2.40ch01	69265250	C	-	-	-	-	-	-	-	-	-	-	-	-	CAAATAAATATTTAA	-	-	-	-	-	-	-	-	-	-	-	-	-	-	-	-	-	-	-	-	-	-	-	-	-	-	-	-	-	-	-	-	-	-
SL2.40ch01	69265607	A	-	-	-	-	-	-	-	-	-	-	-	-	AT	-	-	-	-	-	-	-	-	-	-	-	-	-	-	-	-	-	-	-	-	-	-	-	-	-	-	-	-	-	-	-	-	-	-
SL2.40ch01	69265610	T	TA	TA	TA	TA	TA	TA	TA	TA	TA	TA	TA	TA	TA	TA	TA	TA	TA	TA	TA	TA	TA	TA	TA	TA	TA	TA	TA	TA	TA	TA	TA	TA	TA	TA	TA	TA	TA	TA	TA	TA	TA	TA	TA	TA	TA	TA	TA
SL2.40ch01	69265611	A	-	-	-	-	-	-	-	-	-	-	-	-	T	-	-	-	-	-	-	-	-	-	-	-	-	-	-	-	-	-	-	-	-	-	-	-	-	-	-	-	-	-	-	-	-	-	-
SL2.40ch01	69265612	A	-	-	-	-	-	-	-	-	-	-	-	-	T	-	-	-	-	-	-	-	-	-	-	-	-	-	-	-	-	-	-	-	-	-	-	-	-	-	-	-	-	-	-	-	-	-	-
SL2.40ch01	69265834	T	-	-	-	-	-	-	-	-	-	-	-	-	C	-	-	-	-	-	-	-	-	-	-	-	-	-	-	-	-	-	-	-	-	-	-	-	-	-	-	-	-	-	-	-	-	-	-
SL2.40ch01	69266006	T	-	-	-	-	-	-	-	-	-	-	-	-	A	-	-	-	-	-	-	-	-	-	-	-	-	-	-	-	-	-	-	-	-	-	-	-	-	-	-	-	-	-	-	-	-	-	-
SL2.40ch01	69266177	A	-	-	-	-	-	-	-	-	-	-	-	-	C	-	-	-	-	-	-	-	-	-	-	-	-	-	-	-	-	-	-	-	-	-	-	-	-	-	-	-	-	-	-	-	-	-	-
SL2.40ch01	69266382	G	-	-	-	-	-	-	-	-	-	-	-	-	A	-	-	-	-	-	-	-	-	-	-	-	-	-	-	-	-	-	-	-	-	-	-	-	-	-	-	-	-	-	-	-	-	-	-
SL2.40ch01	69267071	T	C	-	-	-	-	-	-	-	-	-	-	-	C	-	-	C	-	C	-	-	-	-	-	-	C	C	-	-	-	C	-	-	C	-	-	-	-	-	-	-	-	-	-	-	-	-	-
SL2.40ch01	69267170	A	-	-	-	-	-	-	-	-	-	-	-	-	G	-	-	-	-	-	-	-	-	-	-	-	-	-	-	-	-	G	-	-	-	-	-	-	-	-	-	-	-	-	-	-	-	-	-
SL2.40ch01	69267251	T	-	-	-	-	-	-	-	-	-	-	-	-	A	-	-	-	-	-	-	-	-	-	-	-	-	-	-	-	-	-	-	-	-	-	-	-	-	-	-	-	-	-	-	-	-	-	-
SL2.40ch01	69267673	A	-	-	-	-	-	-	-	-	-	-	-	-	T	-	-	-	-	-	-	-	-	-	-	-	-	-	-	-	-	-	-	-	-	-	-	-	-	-	-	-	-	-	-	-	-	-	-
SL2.40ch01	69267782	T	-	-	-	-	-	-	-	-	-	-	-	-	TA	-	-	-	-	-	-	-	-	-	-	-	-	-	-	-	-	-	-	-	-	-	-	-	-	-	-	-	-	-	-	-	-	-	-
SL2.40ch01	69267876	G	-	-	-	-	-	-	-	-	-	-	-	-	A	-	-	-	-	-	-	-	-	-	-	-	-	-	-	-	-	-	-	-	-	-	-	-	-	-	-	-	-	-	-	-	-	-	-
SL2.40ch01	73957908	A	-	-	-	-	-	-	-	-	-	-	-	-	-	-	-	-	-	-	-	-	-	-	T	-	T	-	-	-	-	-	-	-	-	-	-	-	-	-	-	-	-	-	-	-	-	-	-
SL2.40ch01	73960307	G	-	-	-	-	-	-	-	-	-	-	-	-	-	-	-	-	-	-	-	-	-	-	-	-	T	-	-	-	-	-	-	-	-	-	-	-	-	-	-	-	-	-	-	-	-	-	-
SL2.40ch01	73960631	C	-	-	-	-	-	-	-	-	-	-	-	-	-	-	-	-	-	-	-	-	-	-	-	-	T	-	-	-	-	-	-	-	-	-	-	-	-	-	-	-	-	-	-	-	-	-	-
SL2.40ch01	73961224	G	-	-	-	-	-	-	-	-	-	-	-	-	-	-	-	-	-	-	-	-	-	-	-	-	T	-	-	-	-	-	-	-	-	-	-	-	-	-	-	-	-	-	-	-	-	-	-
SL2.40ch01	73961748	G	-	-	-	-	-	-	-	-	-	-	-	-	-	-	-	-	-	-	-	-	-	-	-	-	A	-	-	-	-	-	-	-	-	-	-	-	-	-	-	-	-	-	-	-	-	-	-
SL2.40ch01	73963083	T	-	-	-	-	-	-	-	-	-	-	-	-	-	-	-	-	-	-	-	-	-	-	-	-	A	-	-	-	-	-	-	-	-	-	-	-	-	-	-	-	-	-	-	-	-	-	-
SL2.40ch01	73963475	G	-	-	-	-	-	-	-	-	-	-	-	-	-	-	-	-	-	-	-	-	-	-	-	-	A	-	-	-	-	-	-	-	-	-	-	-	-	-	-	-	-	-	-	-	-	-	-
SL2.40ch01	73963617	G	-	-	-	-	-	-	-	-	-	-	-	-	-	-	-	-	-	-	-	-	-	-	-	-	A	-	-	-	-	-	-	-	-	-	-	-	-	-	-	-	-	-	-	-	-	-	-
SL2.40ch01	73964105	A	-	-	-	-	-	-	-	G	-	-	-	-	-	-	-	-	-	-	-	-	-	-	G	-	G	-	-	-	-	G	-	-	-	-	-	-	-	-	-	-	-	-	-	-	-	-	-
SL2.40ch01	73964114	G	-	-	-	-	-	-	-	C	-	-	-	-	-	-	-	-	-	-	-	-	-	-	C	-	C	-	-	-	-	C	-	-	-	-	-	-	-	-	-	-	-	-	-	-	-	-	-
SL2.40ch01	73964234	A	-	-	-	-	-	-	-	-	-	-	-	-	-	-	-	-	-	-	-	-	-	-	-	-	T	-	-	-	-	-	-	-	-	-	-	-	-	-	-	-	-	-	-	-	-	-	-
SL2.40ch01	73964407	C	-	-	-	-	-	-	-	-	-	-	-	-	-	-	-	-	-	-	-	-	-	-	-	-	T	-	-	-	-	-	-	-	-	-	-	-	-	-	-	-	-	-	-	-	-	-	-
SL2.40ch01	73964499	T	-	-	-	-	-	-	-	-	-	-	-	-	-	-	-	-	-	-	-	-	-	-	-	-	C	-	-	-	-	-	-	-	-	-	-	-	-	-	-	-	-	-	-	-	-	-	-
SL2.40ch01	73964738	T	-	-	-	-	-	-	-	-	-	-	-	-	-	-	-	-	-	-	-	-	-	-	-	-	C	-	-	-	-	-	-	-	-	-	-	-	-	-	-	-	-	-	-	-	-	-	-
SL2.40ch01	73964740	G	-	-	-	-	-	-	-	-	-	-	-	-	-	-	-	-	-	-	-	-	-	-	-	-	A	-	-	-	-	-	-	-	-	-	-	-	-	-	-	-	-	-	-	-	-	-	-
SL2.40ch01	73964741	C	-	-	-	-	-	-	-	-	-	-	-	-	-	-	-	-	-	-	-	-	-	-	-	-	A	-	-	-	-	-	-	-	-	-	-	-	-	-	-	-	-	-	-	-	-	-	-
SL2.40ch01	73964743	C	-	-	-	-	-	-	-	-	-	-	-	-	-	-	-	-	-	-	-	-	-	-	-	-	CATGTA	-	-	-	-	-	-	-	-	-	-	-	-	-	-	-	-	-	-	-	-	-	-
SL2.40ch01	73964744	C	-	-	-	-	-	-	-	-	-	-	-	-	-	-	-	-	-	-	-	-	-	-	-	-	A	-	-	-	-	-	-	-	-	-	-	-	-	-	-	-	-	-	-	-	-	-	-
SL2.40ch01	73964749	T	-	-	-	-	-	-	-	-	-	-	-	-	-	-	-	-	-	-	-	-	-	-	-	-	G	-	-	-	-	-	-	-	-	-	-	-	-	-	-	-	-	-	-	-	-	-	-
SL2.40ch01	73964752	A	-	-	-	-	-	-	-	-	-	-	-	-	-	-	-	-	-	-	-	-	-	-	-	-	T	-	-	-	-	-	-	-	-	-	-	-	-	-	-	-	-	-	-	-	-	-	-
SL2.40ch01	73965411	G	-	-	-	-	-	-	-	-	-	-	-	-	-	-	-	-	-	-	-	-	-	-	-	-	-	-	-	-	-	-	-	-	-	-	-	-	-	-	-	-	-	A	-	-	-	-	-
SL2.40ch01	73965963	A	-	-	-	-	-	-	-	-	-	-	-	-	-	-	-	-	-	-	-	-	-	-	-	-	G	-	-	-	-	-	-	-	-	-	-	-	-	-	-	-	-	-	-	-	-	-	-
SL2.40ch01	73966040	A	-	-	-	-	-	-	-	-	-	-	-	-	-	-	-	-	-	-	-	-	-	-	-	-	C	-	-	-	-	-	-	-	-	-	-	-	-	-	-	-	-	-	-	-	-	-	-
SL2.40ch01	73966348	G	-	-	-	-	-	-	-	-	-	-	-	-	-	-	-	-	-	-	-	-	-	-	-	-	T	-	-	-	-	-	-	-	-	-	-	-	-	-	-	-	-	-	-	-	-	-	-
SL2.40ch01	73966614	G	-	-	-	-	-	-	-	C	-	-	-	-	-	-	-	-	-	-	-	-	-	-	-	-	-	-	-	-	-	-	-	-	-	-	-	-	-	-	-	-	-	-	-	-	-	-	-
SL2.40ch01	73966724	AT	-	-	-	-	-	-	-	-	-	-	-	-	-	-	-	-	-	-	-	-	-	-	-	-	A	-	-	-	-	-	-	-	-	-	-	-	-	-	-	-	-	-	-	-	-	-	-
SL2.40ch01	73967170	G	-	-	-	-	-	-	-	-	-	-	-	-	-	-	-	-	-	-	-	-	-	-	A	-	-	-	-	-	-	-	-	-	-	-	-	-	-	-	-	-	-	-	-	-	-	-	-
SL2.40ch01	73967556	T	-	-	-	-	-	-	-	-	-	-	-	-	-	-	-	-	-	-	-	-	-	-	-	-	C	-	-	-	-	-	-	-	-	-	-	-	-	-	-	-	-	-	-	-	-	-	-
SL2.40ch01	73967938	T	-	-	-	-	-	-	-	TAGTA	-	-	-	-	-	-	-	-	-	-	-	-	-	-	TAGTA	-	TAGTA	-	-	-	-	-	-	-	-	-	-	-	-	-	-	-	-	-	-	-	-	-	-
SL2.40ch01	73967940	T	-	-	-	-	-	-	-	A	-	-	-	-	-	-	-	-	-	-	-	-	-	-	A	-	A	-	-	-	-	-	-	-	-	-	-	-	-	-	-	-	-	-	-	-	-	-	-
SL2.40ch01	73967942	T	-	-	-	-	-	-	-	G	-	-	-	-	-	-	-	-	-	-	-	-	-	-	G	-	G	-	-	-	-	-	-	-	-	-	-	-	-	-	-	-	-	-	-	-	-	-	-
SL2.40ch01	73967944	A	-	-	-	-	-	-	-	C	-	-	-	-	-	-	-	-	-	-	-	-	-	-	C	-	C	-	-	-	-	-	-	-	-	-	-	-	-	-	-	-	-	-	-	-	-	-	-
SL2.40ch01	73967945	T	-	-	-	-	-	-	-	A	-	-	-	-	-	-	-	-	-	-	-	-	-	-	-	-	A	-	-	-	-	-	-	-	-	-	-	-	-	-	-	-	-	-	-	-	-	-	-
SL2.40ch01	73967947	T	-	-	-	-	-	-	-	G	-	-	-	-	-	-	-	-	-	-	-	-	-	-	-	-	G	-	-	-	-	-	-	-	-	-	-	-	-	-	-	-	-	-	-	-	-	-	-
SL2.40ch01	73967948	T	-	-	-	-	-	-	-	-	-	-	-	-	-	-	-	-	-	-	-	-	-	-	-	-	G	-	-	-	-	-	-	-	-	-	-	-	-	-	-	-	-	-	-	-	-	-	-
SL2.40ch01	73967990	T	-	-	-	-	-	-	-	-	-	-	-	-	-	-	-	-	-	-	-	-	-	-	C	-	-	-	-	-	-	-	-	-	-	-	-	-	-	-	-	-	-	-	-	-	-	-	-
SL2.40ch01	73968005	C	-	-	-	-	-	-	-	T	-	-	-	-	-	-	-	-	-	-	-	-	-	-	-	-	-	-	-	-	-	-	-	-	-	-	-	-	-	-	-	-	-	-	-	-	-	-	-
SL2.40ch01	73968045	T	-	-	-	-	-	-	-	-	-	-	-	-	-	-	-	-	-	-	-	-	-	-	-	-	G	-	-	-	-	-	-	-	-	-	-	-	-	-	-	-	-	-	-	-	-	-	-
SL2.40ch01	73968095	G	-	-	-	-	-	-	-	-	-	-	-	-	-	-	-	-	-	-	-	-	-	-	-	-	A	-	-	-	-	-	-	-	-	-	-	-	-	-	-	-	-	-	-	-	-	-	-
SL2.40ch01	73968097	T	-	-	-	-	-	-	-	-	-	-	-	-	-	-	-	-	-	-	-	-	-	-	-	-	C	-	-	-	-	-	-	-	-	-	-	-	-	-	-	-	-	-	-	-	-	-	-
SL2.40ch01	73968101	G	-	-	-	-	-	-	-	-	-	-	-	-	-	-	-	-	-	-	-	-	-	-	-	-	A	-	-	-	-	-	-	-	-	-	-	-	-	-	-	-	-	-	-	-	-	A	-
SL2.40ch01	73968122	C	-	-	-	-	-	-	-	-	-	-	-	-	-	-	-	-	-	-	-	-	-	-	-	-	A	-	-	-	-	-	-	-	-	-	-	-	-	-	-	-	-	-	-	-	-	-	-
SL2.40ch01	73968133	G	-	-	-	-	-	-	-	-	-	-	-	-	-	-	-	-	-	-	-	-	-	-	-	-	A	-	-	-	-	-	-	-	-	-	-	-	-	-	-	-	-	-	-	-	-	-	-
SL2.40ch01	73968150	A	-	-	-	-	-	-	-	T	-	-	-	-	-	-	-	-	-	-	-	-	-	-	T	-	T	-	-	-	-	T	-	-	-	-	-	-	-	-	-	-	-	-	-	-	-	-	-
SL2.40ch01	73968152	A	-	-	-	-	-	-	-	-	-	-	-	-	-	-	-	-	-	-	-	-	-	-	-	-	-	-	-	-	-	-	-	-	-	-	-	-	-	-	-	-	-	-	-	-	-	T	-
SL2.40ch01	73968153	G	-	-	-	-	-	-	-	-	-	-	-	-	-	-	-	-	-	-	-	-	-	-	-	-	-	-	-	-	-	-	-	-	-	-	-	-	-	-	-	-	-	-	-	-	-	T	-
SL2.40ch01	73968158	A	-	-	-	-	-	-	-	-	-	-	-	-	-	-	-	-	-	-	-	-	-	-	-	-	-	-	-	-	-	-	-	-	-	-	-	-	-	-	-	-	-	-	-	-	-	ATATTGT	-
SL2.40ch01	73968181	A	-	-	-	-	-	-	-	-	-	-	-	-	-	-	-	-	-	-	-	-	-	-	-	-	G	-	-	-	-	-	-	-	-	-	-	-	-	-	-	-	-	-	-	-	-	-	-
SL2.40ch01	73968686	T	-	-	-	-	-	-	-	TTAA	-	-	-	-	-	-	-	-	-	-	-	-	-	-	TTAA	-	-	-	-	-	-	-	-	-	-	-	-	-	-	-	-	-	-	-	-	-	-	-	-
SL2.40ch01	73968714	T	-	-	-	-	-	-	-	TA	-	-	-	-	-	-	-	-	-	-	-	-	-	-	TA	-	TA	-	-	-	-	-	-	-	-	-	-	-	-	-	-	-	-	-	-	-	-	-	-
SL2.40ch01	73968771	TTC	-	-	-	-	-	-	-	-	-	-	-	-	-	-	-	-	-	-	-	-	-	-	-	-	T	-	-	-	-	-	-	-	-	-	-	-	-	-	-	-	-	-	-	-	-	-	-
SL2.40ch01	73968773	C	T	-	T	T	T	T	-	T	-	-	T	-	T	T	T	-	T	T	T	T	-	T	T	-	-	T	T	T	-	T	-	T	T	-	-	T	T	T	T	-	T	T	T	T	T	T	-
SL2.40ch01	73968803	T	-	-	-	-	-	-	-	-	-	-	-	-	-	-	-	-	-	-	-	-	-	-	-	-	C	-	-	-	-	-	-	-	-	-	-	-	-	-	-	-	-	-	-	-	-	-	-
SL2.40ch01	73968841	T	-	-	-	-	-	-	-	-	-	-	-	-	-	-	-	-	-	-	-	-	-	-	-	-	C	-	-	-	-	-	-	-	-	-	-	-	-	-	-	-	-	-	-	-	-	-	-
SL2.40ch01	73968935	T	TA	-	TA	-	TA	TA	TA	TA	TA	TA	TA	TA	TA	TA	TA	TA	-	-	-	-	TA	TA	TA	TA	TA	TA	TA	TA	TA	-	TA	-	TA	TA	-	-	-	TA	-	TA	TA	TA	TA	TA	TA	TA	-
SL2.40ch01	73968948	C	-	-	-	-	-	-	-	-	-	-	-	-	-	-	-	-	-	-	-	-	-	-	-	-	T	-	-	-	-	-	-	-	-	-	-	-	-	-	-	-	-	-	-	-	-	-	-
SL2.40ch01	73969234	C	-	-	-	-	-	-	-	-	-	-	-	-	-	-	-	-	-	-	-	-	-	-	-	-	T	-	-	-	-	-	-	-	-	-	-	-	-	-	-	-	-	-	-	-	-	-	-
SL2.40ch01	73969262	A	-	-	-	-	-	-	-	-	-	-	-	-	-	-	-	-	-	-	-	-	-	-	-	-	G	-	-	-	-	-	-	-	-	-	-	-	-	-	-	-	-	-	-	-	-	-	-
SL2.40ch01	73969390	C	-	-	-	-	-	-	-	-	-	-	-	-	-	-	-	-	-	-	-	-	-	-	-	-	T	-	-	-	-	-	-	-	-	-	-	-	-	-	-	-	-	-	-	-	-	-	-
SL2.40ch01	73969429	A	-	-	-	-	-	-	-	-	-	-	-	-	-	-	-	-	-	-	-	-	-	-	-	-	T	-	-	-	-	-	-	-	-	-	-	-	-	-	-	-	-	-	-	-	-	-	-
SL2.40ch01	73969435	A	-	-	-	-	-	-	-	-	-	-	-	-	-	-	-	-	-	-	-	-	-	-	-	-	G	-	-	-	-	-	-	-	-	-	-	-	-	-	-	-	-	-	-	-	-	-	-
SL2.40ch01	73969458	C	-	-	-	-	-	-	-	-	-	-	-	-	-	-	-	-	-	-	-	-	-	-	T	-	T	-	-	-	-	-	-	-	-	-	-	-	-	-	-	-	-	-	-	-	-	-	-
SL2.40ch01	73969459	C	-	-	-	-	-	-	-	-	-	-	-	-	-	-	-	-	-	-	-	-	-	-	-	-	T	-	-	-	-	-	-	-	-	-	-	-	-	-	-	-	-	-	-	-	-	-	-
SL2.40ch01	73969563	TTA	-	-	-	-	-	-	-	-	-	-	-	-	-	-	-	-	-	-	-	-	-	-	-	-	T	-	-	-	-	-	-	-	-	-	-	-	-	-	-	-	-	-	-	-	-	-	-
SL2.40ch01	73969660	G	-	-	-	-	-	-	-	-	-	-	-	-	-	-	-	-	-	-	-	-	-	-	-	-	A	-	-	-	-	-	-	-	-	-	-	-	-	-	-	-	-	-	-	-	-	-	-
SL2.40ch01	73969891	C	CT	CT	CT	CT	CT	CT	CT	-	CT	CT	CT	CT	CT	CT	CT	CT	CT	CT	CT	CT	CT	CT	CT,CTT	CT	-	CT	CT	CT	CT	CT	CT	CT	CT	CT	CT	CT	CT	CT	CT	CT	CT	CT	CT	CT	CT	CT	CT
SL2.40ch01	73969901	T	-	-	-	-	-	-	-	TA	-	-	-	-	-	-	-	-	-	-	-	-	-	-	-	-	TA	-	-	-	-	A	-	TA	-	-	-	-	-	-	-	-	-	-	-	-	-	-	-
SL2.40ch01	73969902	A	-	-	-	-	-	-	-	-	-	-	-	-	-	-	-	-	-	-	-	-	-	-	T	-	-	-	-	-	-	-	-	-	-	-	-	-	-	-	-	-	-	-	-	-	-	-	-
SL2.40ch01	73970139	A	-	-	-	-	-	-	-	T	-	-	-	-	-	-	-	-	-	-	-	-	-	-	-	-	T	-	-	-	-	T	-	-	-	-	-	-	-	-	-	-	-	-	-	-	-	-	-
SL2.40ch01	73970151	C	-	-	-	-	-	-	-	T	-	-	-	-	-	-	-	-	-	-	-	-	-	-	-	-	T	-	-	-	-	T	-	-	-	-	-	-	-	-	-	-	-	-	-	-	-	-	-
SL2.40ch01	73970394	C	-	-	-	-	-	-	-	-	-	-	-	-	-	-	-	-	-	-	-	-	-	-	T	-	-	-	-	-	-	-	-	-	-	-	-	-	-	-	-	-	-	-	-	-	-	-	-
SL2.40ch01	73970933	T	-	-	-	-	-	-	-	-	-	-	-	-	-	-	-	-	-	-	-	-	-	-	C	-	-	-	-	-	-	-	-	-	-	-	-	-	-	-	-	-	-	-	-	-	-	-	-
SL2.40ch01	73970955	A	-	-	-	-	-	-	-	-	-	-	-	-	-	-	-	-	-	-	-	-	-	-	G	-	-	-	-	-	-	-	-	-	-	-	-	-	-	-	-	-	-	-	-	-	-	-	-
SL2.40ch01	73971426	A	-	-	-	-	-	-	-	-	-	-	-	-	-	-	-	-	-	-	-	-	-	-	C	-	-	-	-	-	-	-	-	-	-	-	-	-	-	-	-	-	-	-	-	-	-	-	-
SL2.40ch01	73971664	C	-	-	-	-	-	-	-	-	-	-	-	-	-	-	-	-	-	-	-	-	-	-	T	-	-	-	-	-	-	-	-	-	-	-	-	-	-	-	-	-	-	-	-	-	-	-	-
SL2.40ch01	73971849	A	-	-	-	-	-	-	-	-	-	-	-	-	-	-	-	-	-	-	-	-	-	-	G	-	-	-	-	-	-	-	-	-	-	-	-	-	-	-	-	-	-	-	-	-	-	-	-
SL2.40ch01	73971857	A	-	-	-	-	-	-	-	-	-	-	-	-	-	-	-	-	-	-	-	-	-	-	G	-	-	-	-	-	-	-	-	-	-	-	-	-	-	-	-	-	-	-	-	-	-	-	-
SL2.40ch01	73972053	G	-	-	-	-	-	-	-	-	-	-	-	-	-	-	-	-	-	-	-	-	-	-	A	-	-	-	-	-	-	-	-	-	-	-	-	-	-	-	-	-	-	-	-	-	-	-	-
SL2.40ch01	73972563	G	-	-	-	-	-	-	-	-	-	-	-	-	-	-	-	-	-	-	-	-	-	-	A	-	-	-	-	-	-	-	-	-	-	-	-	-	-	-	-	-	-	-	-	-	-	-	-
SL2.40ch01	73973290	T	-	-	-	-	-	-	-	-	-	-	-	-	-	-	-	-	-	-	-	-	-	-	G	-	-	-	-	-	-	-	-	-	-	-	-	-	-	-	-	-	-	-	-	-	-	-	-
SL2.40ch01	73973365	G	-	-	-	-	-	-	-	-	-	-	-	-	-	-	-	-	-	-	-	-	-	-	A	-	-	-	-	-	-	-	-	-	-	-	-	-	-	-	-	-	-	-	-	-	-	-	-
SL2.40ch01	73973735	T	-	-	-	-	-	-	-	-	-	-	-	-	-	-	-	-	-	-	-	-	-	-	C	-	-	-	-	-	-	-	-	-	-	-	-	-	-	-	-	-	-	-	-	-	-	-	-
SL2.40ch01	73973866	C	-	-	-	-	-	-	-	-	-	-	-	-	-	-	-	-	-	-	-	-	-	-	T	-	-	-	-	-	-	-	-	-	-	-	-	-	-	-	-	-	-	-	-	-	-	-	-
SL2.40ch01	73973999	T	-	-	-	-	-	-	-	-	-	-	-	-	-	-	-	-	-	-	-	-	-	-	G	-	-	-	-	-	-	-	-	-	-	-	-	-	-	-	-	-	-	-	-	-	-	-	-
SL2.40ch01	73974712	AC	-	-	-	-	-	-	-	-	-	-	-	-	-	-	-	-	-	-	-	-	-	-	A	-	-	-	-	-	-	-	-	-	-	-	-	-	-	-	-	-	-	-	-	-	-	-	-
SL2.40ch01	76063995	A	-	-	-	-	-	-	-	-	-	-	-	-	-	-	-	-	-	-	-	-	-	-	-	-	-	A	-	-	-	T	-	-	-	-	-	-	-	-	-	-	-	-	-	-	-	-	-
SL2.40ch01	76064148	T	-	-	-	-	-	-	-	-	-	-	-	-	-	-	-	-	-	-	-	-	-	-	-	-	-	C	-	-	-	-	-	-	-	-	-	-	-	-	-	-	-	-	-	-	-	-	-
SL2.40ch01	76064172	C	-	-	-	-	-	-	-	-	-	-	-	-	-	-	-	-	-	-	-	-	-	-	-	-	-	T	-	-	-	-	-	-	-	-	-	-	-	-	-	-	-	-	-	-	-	-	-
SL2.40ch01	76064271	T	-	-	-	-	-	-	-	-	-	-	-	-	-	-	-	-	-	-	-	-	-	-	-	-	-	C	-	-	-	-	-	-	-	-	-	-	-	-	-	-	-	-	-	-	-	-	-
SL2.40ch01	76064332	C	-	-	-	-	-	-	-	-	-	-	-	-	-	-	-	-	-	-	-	-	-	-	T	-	-	-	-	-	-	-	-	-	-	-	-	-	-	-	-	-	-	-	-	-	-	-	-
SL2.40ch01	76064342	T	-	-	-	-	-	-	-	-	-	-	-	-	-	-	-	-	-	-	-	-	-	-	-	-	-	C	-	-	-	-	-	-	-	-	-	-	-	-	-	-	-	-	-	-	-	-	-
SL2.40ch01	76064375	C	-	-	-	-	-	-	-	-	-	-	-	-	-	-	-	-	-	-	-	-	-	-	-	-	-	-	-	-	-	G	-	-	-	-	-	-	-	-	-	-	-	-	-	-	-	-	-
SL2.40ch01	76064587	T	-	-	-	-	-	-	-	-	-	-	-	-	-	-	-	-	-	-	-	-	-	-	-	-	-	C	-	-	-	-	-	-	-	-	-	-	-	-	-	-	-	-	-	-	-	-	-
SL2.40ch01	76064870	T	-	-	-	-	-	-	-	-	-	-	-	-	-	-	-	-	-	-	-	-	-	-	-	-	-	C	-	-	-	-	-	-	-	-	-	-	-	-	-	-	-	-	-	-	-	-	-
SL2.40ch01	76065533	C	-	-	-	-	-	-	-	-	-	-	-	-	-	-	-	-	-	-	-	-	-	-	-	-	-	T	-	-	-	-	-	-	-	-	-	-	-	-	-	-	-	-	-	-	-	-	-
SL2.40ch01	76065660	C	-	-	-	-	-	-	-	-	-	-	-	-	-	-	-	-	-	-	-	-	-	-	-	-	-	T	-	-	-	-	-	-	-	-	-	-	-	-	-	-	-	-	-	-	-	-	-
SL2.40ch01	76065695	T	-	-	-	-	-	-	-	-	-	-	-	-	-	-	-	-	-	-	-	-	-	-	-	-	-	TTTA	-	-	-	-	-	-	-	-	-	-	-	-	-	-	-	-	-	-	-	-	-
SL2.40ch01	76065972	A	-	-	-	-	-	-	-	-	-	-	-	-	-	-	-	-	-	-	-	-	-	-	G	-	-	G	-	-	-	-	-	-	-	-	-	-	-	-	-	-	-	-	-	-	-	-	-
SL2.40ch01	76066011	T	-	-	-	-	-	-	-	-	-	-	-	-	-	-	-	-	-	-	-	-	-	-	-	-	-	C	-	-	-	-	-	-	-	-	-	-	-	-	-	-	-	-	-	-	-	-	-
SL2.40ch01	76066089	A	-	-	-	-	-	-	-	-	-	-	-	-	-	-	-	-	-	-	-	-	-	-	-	-	AT	-	-	-	-	-	-	-	AT	-	-	-	-	-	AT	-	-	AT	AT	AT	-	-	-
SL2.40ch01	76066096	T	-	-	-	-	-	-	-	-	-	-	-	-	-	-	-	-	-	-	-	-	-	-	A	-	-	A	-	-	-	-	-	-	-	-	-	-	-	-	-	-	-	-	-	-	-	-	-
SL2.40ch01	76066107	T	-	-	-	-	-	-	-	-	-	-	-	-	-	-	-	-	-	-	-	-	-	-	-	-	-	C	-	-	-	-	-	-	-	-	-	-	-	-	-	-	-	-	-	-	-	-	-
SL2.40ch01	76066117	A	-	-	-	-	-	-	-	-	-	-	-	-	-	-	-	-	-	-	-	-	-	-	-	-	-	G	-	-	-	-	-	-	-	-	-	-	-	-	-	-	-	-	-	-	-	-	-
SL2.40ch01	76066152	TG	-	-	-	-	-	-	-	-	-	-	-	-	-	-	-	-	-	-	-	-	-	-	-	-	-	-	-	-	-	T	-	-	-	-	-	-	-	-	-	-	-	-	-	-	-	-	-
SL2.40ch01	76066438	A	-	-	-	-	-	-	-	-	-	-	-	-	-	-	-	-	-	-	-	-	-	-	AT	-	-	-	-	-	-	-	-	-	-	-	-	-	-	-	-	-	-	-	-	-	-	-	-
SL2.40ch01	76066584	G	-	-	-	-	-	-	-	-	-	-	-	-	-	-	-	-	-	-	-	-	-	-	-	-	-	A	-	-	-	-	-	-	-	-	-	-	-	-	-	-	-	-	-	-	-	-	-
SL2.40ch01	76066630	G	-	-	-	-	-	-	-	-	-	-	-	-	-	-	-	-	-	-	-	-	-	-	-	-	-	A	-	-	-	-	-	-	-	-	-	-	-	-	-	-	-	-	-	-	-	-	-
SL2.40ch01	76067119	C	-	-	-	-	-	-	-	-	-	-	-	-	-	-	-	-	-	-	-	-	-	-	-	-	-	G	-	-	-	-	-	-	-	-	-	-	-	-	-	-	-	-	-	-	-	-	-
SL2.40ch01	76067307	C	-	-	-	-	-	-	-	-	-	-	-	-	-	-	-	-	-	-	-	-	-	-	-	-	-	T	-	-	-	-	-	-	-	-	-	-	-	-	-	-	-	-	-	-	-	-	-
SL2.40ch01	76067321	G	-	-	-	-	-	-	-	-	-	-	-	-	-	-	-	-	-	-	-	-	-	-	-	-	-	A	-	-	-	-	-	-	-	-	-	-	-	-	-	-	-	-	-	-	-	-	-
SL2.40ch01	76067328	G	-	-	-	-	-	-	-	-	-	-	-	-	-	-	-	-	-	-	-	-	-	-	-	-	-	A	-	-	-	-	-	-	-	-	-	-	-	-	-	-	-	-	-	-	-	-	-
SL2.40ch01	76067560	C	-	-	-	-	-	-	-	-	-	-	-	-	-	-	-	-	-	-	-	-	-	-	-	-	-	T	-	-	-	-	-	-	-	-	-	-	-	-	-	-	-	-	-	-	-	-	-
SL2.40ch01	76067661	C	-	-	-	-	-	-	-	-	-	-	-	-	-	-	-	-	-	-	-	-	-	-	T	-	-	-	-	-	-	-	-	-	-	-	-	-	-	-	-	-	-	-	-	-	-	-	-
SL2.40ch01	76067673	T	-	-	-	-	-	-	-	-	-	-	-	-	-	-	-	-	-	-	-	-	-	-	-	-	-	C	-	-	-	-	-	-	-	-	-	-	-	-	-	-	-	-	-	-	-	-	-
SL2.40ch01	76067873	G	-	-	-	-	-	-	-	-	-	-	-	-	-	-	-	-	-	-	-	-	-	-	-	-	-	A	-	-	-	-	-	-	-	-	-	-	-	-	-	-	-	-	-	-	-	-	-
SL2.40ch01	76067948	A	-	-	-	-	-	-	-	-	-	-	-	-	-	-	-	-	-	-	-	-	-	-	-	-	-	G	-	-	-	-	-	-	-	-	-	-	-	-	-	-	-	-	-	-	-	-	-
SL2.40ch01	76068145	C	-	-	-	-	-	-	-	-	-	-	-	-	-	-	-	-	-	-	-	-	-	-	-	-	-	T	-	-	-	-	-	-	-	-	-	-	-	-	-	-	-	-	-	-	-	-	-
SL2.40ch01	76068237	G	-	-	-	-	-	-	-	-	-	-	-	-	-	-	-	-	-	-	-	-	-	-	-	-	-	A	-	-	-	-	-	-	-	-	-	-	-	-	-	-	-	-	-	-	-	-	-
SL2.40ch01	76068291	A	-	-	-	-	-	-	-	-	-	-	-	-	-	-	-	-	-	-	-	-	-	-	-	-	-	G	-	-	-	-	-	-	-	-	-	-	-	-	-	-	-	-	-	-	-	-	-
SL2.40ch01	76068326	G	-	-	-	-	-	-	-	-	-	-	-	-	-	-	-	-	-	-	-	-	-	-	-	-	-	A	-	-	-	-	-	-	-	-	-	-	-	-	-	-	-	-	-	-	-	-	-
SL2.40ch01	76068348	C	-	-	-	-	-	-	-	-	-	-	-	-	-	-	-	-	-	-	-	-	-	-	-	-	-	CT	-	-	-	-	-	-	-	-	-	-	-	-	-	-	-	-	-	-	-	-	-
SL2.40ch01	76068363	G	-	-	-	-	-	-	-	-	-	-	-	-	-	-	-	-	-	-	-	-	-	-	-	-	-	A	-	-	-	-	-	-	-	-	-	-	-	-	-	-	-	-	-	-	-	-	-
SL2.40ch01	76068679	A	-	-	-	-	-	-	-	-	-	-	-	-	-	-	-	-	-	-	-	-	-	-	-	-	-	AG	-	-	-	-	-	-	-	-	-	-	-	-	-	-	-	-	-	-	-	-	-
SL2.40ch01	76069110	C	T	-	-	-	-	T	-	-	-	-	T	-	-	-	-	-	-	-	-	-	-	-	-	-	-	-	-	-	-	-	-	-	-	-	-	-	-	-	-	-	-	-	-	-	-	T	-
SL2.40ch01	76069545	G	-	-	-	-	-	-	-	-	-	-	-	-	-	-	-	-	-	-	-	-	-	-	-	-	-	A	-	-	-	-	-	-	-	-	-	-	-	-	-	-	-	-	-	-	-	-	-
SL2.40ch01	76069835	T	-	-	-	-	-	-	-	-	-	-	-	-	-	-	-	-	-	-	-	-	-	-	-	-	-	A	-	-	-	-	-	-	-	-	-	-	-	-	-	-	-	-	-	-	-	-	-
SL2.40ch01	76070234	A	-	-	-	-	-	-	-	-	-	-	-	-	-	-	-	-	-	-	-	-	-	-	G	-	-	-	-	-	-	-	-	-	-	-	-	-	-	-	-	-	-	-	-	-	-	-	-
SL2.40ch01	76070385	T	-	-	-	-	-	-	-	-	-	-	-	-	-	-	-	-	-	-	-	-	-	-	-	-	-	A	-	-	-	-	-	-	-	-	-	-	-	-	-	-	-	-	-	-	-	-	-
SL2.40ch01	76070388	TA	-	-	-	-	-	-	-	-	-	-	-	-	-	-	-	-	-	-	-	-	-	-	-	-	-	T	-	-	-	-	-	-	-	-	-	-	-	-	-	-	-	-	-	-	-	-	-
SL2.40ch01	76070470	A	G	-	-	-	-	G	-	-	-	-	G	-	-	-	-	-	-	-	-	-	-	-	-	-	-	-	-	-	-	-	-	-	-	-	-	-	-	-	-	-	-	-	-	-	-	G	-
SL2.40ch01	76070515	C	-	-	-	-	-	-	-	-	-	-	-	-	-	-	-	-	-	-	-	-	-	-	-	-	-	T	-	-	-	-	-	-	-	-	-	-	-	-	-	-	-	-	-	-	-	-	-
SL2.40ch01	76070588	A	-	-	-	-	-	-	-	-	-	-	-	-	-	-	-	-	-	-	-	-	-	-	-	-	-	T	-	-	-	-	-	-	-	-	-	-	-	-	-	-	-	-	-	-	-	-	-
SL2.40ch01	76070590	T	-	-	-	-	-	-	-	-	-	-	-	-	-	-	-	-	-	-	-	-	-	-	-	-	-	C	-	-	-	-	-	-	-	-	-	-	-	-	-	-	-	-	-	-	-	-	-
SL2.40ch01	76070994	T	C	C	C	C	-	C	C	C	-	-	C	C	C	C	C	-	C	C	-	C	C	C	C	C	C	C	C	C	C	C	C	C	C	-	C	C	C	C	C	C	C	C	C	C	C	C	C
SL2.40ch01	76071185	T	-	-	-	-	-	-	-	-	-	-	-	-	-	-	-	-	-	-	-	-	-	-	-	-	-	C	-	-	-	-	-	-	-	-	-	-	-	-	-	-	-	-	-	-	-	-	-
SL2.40ch01	76071244	GAAACTTT	-	-	-	-	-	-	-	-	-	-	-	-	-	-	-	-	-	-	-	-	-	-	-	-	-	G	-	-	-	-	-	-	-	-	-	-	-	-	-	-	-	-	-	-	-	-	-
SL2.40ch01	76071304	G	-	-	-	-	-	-	-	-	-	-	-	-	-	-	-	-	-	-	-	-	-	-	-	-	-	A	-	-	-	-	-	-	-	-	-	-	-	-	-	-	-	-	-	-	-	-	-
SL2.40ch01	76071331	C	-	-	-	-	-	-	-	-	-	-	-	-	-	-	-	-	-	-	-	-	-	-	-	-	-	T	-	-	-	-	-	-	-	-	-	-	-	-	-	-	-	-	-	-	-	-	-
SL2.40ch01	76071530	G	-	-	-	-	-	-	-	-	-	-	-	-	-	-	-	-	-	-	-	-	-	-	-	-	-	A	-	-	-	-	-	-	-	-	-	-	-	-	-	-	-	-	-	-	-	-	-
SL2.40ch01	76071535	C	-	-	-	-	-	-	-	-	-	-	-	-	-	-	-	-	-	-	-	-	-	-	-	-	-	-	-	-	-	T	-	-	-	-	-	-	-	-	-	-	-	-	-	-	-	-	-
SL2.40ch01	76071752	G	-	-	-	-	-	-	-	-	-	-	-	-	-	-	-	-	-	-	-	-	-	-	-	-	-	A	-	-	-	-	-	-	-	-	-	-	-	-	-	-	-	-	-	-	-	-	-
SL2.40ch01	76071784	T	-	-	-	-	-	-	-	-	-	-	-	-	-	-	-	-	-	-	-	-	-	-	TAAGTAAAAATAA	-	-	-	-	-	-	-	-	-	-	-	-	-	-	-	-	-	-	-	-	-	-	-	-
SL2.40ch01	76071791	G	-	-	-	-	-	-	-	-	-	-	-	-	-	-	-	-	-	-	-	-	-	-	T	-	-	A	-	-	-	-	-	-	-	-	-	-	-	-	-	-	-	-	-	-	-	-	-
SL2.40ch01	76071793	T	-	-	-	-	-	-	-	-	-	-	-	-	-	-	-	-	-	-	-	-	-	-	A	-	-	-	-	-	-	-	-	-	-	-	-	-	-	-	-	-	-	-	-	-	-	-	-
SL2.40ch01	76071953	T	-	-	-	-	-	-	-	-	-	-	-	-	-	-	-	-	-	-	-	-	-	-	-	-	-	TTA	-	-	-	-	-	-	-	-	-	-	-	-	-	-	-	-	-	-	-	-	-
SL2.40ch01	76072388	G	-	-	-	-	-	-	-	-	-	-	-	-	-	-	-	-	-	-	-	-	-	-	-	-	-	C	-	-	-	-	-	-	-	-	-	-	-	-	-	-	-	-	-	-	-	-	-
SL2.40ch01	80276542	C	-	-	-	-	-	-	-	-	-	-	-	-	T	-	-	-	-	-	-	-	-	-	-	-	-	-	-	-	-	-	-	-	-	-	-	-	-	-	-	-	-	-	-	-	-	-	-
SL2.40ch01	80276570	A	-	-	-	-	-	-	-	-	-	-	-	-	C	-	-	-	-	-	-	-	-	-	-	-	-	-	-	-	-	-	-	-	-	-	-	-	-	-	-	-	-	-	-	-	-	-	-
SL2.40ch01	80276578	A	-	-	-	-	-	-	-	-	-	-	-	-	C	-	-	-	-	-	-	-	-	-	-	-	-	-	-	-	-	-	-	-	-	-	-	-	-	-	-	-	-	-	-	-	-	-	-
SL2.40ch01	80276580	T	-	-	-	-	-	-	-	-	-	-	-	-	A	-	-	-	-	-	-	-	-	-	-	-	-	-	-	-	-	-	-	-	-	-	-	-	-	-	-	-	-	-	-	-	-	-	-
SL2.40ch01	80276592	G	-	-	-	-	-	-	-	-	-	-	-	-	C	-	-	-	-	-	-	-	-	-	-	-	-	-	-	-	-	-	-	-	-	-	-	-	-	-	-	-	-	-	-	-	-	-	-
SL2.40ch01	80276727	T	-	-	-	-	-	-	-	-	-	-	-	-	A	-	-	-	-	-	-	-	-	-	-	-	-	-	-	-	-	-	-	-	-	-	-	-	-	-	-	-	-	-	-	-	-	-	-
SL2.40ch01	80276779	A	-	-	-	-	-	-	-	-	-	-	-	-	G	-	-	-	-	-	-	-	-	-	-	-	-	-	-	-	-	-	-	-	-	-	-	-	-	-	-	-	-	-	-	-	-	-	-
SL2.40ch01	80276942	T	-	-	-	-	-	-	-	-	-	-	-	-	G	-	-	-	-	-	-	-	-	-	-	-	-	-	-	-	-	-	-	-	-	-	-	-	-	-	-	-	-	-	-	-	-	-	-
SL2.40ch01	80276967	A	-	-	-	-	-	-	-	-	-	-	-	-	T	-	-	-	-	-	-	-	-	-	-	-	-	-	-	-	-	-	-	-	-	-	-	-	-	-	-	-	-	-	-	-	-	-	-
SL2.40ch01	80277008	G	-	-	-	-	-	-	-	-	-	-	-	-	A	-	-	-	-	-	-	-	-	-	-	-	-	-	-	-	-	-	-	-	-	-	-	-	-	-	-	-	-	-	-	-	-	-	-
SL2.40ch01	80277049	T	-	-	-	-	-	-	-	-	-	-	-	-	G	-	-	-	-	-	-	-	G	-	-	-	-	-	-	-	-	-	-	-	-	-	-	-	-	-	-	-	-	-	-	-	-	-	-
SL2.40ch01	80277071	C	-	-	-	-	-	-	-	-	-	-	-	-	T	-	-	-	-	-	-	-	-	-	-	-	-	-	-	-	-	-	-	-	-	-	-	-	-	-	-	-	-	-	-	-	-	-	-
SL2.40ch01	80277073	C	-	-	-	-	-	-	-	-	-	-	-	-	T	-	-	-	-	-	-	-	T	-	-	-	-	-	-	-	-	-	-	-	-	-	-	-	-	-	-	-	-	-	-	-	-	-	-
SL2.40ch01	80277107	G	-	-	-	-	-	-	-	-	-	-	-	-	-	-	-	-	-	-	-	-	C	-	-	-	-	-	-	-	-	-	-	-	-	-	-	-	-	-	-	-	-	-	-	-	-	-	-
SL2.40ch01	80277374	A	-	-	-	-	-	-	-	-	-	-	-	-	-	-	-	-	-	-	-	-	G	-	-	-	-	-	-	-	-	-	-	-	-	-	-	-	-	-	-	-	-	-	-	-	-	-	-
SL2.40ch01	80277656	C	-	-	-	-	-	-	-	-	-	-	-	-	A	-	-	-	-	-	-	-	A	-	-	-	-	-	-	-	-	-	-	-	-	-	-	-	-	-	-	-	-	-	-	-	-	-	-
SL2.40ch01	80277698	T	-	-	-	-	-	-	-	-	-	-	-	-	C	-	-	-	-	-	-	-	-	-	-	-	-	-	-	-	-	-	-	-	-	-	-	-	-	-	-	-	-	-	-	-	-	-	-
SL2.40ch01	80277740	A	-	-	-	-	-	-	-	-	-	-	-	-	ATCTATT	-	-	-	-	-	-	-	-	-	-	-	-	-	-	-	-	-	-	-	-	-	-	-	-	-	-	-	-	-	-	-	-	-	-
SL2.40ch01	80277744	G	-	-	-	-	-	-	-	-	-	-	-	-	T	-	-	-	-	-	-	-	-	-	-	-	-	-	-	-	-	-	-	-	-	-	-	-	-	-	-	-	-	-	-	-	-	-	-
SL2.40ch01	80277895	A	-	-	-	-	-	-	-	-	-	-	-	-	-	-	-	-	-	-	-	-	-	-	C	-	-	-	-	-	-	-	-	-	-	-	-	-	-	-	-	-	-	-	-	-	-	-	-
SL2.40ch01	80279243	T	-	-	-	-	-	-	-	-	-	-	-	-	-	-	-	-	-	-	-	-	G	-	-	-	-	-	-	-	-	-	-	-	-	-	-	-	-	-	-	-	-	-	-	-	-	-	-
SL2.40ch01	80279247	G	-	-	-	-	-	-	-	-	-	-	-	-	-	-	-	-	-	-	-	-	-	-	-	-	-	-	-	-	-	-	-	-	-	-	-	A	A	-	-	-	A	-	-	-	-	-	-
SL2.40ch01	80279306	G	-	-	-	-	-	-	-	-	-	-	-	-	A	-	-	-	-	-	-	-	-	-	-	-	-	-	-	-	-	-	-	-	-	-	-	-	-	-	-	-	-	-	-	-	-	-	-
SL2.40ch01	80279308	T	-	-	-	-	-	-	-	-	-	-	-	-	C	-	-	-	-	-	-	-	-	-	-	-	-	-	-	-	-	-	-	-	-	-	-	-	-	-	-	-	-	-	-	-	-	-	-
SL2.40ch01	80279321	A	-	-	-	-	-	-	-	-	-	-	-	-	T	-	-	-	-	-	-	-	-	-	-	-	-	-	-	-	-	-	-	-	-	-	-	-	-	-	-	-	-	-	-	-	-	-	-
SL2.40ch01	80279326	G	-	-	-	-	-	-	-	-	-	-	-	-	A	-	-	-	-	-	-	-	-	-	-	-	-	-	-	-	-	-	-	-	-	-	-	-	-	-	-	-	-	-	-	-	-	-	-
SL2.40ch01	80279373	T	-	-	-	-	-	-	-	-	-	-	-	-	C	-	-	-	-	-	-	-	-	-	-	-	-	-	-	-	-	-	-	-	-	-	-	-	-	-	-	-	-	-	-	-	-	-	-
SL2.40ch01	80279385	A	-	-	-	-	-	-	-	-	-	-	-	-	G	-	-	-	-	-	-	-	-	-	-	-	-	-	-	-	-	-	-	-	-	-	-	-	-	-	-	-	-	-	-	-	-	-	-
SL2.40ch01	80279402	GA	-	-	-	-	-	-	-	-	-	-	-	-	GAAAAT	-	-	-	-	-	-	-	G	-	-	-	-	-	-	-	-	-	-	-	-	-	-	-	-	-	-	-	-	-	-	-	-	-	-
SL2.40ch01	80279421	C	-	-	-	-	-	-	-	-	-	-	-	-	T	-	-	-	-	-	-	-	-	-	-	-	-	-	-	-	-	-	-	-	-	-	-	-	-	-	-	-	-	-	-	-	-	-	-
SL2.40ch01	80279423	A	-	-	-	-	-	-	-	-	-	-	-	-	G	-	-	-	-	-	-	-	-	-	-	-	-	-	-	-	-	-	-	-	-	-	-	-	-	-	-	-	-	-	-	-	-	-	-
SL2.40ch01	80279556	A	-	-	-	-	-	-	-	-	-	-	-	-	G	-	-	-	-	-	-	-	-	-	-	-	-	-	-	-	-	-	-	-	-	-	-	-	-	-	-	-	-	-	-	-	-	-	-
SL2.40ch01	80279571	T	-	-	-	-	-	-	-	-	-	-	-	-	A	-	-	-	-	-	-	-	-	-	-	-	-	-	-	-	-	-	-	-	-	-	-	-	-	-	-	-	-	-	-	-	-	-	-
SL2.40ch01	80279647	T	-	-	-	-	-	-	-	-	-	-	-	-	-	-	-	-	-	-	-	-	-	-	A	-	-	-	-	-	-	-	-	-	-	-	-	-	-	-	-	-	-	-	-	-	-	-	-
SL2.40ch01	80279719	C	-	-	-	-	-	-	-	-	-	-	-	-	T	-	-	-	-	-	-	-	-	-	-	-	-	-	-	-	-	-	-	-	-	-	-	-	-	-	-	-	-	-	-	-	-	-	-
SL2.40ch01	80279740	T	-	-	-	-	-	-	-	-	-	-	-	-	A	-	-	-	-	-	-	-	-	-	-	-	-	-	-	-	-	-	-	-	-	-	-	-	-	-	-	-	-	-	-	-	-	-	-
SL2.40ch01	80279773	G	-	-	-	-	-	-	-	-	-	-	-	-	A	-	-	-	-	-	-	-	-	-	-	-	-	-	-	-	-	-	-	-	-	-	-	-	-	-	-	-	-	-	-	-	-	-	-
SL2.40ch01	80279781	T	-	-	-	-	-	-	-	-	-	-	-	-	G	-	-	-	-	-	-	-	-	-	-	-	-	-	-	-	-	-	-	-	-	-	-	-	-	-	-	-	-	-	-	-	-	-	-
SL2.40ch01	80279803	T	-	-	-	-	-	-	-	-	-	-	-	-	-	-	-	-	-	-	-	-	-	-	A	-	-	-	-	-	-	-	-	-	-	-	-	-	-	-	-	-	-	-	-	-	-	-	-
SL2.40ch01	80279804	C	-	-	-	-	-	-	-	-	-	-	-	-	A	-	-	-	-	-	-	-	-	-	-	-	-	-	-	-	-	-	-	-	-	-	-	-	-	-	-	-	-	-	-	-	-	-	-
SL2.40ch01	80279824	A	-	-	-	-	-	-	-	-	-	-	-	-	T	-	-	-	-	-	-	-	-	-	-	-	-	-	-	-	-	-	-	-	-	-	-	-	-	-	-	-	-	-	-	-	-	-	-
SL2.40ch01	80279829	T	-	-	-	-	-	-	-	-	-	-	-	-	A	-	-	-	-	-	-	-	-	-	-	-	-	-	-	-	-	-	-	-	-	-	-	-	-	-	-	-	-	-	-	-	-	-	-
SL2.40ch01	80279857	T	-	-	-	-	-	-	-	-	-	-	-	-	C	-	-	-	-	-	-	-	-	-	-	-	-	-	-	-	-	-	-	-	-	-	-	-	-	-	-	-	-	-	-	-	-	-	-
SL2.40ch01	80279859	T	-	-	-	-	-	-	-	-	-	-	-	-	C	-	-	-	-	-	-	-	-	-	-	-	-	-	-	-	-	-	-	-	-	-	-	-	-	-	-	-	-	-	-	-	-	-	-
SL2.40ch01	80279915	G	-	-	-	-	-	-	-	-	-	-	-	-	T	-	-	-	-	-	-	-	-	-	-	-	-	-	-	-	-	-	-	-	-	-	-	-	-	-	-	-	-	-	-	-	-	-	-
SL2.40ch01	80280035	T	-	-	-	-	-	-	-	-	-	-	-	-	-	-	-	-	-	-	-	-	C	-	-	-	-	-	-	-	-	-	-	-	-	-	-	-	-	-	-	-	-	-	-	-	-	-	-
SL2.40ch01	80280038	G	-	-	-	-	-	-	-	-	-	-	-	-	T	-	-	-	-	-	-	-	-	-	-	-	-	-	-	-	-	-	-	-	-	-	-	-	-	-	-	-	-	-	-	-	-	-	-
SL2.40ch01	80280042	TC	-	-	-	-	-	-	-	-	-	-	-	-	T	-	-	-	-	-	-	-	-	-	-	-	-	-	-	-	-	-	-	-	-	-	-	-	-	-	-	-	-	-	-	-	-	-	-
SL2.40ch01	80280139	T	-	-	-	-	-	-	-	-	-	-	-	-	G	-	-	-	-	-	-	-	-	-	-	-	-	-	-	-	-	-	-	-	-	-	-	-	-	-	-	-	-	-	-	-	-	-	-
SL2.40ch01	80280155	A	-	-	-	-	-	-	-	-	-	-	-	-	G	-	-	-	-	-	-	-	-	-	-	-	-	-	-	-	-	-	-	-	-	-	-	-	-	-	-	-	-	-	-	-	-	-	-
SL2.40ch01	80280226	CA	-	-	-	-	-	-	-	-	-	-	-	-	C	-	-	-	-	-	-	-	-	-	-	-	-	-	-	-	-	-	-	-	-	-	-	-	-	-	-	-	-	-	-	-	-	-	-
SL2.40ch01	80280228	A	-	-	-	-	-	-	-	-	-	-	-	-	G	-	-	-	-	-	-	-	-	-	-	-	-	-	-	-	-	-	-	-	-	-	-	-	-	-	-	-	-	-	-	-	-	-	-
SL2.40ch01	80280262	T	-	-	-	-	-	-	-	-	-	-	-	-	-	-	-	-	-	-	-	-	A	-	-	-	-	-	-	-	-	-	-	-	-	-	-	-	-	-	-	-	-	-	-	-	-	-	-
SL2.40ch01	80280291	A	-	-	-	-	-	-	-	-	-	-	-	-	G	-	-	-	-	-	-	-	-	-	-	-	-	-	-	-	-	-	-	-	-	-	-	-	-	-	-	-	-	-	-	-	-	-	-
SL2.40ch01	80280300	G	-	-	-	-	-	-	-	-	-	-	-	-	C	-	-	-	-	-	-	-	-	-	-	-	-	-	-	-	-	-	-	-	-	-	-	-	-	-	-	-	-	-	-	-	-	-	-
SL2.40ch01	80280343	C	-	-	-	-	-	-	-	-	-	-	-	-	-	-	-	-	-	-	-	-	T	-	-	-	-	-	-	-	-	-	-	-	-	-	-	-	-	-	-	-	-	-	-	-	-	-	-
SL2.40ch01	80280361	T	C	C	C	-	C	-	C	C	C	C	-	C	C	C	C	C	C	C	C	-	-	C	-	C	C	C	C	-	C	C	C	C	C	C	C	C	C	-	C	C	C	C	C	C	C	C	C
SL2.40ch01	80280421	A	-	-	-	-	-	-	-	-	-	-	-	-	AT	-	-	-	-	-	-	-	-	-	-	-	-	-	-	-	-	-	-	-	-	-	-	-	-	-	-	-	-	-	-	-	-	-	-
SL2.40ch01	80280441	G	-	-	-	-	-	-	-	-	-	-	-	-	GT	-	-	-	-	-	-	-	-	-	-	-	-	-	-	-	-	-	-	-	-	-	-	-	-	-	-	-	-	-	-	-	-	-	-
SL2.40ch01	80280454	A	-	-	-	-	-	-	-	-	-	-	-	-	T	-	-	-	-	-	-	-	-	-	-	-	-	-	-	-	-	-	-	-	-	-	-	-	-	-	-	-	-	-	-	-	-	-	-
SL2.40ch01	80280482	CA	-	-	-	-	-	-	-	-	-	-	-	-	C	-	-	-	-	-	-	-	-	-	-	-	-	-	-	-	-	-	-	-	-	-	-	-	-	-	-	-	-	-	-	-	-	-	-
SL2.40ch01	80280519	C	-	-	-	-	-	-	-	-	-	-	-	-	T	-	-	-	-	-	-	-	-	-	-	-	-	-	-	-	-	-	-	-	-	-	-	-	-	-	-	-	-	-	-	-	-	-	-
SL2.40ch01	80280603	G	-	-	-	-	-	-	-	-	-	-	-	-	A	-	-	-	-	-	-	-	-	-	-	-	-	-	-	-	-	-	-	-	-	-	-	-	-	-	-	-	-	-	-	-	-	-	-
SL2.40ch01	80280804	T	-	-	-	-	-	-	-	-	-	-	-	-	C	-	-	-	-	-	-	-	C	-	-	-	-	-	-	-	-	-	-	-	-	-	-	-	-	-	-	-	-	-	-	-	-	-	-
SL2.40ch01	80280836	C	-	-	-	-	-	-	-	-	-	-	-	-	G	-	-	-	-	-	-	-	-	-	-	-	-	-	-	-	-	-	-	-	-	-	-	-	-	-	-	-	-	-	-	-	-	-	-
SL2.40ch01	80280850	A	-	-	-	-	-	-	-	-	-	-	-	-	C	-	-	-	-	-	-	-	-	-	-	-	-	-	-	-	-	-	-	-	-	-	-	-	-	-	-	-	-	-	-	-	-	-	-
SL2.40ch01	80280878	G	GAA	GAA	GAA	GAA	GAA	GAA	GAA	GAA	GAA	GAA	GAA	GAA	GAA,GATAA	GAA	GAA	GAA	GAA	GAA	GAA	GAA	GA	GAA	GAA	GAA	GAA	GAA	GAA	GAA	GAA	GAA	GAA	GAA	GAA	GAA	GAA	GAA	GAA	GAA	GAA	GAA	GAA	GAA	GAA	-	GAA	GAA	GAA
SL2.40ch01	80280883	A	-	-	-	-	-	-	-	-	-	-	-	-	-	-	-	-	-	-	-	-	-	-	-	-	-	-	-	-	-	-	-	-	-	-	-	-	-	-	-	-	-	-	-	AAG	-	-	-
SL2.40ch01	80281018	A	-	-	-	-	-	-	-	-	-	-	-	-	T	-	-	-	-	-	-	-	-	-	-	-	-	-	-	-	-	-	-	-	-	-	-	-	-	-	-	-	-	-	-	-	-	-	-
SL2.40ch01	80281028	G	-	-	-	-	-	-	-	-	-	-	-	-	A	-	-	-	-	-	-	-	-	-	-	-	-	-	-	-	-	-	-	-	-	-	-	-	-	-	-	-	-	-	-	-	-	-	-
SL2.40ch01	80281037	C	-	-	-	-	-	-	-	-	-	-	-	-	T	-	-	-	-	-	-	-	-	-	-	-	-	-	-	-	-	-	-	-	-	-	-	-	-	-	-	-	-	-	-	-	-	-	-
SL2.40ch01	80281060	A	-	-	-	-	-	-	-	-	-	-	-	-	G	-	-	-	-	-	-	-	G	-	-	-	-	-	-	-	-	-	-	-	-	-	-	-	-	-	-	-	-	-	-	-	-	-	-
SL2.40ch01	80281064	A	-	-	-	-	-	-	-	-	-	-	-	-	T	-	-	-	-	-	-	-	-	-	-	-	-	-	-	-	-	-	-	-	-	-	-	-	-	-	-	-	-	-	-	-	-	-	-
SL2.40ch01	80281119	G	-	-	-	-	-	-	-	-	-	-	-	-	T	-	-	-	-	-	-	-	-	-	-	-	-	-	-	-	-	-	-	-	-	-	-	-	-	-	-	-	-	-	-	-	-	-	-
SL2.40ch01	80281201	T	-	-	-	-	-	-	-	-	-	-	-	-	-	-	-	-	-	-	-	-	C	-	-	-	-	-	-	-	-	-	-	-	-	-	-	-	-	-	-	-	-	-	-	-	-	-	-
SL2.40ch01	80281203	T	-	-	-	-	-	-	-	-	-	-	-	-	-	-	-	-	-	-	-	-	C	-	-	-	-	-	-	-	-	-	-	-	-	-	-	-	-	-	-	-	-	-	-	-	-	-	-
SL2.40ch01	80281221	C	-	-	-	-	-	-	-	-	-	-	-	-	-	-	-	-	-	-	-	-	T	-	-	-	-	-	-	-	-	-	-	-	-	-	-	-	-	-	-	-	-	-	-	-	-	-	-
SL2.40ch01	80281223	A	-	-	-	-	-	-	-	-	-	-	-	-	AT	-	-	-	-	-	-	-	-	-	-	-	-	-	-	-	-	-	-	-	-	-	-	-	-	-	-	-	-	-	-	-	-	-	-
SL2.40ch01	80281257	G	-	-	-	-	-	-	-	-	-	-	-	-	C	-	-	-	-	-	-	-	-	-	-	-	-	-	-	-	-	-	-	-	-	-	-	-	-	-	-	-	-	-	-	-	-	-	-
SL2.40ch01	80281287	G	-	-	-	-	-	-	-	-	-	-	-	-	-	-	-	-	-	-	-	-	A	-	-	-	-	-	-	-	-	-	-	-	-	-	-	-	-	-	-	-	-	-	-	-	-	-	-
SL2.40ch01	80281330	A	-	-	-	-	-	-	-	-	-	-	-	-	-	-	-	-	-	-	-	-	G	-	-	-	-	-	-	-	-	-	-	-	-	-	-	-	-	-	-	-	-	-	-	-	-	-	-
SL2.40ch01	80281899	G	-	-	-	-	-	-	-	-	-	-	-	-	C	-	-	-	-	-	-	-	-	-	-	-	-	-	-	-	-	-	-	-	-	-	-	-	-	-	-	-	-	-	-	-	-	-	-
SL2.40ch01	80281902	G	-	-	-	-	-	-	-	-	-	-	-	-	A	-	-	-	-	-	-	-	-	-	-	-	-	-	-	-	-	-	-	-	-	-	-	-	-	-	-	-	-	-	-	-	-	-	-
SL2.40ch01	80281912	A	-	-	-	-	-	-	-	-	-	-	-	-	G	-	-	-	-	-	-	-	-	-	-	-	-	-	-	-	-	-	-	-	-	-	-	-	-	-	-	-	-	-	-	-	-	-	-
SL2.40ch01	80281917	T	-	-	-	-	-	-	-	-	-	-	-	-	G	-	-	-	-	-	-	-	-	-	-	-	-	-	-	-	-	-	-	-	-	-	-	-	-	-	-	-	-	-	-	-	-	-	-
SL2.40ch01	80281942	A	-	-	-	-	-	-	-	-	-	-	-	-	T	-	-	-	-	-	-	-	-	-	-	-	-	-	-	-	-	-	-	-	-	-	-	-	-	-	-	-	-	-	-	-	-	-	-
SL2.40ch01	80281952	G	-	-	-	-	-	-	-	-	-	-	-	-	A	-	-	-	-	-	-	-	-	-	-	-	-	-	-	-	-	-	-	-	-	-	-	-	-	-	-	-	-	-	-	-	-	-	-
SL2.40ch01	80281963	A	-	-	-	-	-	-	-	-	-	-	-	-	T	-	-	-	-	-	-	-	-	-	-	-	-	-	-	-	-	-	-	-	-	-	-	-	-	-	-	-	-	-	-	-	-	-	-
SL2.40ch01	80282044	G	-	-	-	-	-	-	-	-	-	-	-	-	-	-	-	-	-	-	-	-	-	-	-	-	-	-	-	-	-	-	-	-	-	-	-	-	-	-	-	-	-	-	-	-	-	T	-
SL2.40ch01	80282075	T	-	-	-	-	-	-	-	-	-	-	-	-	A	-	-	-	-	-	-	-	-	-	-	-	-	-	-	-	-	-	-	-	-	-	-	-	-	-	-	-	-	-	-	-	-	-	-
SL2.40ch01	80282170	A	-	-	-	-	-	-	-	-	-	-	-	-	G	-	-	-	-	-	-	-	-	-	-	-	-	-	-	-	-	-	-	-	-	-	-	-	-	-	-	-	-	-	-	-	-	-	-
SL2.40ch01	80282177	T	-	-	-	-	-	-	-	-	-	-	-	-	C	-	-	-	-	-	-	-	-	-	-	-	-	-	-	-	-	-	-	-	-	-	-	-	-	-	-	-	-	-	-	-	-	-	-
SL2.40ch01	80282241	A	-	-	-	-	-	-	-	-	-	-	-	-	T	-	-	-	-	-	-	-	-	-	-	-	-	-	-	-	-	-	-	-	-	-	-	-	-	-	-	-	-	-	-	-	-	-	-
SL2.40ch01	80282251	G	-	-	-	-	-	-	-	-	-	-	-	-	A	-	-	-	-	-	-	-	-	-	-	-	-	-	-	-	-	-	-	-	-	-	-	-	-	-	-	-	-	-	-	-	-	-	-
SL2.40ch01	80282277	A	G	G	G	G	G	G	G	G	G	G	G	G	G	G	G	G	G	G	G	G	G	G	G	G	G	G	G	G	G	G	G	G	G	G	G	G	G	G	G	G	G	G	G	G	G	G	G
SL2.40ch01	80282299	T	-	-	-	-	-	-	-	-	-	-	-	-	A	-	-	-	-	-	-	-	-	-	-	-	-	-	-	-	-	-	-	-	-	-	-	-	-	-	-	-	-	-	-	-	-	-	-
SL2.40ch01	80282300	T	A	A	A	A	A	A	A	A	A	A	A	A	A	A	A	A	A	A	A	A	A	A	A	A	A	A	A	A	A	A	A	A	A	A	A	A	A	A	A	A	A	A	A	A	A	A	A
SL2.40ch01	80282432	T	-	-	-	-	-	-	-	-	-	-	-	-	A	-	-	-	-	-	-	-	-	-	-	-	-	-	-	-	-	-	-	-	-	-	-	-	-	-	-	-	-	-	-	-	-	-	-
SL2.40ch01	80282448	T	-	-	-	-	-	-	-	-	-	-	-	-	A	-	-	-	-	-	-	-	-	-	-	-	-	-	-	-	-	-	-	-	-	-	-	-	-	-	-	-	-	-	-	-	-	-	-
SL2.40ch01	80282547	A	-	-	-	-	-	-	-	-	-	-	-	-	G	-	-	-	-	-	-	-	-	-	-	-	-	-	-	-	-	-	-	-	-	-	-	-	-	-	-	-	-	-	-	-	-	-	-
SL2.40ch01	80282552	G	-	-	-	-	-	-	-	-	-	-	-	-	T	-	-	-	-	-	-	-	-	-	-	-	-	-	-	-	-	-	-	-	-	-	-	-	-	-	-	-	-	-	-	-	-	-	-
SL2.40ch01	80282553	C	-	-	-	-	-	-	-	-	-	-	-	-	A	-	-	-	-	-	-	-	-	-	-	-	-	-	-	-	-	-	-	-	-	-	-	-	-	-	-	-	-	-	-	-	-	-	-
SL2.40ch01	80282559	G	-	-	-	-	-	-	-	-	-	-	-	-	A	-	-	-	-	-	-	-	-	-	-	-	-	-	-	-	-	-	-	-	-	-	-	-	-	-	-	-	-	-	-	-	-	-	-
SL2.40ch01	80282646	G	-	-	-	-	-	-	-	-	-	-	-	-	A	-	-	-	-	-	-	-	-	-	-	-	-	-	-	-	-	-	-	-	-	-	-	-	-	-	-	-	-	-	-	-	-	-	-
SL2.40ch01	80282791	A	-	-	-	-	-	-	-	-	-	-	-	-	G	-	-	-	-	-	-	-	-	-	-	-	-	-	-	-	-	-	-	-	-	-	-	-	-	-	-	-	-	-	-	-	-	-	-
SL2.40ch01	80282795	C	-	-	-	-	-	-	-	-	-	-	-	-	A	-	-	-	-	-	-	-	-	-	-	-	-	-	-	-	-	-	-	-	-	-	-	-	-	-	-	-	-	-	-	-	-	-	-
SL2.40ch01	80282802	T	-	-	-	-	-	-	-	-	-	-	-	-	A	-	-	-	-	-	-	-	-	-	-	-	-	-	-	-	-	-	-	-	-	-	-	-	-	-	-	-	-	-	-	-	-	-	-
SL2.40ch01	80282869	TTATTTTA	-	-	-	-	-	-	-	-	-	-	-	-	T	-	-	-	-	-	-	-	-	-	-	-	-	-	-	-	-	-	-	-	-	-	-	-	-	-	-	-	-	-	-	-	-	-	-
SL2.40ch01	80282893	T	-	-	-	-	-	-	-	-	-	-	-	-	C	-	-	-	-	-	-	-	C	-	-	-	-	-	-	-	-	-	-	-	-	-	-	-	-	-	-	-	-	-	-	-	-	-	-
SL2.40ch01	80283045	G	-	-	-	-	-	-	-	-	-	-	-	-	A	-	-	-	-	-	-	-	-	-	-	-	-	-	-	-	-	-	-	-	-	-	-	-	-	-	-	-	-	-	-	-	-	-	-
SL2.40ch01	80283120	C	-	-	-	-	-	-	-	-	-	-	-	-	A	-	-	-	-	-	-	-	-	-	-	-	-	-	-	-	-	-	-	-	-	-	-	-	-	-	-	-	-	-	-	-	-	-	-
SL2.40ch01	80283121	A	-	-	-	-	-	-	-	-	-	-	-	-	G	-	-	-	-	-	-	-	-	-	-	-	-	-	-	-	-	-	-	-	-	-	-	-	-	-	-	-	-	-	-	-	-	-	-
SL2.40ch01	80283150	A	-	-	-	-	-	-	-	-	-	-	-	-	T	-	-	-	-	-	-	-	-	-	-	-	-	-	-	-	-	-	-	-	-	-	-	-	-	-	-	-	-	-	-	-	-	-	-
SL2.40ch01	80283281	C	-	-	-	-	-	-	-	-	-	-	-	-	-	-	-	-	-	-	-	-	CT	-	-	-	-	-	-	-	-	-	-	-	-	-	-	-	-	-	-	-	-	-	-	-	-	-	-
SL2.40ch01	80284335	T	-	-	-	-	-	-	-	-	-	-	-	-	-	-	-	-	-	-	-	-	-	-	-	-	-	-	-	-	-	-	-	-	-	-	-	-	-	-	-	-	-	-	-	-	-	C	-
SL2.40ch01	80284521	T	-	-	-	-	-	-	-	-	-	-	-	-	C	-	-	-	-	-	-	-	C	-	-	-	-	-	-	-	-	-	-	-	-	-	-	-	-	-	-	-	-	-	-	-	-	-	-
SL2.40ch01	80284550	A	C	C	C	-	C	-	C	C	C	C	-	C	C	C	C	C	C	C	C	-	C	C	C	C	C	C	C	-	C	C	C	C	C	C	C	C	C	-	C	C	C	C	C	C	C	C	C
SL2.40ch01	80284560	CATAT	-	-	-	-	-	-	-	-	-	-	-	-	-	-	-	-	-	-	-	-	C	-	-	-	-	-	-	-	-	-	-	-	-	-	-	-	-	-	-	-	-	-	-	-	-	-	-
SL2.40ch01	80284590	C	-	-	-	-	-	-	-	-	CA	-	-	-	-	-	-	-	-	-	-	-	-	-	-	-	-	-	-	-	-	-	-	-	-	-	-	-	-	-	-	-	-	-	-	-	-	-	-
SL2.40ch01	80284620	T	-	-	-	-	-	-	-	-	-	-	-	-	-	-	-	-	-	-	-	-	C	-	-	-	-	-	-	-	-	-	-	-	-	-	-	-	-	-	-	-	-	-	-	-	-	-	-
SL2.40ch01	80284650	GCGTATGATA	-	-	-	-	-	-	-	-	-	-	-	-	-	-	-	-	-	-	-	-	G	-	-	-	-	-	-	-	-	-	-	-	-	-	-	-	-	-	-	-	-	-	-	-	-	-	-
SL2.40ch01	80284660	C	-	-	-	-	-	-	-	-	-	-	-	-	-	-	-	-	-	-	-	-	T	-	-	-	-	-	-	-	-	-	-	-	-	-	-	-	-	-	-	-	-	-	-	-	-	-	-
SL2.40ch01	80284704	AT	-	-	-	-	-	-	A	A	A	-	-	-	-	A	-	A	-	-	-	-	-	-	-	A	-	A	A	-	A	-	A	-	-	-	-	-	-	-	-	A	-	-	-	-	-	A	A
SL2.40ch01	80284740	CTAAAATTTTTAATTTA	-	C	-	-	-	-	C	C	C	C	-	-	-	-	-	C	-	C	-	-	-	C	-	C	-	C	-	-	C	-	C	C	-	C	-	-	-	-	-	C	C	C	-	-	-	C	-
SL2.40ch01	80284741	T	-	-	-	-	-	-	-	-	-	-	-	-	-	-	-	-	-	-	-	-	-	-	-	-	-	-	-	-	-	-	-	-	-	-	-	-	-	-	-	-	-	-	-	-	-	-	G
SL2.40ch01	80284742	A	-	-	-	-	-	-	-	-	-	-	-	-	-	-	-	-	-	-	-	-	-	-	-	-	-	-	-	-	-	-	-	-	-	-	-	-	-	-	-	-	-	-	-	-	-	-	T
SL2.40ch01	80284750	T	-	-	-	-	-	-	-	-	-	-	-	-	-	-	-	-	-	-	-	-	-	-	-	-	-	-	A	-	-	-	-	-	-	-	-	-	-	-	-	-	-	-	-	-	-	-	-
SL2.40ch01	80284754	T	-	-	-	-	-	-	-	-	-	-	-	-	-	-	A	-	-	-	-	-	-	-	-	-	-	-	A	-	-	-	-	-	-	-	-	-	-	-	-	-	-	-	-	-	-	-	-
SL2.40ch01	80284757	A	-	G	-	-	-	-	G	G	G	G	-	G	-	-	-	-	-	-	-	-	-	G	-	G	G	G	T	-	G	-	G	G	-	G	-	-	G	-	-	G	G	G	-	-	G	G	G
SL2.40ch01	80284798	C	-	-	-	-	-	-	-	-	-	-	-	-	-	-	-	-	-	-	-	-	T	-	-	-	-	-	-	-	-	-	-	-	-	-	-	-	-	-	-	-	-	-	-	-	-	-	-
SL2.40ch01	80284853	A	-	-	-	-	-	-	-	-	-	-	-	-	-	-	-	-	-	-	-	-	G	-	-	-	-	-	-	-	-	-	-	-	-	-	-	-	-	-	-	-	-	-	-	-	-	-	-
SL2.40ch01	80284866	T	C	C	C	-	C	-	C	C	C	C	-	C	C	C	C	C	C	C	C	-	-	C	-	C	C	C	C	-	C	C	C	C	C	C	C	C	C	-	C	C	C	C	C	C	C	C	C
SL2.40ch01	80284886	C	-	-	-	-	T	-	-	-	-	-	-	-	-	-	-	-	-	-	-	-	-	-	-	-	-	-	-	-	-	-	-	-	-	-	-	-	-	-	-	-	-	-	-	-	-	-	-
SL2.40ch01	80284981	GT	-	-	-	-	-	-	-	-	-	-	-	-	G	-	-	-	-	-	-	-	-	-	-	-	-	-	-	-	-	-	-	-	-	-	-	-	-	-	-	-	-	-	-	-	-	-	-
SL2.40ch01	80285270	G	GT	GT	GT	GT	GT	GT	GT	GT	GT	GT	GT	GT	GT	GT	GT	GT	GT	GT	GT	GT	GT	GT	GT	GT	GT	GT	GT	GT	GT	GT	GT	GT	GT	GT	GT	GT	GT	GT	GT	GT	GT	GT	GT	GT	GT	GT	GT
SL2.40ch01	80285728	C	-	-	-	-	-	-	-	-	-	-	-	-	-	-	-	-	-	-	-	-	T	-	-	-	-	-	-	-	-	-	-	-	-	-	-	-	-	-	-	-	-	-	-	-	-	-	-
SL2.40ch01	80285748	G	-	-	-	-	-	-	-	-	-	-	-	-	T	-	-	-	-	-	-	-	-	-	-	-	-	-	-	-	-	-	-	-	-	-	-	-	-	-	-	-	-	-	-	-	-	-	-
SL2.40ch01	80285773	G	-	-	-	-	-	-	-	-	-	-	-	-	A	-	-	-	-	-	-	-	-	-	-	-	-	-	-	-	-	-	-	-	-	-	-	-	-	-	-	-	-	-	-	-	-	-	-
SL2.40ch01	80285777	T	-	-	-	-	-	-	-	-	-	-	-	-	C	-	-	-	-	-	-	-	C	-	-	-	-	-	-	-	-	-	-	-	-	-	-	-	-	-	-	-	-	-	-	-	-	-	-
SL2.40ch01	80286011	CT	C	C	C	C	C	C	C	C	C	C	C	C	C	C	C	C	C	C	C	C	C	C	C	C	C	C	C	C	C	C	C	C	C	C	C	C	C	C	C	C	C	C	C	C	C	C	C
SL2.40ch01	80286015	GT	-	-	-	G	G	G	-	G	G	G	G	G	G	G	G	G	-	-	G	G	G	G	G	-	G	G	G	-	-	G	G	G	G	G	-	-	G	-	G	G	G	-	G	G	G	-	G
SL2.40ch01	80286017	A	T	T	T	T	T	T	T	T	T	T	T	T	T	T	T	T	T	T	T	T	-	T	T	T	T	T	T	T	T	T	T	T	T	T	T	T	T	T	T	T	T	T	T	T	T	T	T
SL2.40ch01	80286105	G	-	-	-	-	-	-	-	-	-	-	-	-	-	-	-	-	-	-	-	-	T	-	-	-	-	-	-	-	-	-	-	-	-	-	-	-	-	-	-	-	-	-	-	-	-	-	-
SL2.40ch01	80286442	G	-	-	-	-	-	-	-	-	-	-	-	-	T	-	-	-	-	-	-	-	-	-	-	-	-	-	-	-	-	-	-	-	-	-	-	-	-	-	-	-	-	-	-	-	-	-	-
SL2.40ch01	80286830	G	C	C	C	-	C	-	C	C	C	C	-	C	C	C	C	C	C	C	C	-	-	C	-	C	C	C	C	-	C	C	C	C	C	C	C	C	C	-	C	C	C	C	C	C	C	C	C
SL2.40ch01	80286881	G	-	-	-	-	-	-	-	-	-	-	-	-	-	-	-	-	-	-	-	-	A	-	-	-	-	-	-	-	-	-	-	-	-	-	-	-	-	-	-	-	-	-	-	-	-	-	-
SL2.40ch01	80287013	A	-	-	-	-	-	-	-	-	-	-	-	-	T	-	-	-	-	-	-	-	-	-	-	-	-	-	-	-	-	-	-	-	-	-	-	-	-	-	-	-	-	-	-	-	-	-	-
SL2.40ch01	80287341	A	-	-	-	-	-	-	-	-	-	-	-	-	G	-	-	-	-	-	-	-	-	-	-	-	-	-	-	-	-	-	-	-	-	-	-	-	-	-	-	-	-	-	-	-	-	-	-
SL2.40ch01	80287380	A	-	-	-	-	-	-	-	-	-	-	-	-	T	-	-	-	-	-	-	-	-	-	-	-	-	-	-	-	-	-	-	-	-	-	-	-	-	-	-	-	-	-	-	-	-	-	-
SL2.40ch01	80287554	G	-	-	-	-	-	-	-	-	-	-	-	-	-	-	-	-	-	-	-	-	A	-	-	-	-	-	-	-	-	-	-	-	-	-	-	-	-	-	-	-	-	-	-	-	-	-	-
SL2.40ch01	80288116	G	-	-	-	-	-	-	-	-	-	-	-	-	A	-	-	-	-	-	-	-	A	-	-	-	-	-	-	-	-	-	-	-	-	-	-	-	-	-	-	-	-	-	-	-	-	-	-
SL2.40ch01	80288187	C	-	-	-	-	-	-	-	-	-	-	-	-	-	-	-	-	-	-	-	-	CA	-	-	-	-	-	-	-	-	-	-	-	-	-	-	-	-	-	-	-	-	-	-	-	-	-	-
SL2.40ch01	80288297	TC	-	-	-	-	-	-	-	-	-	-	-	-	T	-	-	-	-	-	-	-	-	-	-	-	-	-	-	-	-	-	-	-	-	-	-	-	-	-	-	-	-	-	-	-	-	-	-
SL2.40ch01	80288582	A	-	-	-	-	-	-	-	-	-	-	-	-	G	-	-	-	-	-	-	-	G	-	-	-	-	-	-	-	-	-	-	-	-	-	-	-	-	-	-	-	-	-	-	-	-	-	-
SL2.40ch01	80289030	A	-	-	-	-	-	-	-	-	-	-	-	-	T	-	-	-	-	-	-	-	-	-	-	-	-	-	-	-	-	-	-	-	-	-	-	-	-	-	-	-	-	-	-	-	-	-	-
SL2.40ch01	80289181	C	-	-	-	-	-	-	-	-	-	-	-	-	T	-	-	-	-	-	-	-	T	-	-	-	-	-	-	-	-	-	-	-	-	-	-	-	-	-	-	-	-	-	-	-	-	-	-
SL2.40ch01	80289199	A	-	-	-	-	-	-	-	-	-	-	-	-	G	-	-	-	-	-	-	-	-	-	-	-	-	-	-	-	-	-	-	-	-	-	-	-	-	-	-	-	-	-	-	-	-	-	-
SL2.40ch01	80289349	T	C	C	C	-	C	-	C	C	C	C	-	C	C	C	C	C	C	C	C	-	C	C	C	C	C	C	C	-	C	C	C	C	C	C	C	C	C	-	C	C	C	C	C	C	C	C	C
SL2.40ch01	80289398	G	-	-	-	-	-	-	-	-	-	-	-	-	T	-	-	-	-	-	-	-	-	-	-	-	-	-	-	-	-	-	-	-	-	-	-	-	-	-	-	-	-	-	-	-	-	-	-
SL2.40ch01	83279587	C	-	-	-	-	-	-	-	-	-	-	-	-	CAA	-	-	-	-	-	-	-	-	-	-	-	-	-	-	-	-	-	-	-	-	-	-	-	-	-	-	-	-	-	-	-	-	-	-
SL2.40ch01	83279698	A	-	-	-	-	-	-	-	-	-	-	-	-	T	-	-	-	-	-	-	-	-	-	-	-	-	-	-	-	-	-	-	-	-	-	-	-	-	-	-	-	-	-	-	-	-	-	-
SL2.40ch01	83280023	C	-	-	-	-	-	-	-	-	-	-	-	-	G	-	-	-	-	-	-	-	-	-	-	-	-	-	-	-	-	-	-	-	-	-	-	-	-	-	-	-	-	-	-	-	-	-	-
SL2.40ch01	83280620	C	-	-	-	-	-	-	-	-	-	-	-	-	A	-	-	-	-	-	-	-	-	-	-	-	-	-	-	-	-	-	-	-	-	-	-	-	-	-	-	-	-	-	-	-	-	-	-
SL2.40ch01	83280849	T	-	-	-	-	-	-	-	-	-	-	-	-	C	-	-	-	-	-	-	-	-	-	-	-	-	-	-	-	-	-	-	-	-	-	-	-	-	-	-	-	-	-	-	-	-	-	-
SL2.40ch01	83281262	A	-	-	-	-	-	-	-	-	-	-	-	-	C	-	-	-	-	-	-	-	-	-	-	-	-	-	-	-	-	-	-	-	-	-	-	-	-	-	-	-	-	-	-	-	-	-	-
SL2.40ch01	83281941	A	-	-	-	-	-	-	-	-	-	-	-	-	G	-	-	-	-	-	-	-	-	-	-	-	-	-	-	-	-	-	-	-	-	-	-	-	-	-	-	-	-	-	-	-	-	-	-
SL2.40ch01	83282194	G	-	-	-	-	-	-	-	-	-	-	-	-	C	-	-	-	-	-	-	-	-	-	-	-	-	-	-	-	-	-	-	-	-	-	-	-	-	-	-	-	-	-	-	-	-	-	-
SL2.40ch01	83282424	A	-	-	-	-	-	-	-	-	-	-	-	-	G	-	-	-	-	-	-	-	-	-	-	-	-	-	-	-	-	-	-	-	-	-	-	-	-	-	-	-	-	-	-	-	-	-	-
SL2.40ch01	83283182	T	-	-	-	-	-	-	-	-	-	-	-	-	C	-	-	-	-	-	-	-	-	-	-	-	-	-	-	-	-	-	-	-	-	-	-	-	-	-	-	-	-	-	-	-	-	-	-
SL2.40ch01	83284018	TAAC	-	-	-	-	-	-	-	-	-	-	-	-	T	-	-	-	-	-	-	-	-	-	-	-	-	-	-	-	-	-	-	-	-	-	-	-	-	-	-	-	-	-	-	-	-	-	-
SL2.40ch01	83284156	CA	-	-	-	-	-	-	-	-	-	-	-	-	C	-	-	-	-	-	-	-	-	-	-	-	-	-	-	-	-	-	-	-	-	-	-	-	-	-	-	-	-	-	-	-	-	-	-
SL2.40ch01	83284336	G	-	-	-	-	-	-	-	-	-	-	-	-	T	-	-	-	-	-	-	-	-	-	-	-	-	-	-	-	-	-	-	-	-	-	-	-	-	-	-	-	-	-	-	-	-	-	-
SL2.40ch01	83284658	G	-	-	-	-	-	-	-	-	-	-	-	-	GAAGT	-	-	-	-	-	-	-	-	-	-	-	-	-	-	-	-	-	-	-	-	-	-	-	-	-	-	-	-	-	-	-	-	-	-
SL2.40ch01	83284974	T	-	-	-	-	-	-	-	-	-	-	-	-	C	-	-	-	-	-	-	-	-	-	-	-	-	-	-	-	-	-	-	-	-	-	-	-	-	-	-	-	-	-	-	-	-	-	-
SL2.40ch01	83285221	T	G	G	G	G	G	G	G	G	G	G	G	G	G	G	G	G	G	G	G	G	G	G	G	G	G	G	G	G	G	G	G	G	G	G	G	G	G	G	G	G	G	G	G	G	G	G	G
SL2.40ch01	83285378	C	-	-	-	-	-	-	-	-	-	-	-	-	T	-	-	-	-	-	-	-	-	-	-	-	-	-	-	-	-	-	-	-	-	-	-	-	-	-	-	-	-	-	-	-	-	-	-
SL2.40ch01	83285515	A	AT	AT	AT	AT	AT	AT	AT	AT	AT	AT	AT	AT	AT	AT	AT	AT	AT	AT	AT	AT	AT	AT	AT	AT	AT	AT	AT	AT	AT	AT	AT	AT	AT	AT	AT	AT	AT	AT	AT	AT	AT	AT	AT	AT	AT	AT	AT
SL2.40ch01	83285718	G	-	-	-	-	-	-	-	-	-	-	-	-	T	-	-	-	-	-	-	-	-	-	-	-	-	-	-	-	-	-	-	-	-	-	-	-	-	-	-	-	-	-	-	-	-	-	-
SL2.40ch01	83286179	G	-	-	-	-	-	-	-	-	-	-	-	-	A	-	-	-	-	-	-	-	-	-	-	-	-	-	-	-	-	-	-	-	-	-	-	-	-	-	-	-	-	-	-	-	-	-	-
SL2.40ch01	83286257	A	-	-	-	-	-	-	-	-	-	-	-	-	G	-	-	-	-	-	-	-	-	-	-	-	-	-	-	-	-	-	-	-	-	-	-	-	-	-	-	-	-	-	-	-	-	-	-
SL2.40ch01	83286327	C	-	-	-	-	-	-	-	-	-	-	-	-	-	-	-	-	-	-	-	-	-	-	-	-	CAT	-	-	-	-	-	-	-	-	-	-	-	-	-	-	-	-	-	-	-	-	-	-
SL2.40ch01	83286359	T	-	-	-	-	-	-	-	-	-	-	-	-	C	-	-	-	-	-	-	-	-	-	-	-	-	-	-	-	-	-	-	-	-	-	-	-	-	-	-	-	-	-	-	-	-	-	-
SL2.40ch01	83287082	T	-	-	-	-	-	-	-	-	-	-	-	-	C	-	-	-	-	-	-	-	-	-	-	-	-	-	-	-	-	-	-	-	-	-	-	-	-	-	-	-	-	-	-	-	-	-	-
SL2.40ch01	83287853	T	-	-	-	-	-	-	-	-	-	-	-	-	C	-	-	-	-	-	-	-	-	-	-	-	-	-	-	-	-	-	-	-	-	-	-	-	-	-	-	-	-	-	-	-	-	-	-
SL2.40ch01	83287882	G	-	-	-	-	-	-	-	-	-	-	-	-	A	-	-	-	-	-	-	-	-	-	-	-	-	-	-	-	-	-	-	-	-	-	-	-	-	-	-	-	-	-	-	-	-	-	-
SL2.40ch01	83287908	A	-	-	-	-	-	-	-	-	-	-	-	-	G	-	-	-	-	-	-	-	-	-	-	-	-	-	-	-	-	-	-	-	-	-	-	-	-	-	-	-	-	-	-	-	-	-	-
SL2.40ch01	83288300	ATTTTTTTATT	-	-	-	-	-	-	-	-	-	-	-	-	-	-	-	-	-	-	-	-	-	-	-	-	A	-	-	-	-	-	-	-	-	-	-	-	-	-	-	-	-	-	-	-	-	-	-
SL2.40ch01	83288309	T	-	-	-	-	-	-	-	-	-	-	-	-	A	-	-	-	-	-	-	-	-	-	-	-	-	-	-	-	-	-	-	-	-	-	-	-	-	-	-	-	-	-	-	-	-	-	-
SL2.40ch01	83288321	C	-	-	-	-	-	-	-	-	-	-	-	-	T	-	-	-	-	-	-	-	-	-	-	-	-	-	-	-	-	-	-	-	-	-	-	-	-	-	-	-	-	-	-	-	-	-	-
SL2.40ch01	83289220	C	-	-	-	-	-	-	-	-	-	-	-	-	G	-	-	-	-	-	-	-	-	-	-	-	-	-	-	-	-	-	-	-	-	-	-	-	-	-	-	-	-	-	-	-	-	-	-
SL2.40ch01	88044258	T	TATTA	-	TATTA	-	TATTA	-	-	TATTA	-	TATTA	TATTA	-	TATTA	TATTA	-	TATTA	-	TATTA	TATTA	-	TATTA	TATTA	-	-	TATTA	TATTA	-	-	-	-	TATTA	TATTA	TATTA	-	-	TATTA	-	TATTA	TATTA	TATTA	TATTA	-	TATTA	TATTA	-	TATTA	-
SL2.40ch01	88044269	A	T	-	T	-	T	-	-	T	-	T	T	-	-	-	-	-	-	-	T	-	-	T	-	-	T	T	-	-	-	-	T	T	T	-	-	T	-	T	T	T	T	-	T	T	-	T	-
SL2.40ch01	88044296	G	A	-	A	-	A	-	-	A	-	A	A	-	-	-	-	-	-	A	A	-	-	A	-	-	A	A	-	-	-	-	A	A	A	-	-	A	-	A	A	A	A	-	A	A	-	A	-
SL2.40ch01	88044448	G	-	-	-	-	-	-	-	-	-	-	-	-	A	A	-	A	-	-	-	-	A	-	-	-	-	-	-	-	-	-	-	-	-	-	-	-	-	-	-	-	-	-	-	-	-	-	-
SL2.40ch01	88044453	T	-	-	-	-	-	-	-	-	-	-	-	-	C	-	-	-	-	-	-	-	-	-	-	-	-	-	-	-	-	-	-	-	-	-	-	-	-	-	-	-	-	-	-	-	-	-	-
SL2.40ch01	88044548	T	-	-	-	-	-	-	-	-	-	-	-	-	A	A	-	A	-	-	-	-	A	-	-	-	-	-	-	-	-	-	-	-	-	-	-	-	-	-	-	-	-	-	-	-	-	-	-
SL2.40ch01	88044595	G	-	-	-	-	-	-	-	-	-	-	-	-	C	C	-	C	-	-	-	-	C	-	-	-	-	-	-	-	-	-	-	-	-	-	-	-	-	-	-	-	-	-	-	-	-	-	-
SL2.40ch01	88044609	T	A	-	A	-	A	-	-	A	-	A	A	-	-	-	-	-	-	-	A	-	-	A	-	-	A	A	-	-	-	-	A	A	A	-	-	A	-	A	A	A	A	-	A	A	-	A	-
SL2.40ch01	88044720	A	T	-	T	-	T	-	-	T	-	T	T	-	T	T	-	T	-	T	T	-	T	T	-	-	T	T	-	-	-	-	T	T	T	-	-	T	-	T	T	T	T	-	T	T	-	T	-
SL2.40ch01	88045009	A	-	-	-	-	-	-	-	-	-	-	-	-	C	C	-	C	-	-	-	-	C	-	-	-	-	-	-	-	-	-	-	-	-	-	-	-	-	-	-	-	-	-	-	-	-	-	-
SL2.40ch01	88045044	T	-	-	-	-	-	-	-	-	-	-	-	-	-	-	-	-	-	-	-	-	C	-	-	-	-	-	-	-	-	-	-	-	-	-	-	-	-	-	-	-	-	-	-	-	-	-	-
SL2.40ch01	88045088	G	-	-	-	-	-	-	-	-	-	-	-	-	A	A	-	A	-	-	-	-	-	-	-	-	-	-	-	-	-	-	-	-	-	-	-	-	-	-	-	-	-	-	-	-	-	-	-
SL2.40ch01	88045173	G	-	-	-	-	-	-	-	-	-	-	-	-	-	-	-	-	-	-	-	-	GA	-	-	-	-	-	-	-	-	-	-	-	-	-	-	-	-	-	-	-	-	-	-	-	-	-	-
SL2.40ch01	88045698	G	-	-	-	-	-	-	-	-	-	-	-	-	A	A	-	A	-	-	-	-	A	-	-	-	-	-	-	-	-	-	-	-	-	-	-	-	-	-	-	-	-	-	-	-	-	-	-
SL2.40ch01	88045841	A	-	-	-	-	-	-	-	-	-	-	-	-	ATC	ATC	-	ATC	-	-	-	-	ATC	-	-	-	-	-	-	-	-	-	-	-	-	-	-	-	-	-	-	-	-	-	-	-	-	-	-
SL2.40ch01	88046111	T	-	-	-	-	-	-	-	-	-	-	-	-	-	-	-	-	-	-	-	-	C	-	-	-	-	-	-	-	-	-	-	-	-	-	-	-	-	-	-	-	-	-	-	-	-	-	-
SL2.40ch01	88047062	T	-	-	-	-	-	-	-	-	-	-	-	-	C	C	-	C	-	-	-	-	-	-	-	-	-	-	-	-	-	-	-	-	-	-	-	-	-	-	-	-	-	-	-	-	-	-	-
SL2.40ch01	88047356	T	-	-	-	-	-	-	-	-	-	-	-	-	A	A	-	A	-	-	-	-	-	-	-	-	-	-	-	-	-	-	-	-	-	-	-	-	-	-	-	-	-	-	-	-	-	-	-
SL2.40ch01	88047393	A	-	-	-	-	-	-	-	-	-	-	-	-	T	T	-	T	-	-	-	-	T	-	-	-	-	-	-	-	-	-	-	-	-	-	-	-	-	-	-	-	-	-	-	-	-	-	-
SL2.40ch01	88047400	A	G	-	G	-	G	-	-	G	-	G	G	-	G	G	-	G	-	G	G	-	G	G	-	-	G	G	-	-	-	-	G	G	G	-	-	G	-	G	G	G	G	-	G	G	-	G	-
SL2.40ch01	88047510	C	-	-	-	-	-	-	-	-	-	-	-	-	T	T	-	T	-	-	-	-	T	-	-	-	-	-	-	-	-	-	-	-	-	-	-	-	-	-	-	-	-	-	-	-	-	-	-
SL2.40ch01	88047735	C	-	-	-	-	-	-	-	-	-	-	-	-	T	T	-	T	-	-	-	-	T	-	-	-	-	-	-	-	-	-	-	-	-	-	-	-	-	-	-	-	-	-	-	-	-	-	-
SL2.40ch01	88047788	G	-	-	-	-	-	-	-	-	-	-	-	-	T	T	-	T	-	-	-	-	T	-	-	-	-	-	-	-	-	-	-	-	-	-	-	-	-	-	-	-	-	-	-	-	-	-	-
SL2.40ch01	88047967	A	-	-	-	-	-	-	-	-	-	-	-	-	G	G	-	G	-	-	-	-	G	-	-	-	-	-	-	-	-	-	-	-	-	-	-	-	-	-	-	-	-	-	-	-	-	-	-
SL2.40ch01	88047979	A	-	-	-	-	-	-	-	-	-	-	-	-	G	-	-	-	-	-	-	-	-	-	-	-	-	-	-	-	-	-	-	-	-	-	-	-	-	-	-	-	-	-	-	-	-	-	-
SL2.40ch01	88047989	A	-	-	-	-	-	-	-	-	-	-	-	-	G	G	-	G	-	-	-	-	G	-	-	-	-	-	-	-	-	-	-	-	-	-	-	-	-	-	-	-	-	-	-	-	-	-	-
SL2.40ch01	88048022	G	A	-	A	-	A	-	-	A	-	A	A	-	-	-	-	-	-	-	A	-	-	A	-	-	A	A	-	-	-	-	A	A	A	-	-	A	-	A	A	A	A	-	A	A	-	A	-
SL2.40ch01	88048274	A	-	-	-	-	-	-	-	-	-	-	-	-	G	G	-	G	-	-	-	-	G	-	-	-	-	-	-	-	-	-	-	-	-	-	-	-	-	-	-	-	-	-	-	-	-	-	-
SL2.40ch01	88048340	G	GA	-	GA	-	GA	-	-	GA	-	GA	GA	-	GAC	GAC	-	GAC	-	GA	GA	-	GAC	GA	-	-	GA	GA	-	-	-	-	GA	GA	GA	-	-	GA	-	GA	GA	GA	GA	-	GA	GA	-	GA	-
SL2.40ch01	88048426	A	-	-	-	-	-	-	-	-	-	-	-	-	-	-	-	-	-	-	-	-	G	-	-	-	-	-	-	-	-	-	-	-	-	-	-	-	-	-	-	-	-	-	-	-	-	-	-
SL2.40ch01	88048522	CGTACTTGA	C	-	C	-	C	-	-	C	-	C	C	-	-	-	-	-	-	-	C	-	-	C	-	-	C	C	-	-	-	-	C	C	C	-	-	C	-	C	C	C	C	-	C	C	-	C	-
SL2.40ch01	88048603	C	-	-	-	-	-	-	-	-	-	-	-	-	T	T	-	T	-	-	-	-	T	-	-	-	-	-	-	-	-	-	-	-	-	-	-	-	-	-	-	-	-	-	-	-	-	-	-
SL2.40ch01	88048628	C	-	-	-	-	-	-	-	-	-	-	-	-	CAAAATAAAT	CAAAATAAAT	-	CAAAATAAAT	-	-	-	-	CAAAATAAAT	-	-	-	-	-	-	-	-	-	-	-	-	-	-	-	-	-	-	-	-	-	-	-	-	-	-
SL2.40ch01	88048754	A	-	-	-	-	-	-	-	-	-	-	-	-	T	T	-	T	-	-	-	-	T	-	-	-	-	-	-	-	-	-	-	-	-	-	-	-	-	-	-	-	-	-	-	-	-	-	-
SL2.40ch01	88048765	ATT	-	-	-	-	-	-	-	-	-	-	-	-	A	A	-	A	-	-	-	-	A	-	-	-	-	-	-	-	-	-	-	-	-	-	-	-	-	-	-	-	-	-	-	-	-	-	-
SL2.40ch01	88048820	C	-	-	-	-	-	-	-	-	-	-	-	-	T	T	-	T	-	-	-	-	T	-	-	-	-	-	-	-	-	-	-	-	-	-	-	-	-	-	-	-	-	-	-	-	-	-	-
SL2.40ch01	88048990	A	-	-	-	-	-	-	-	-	-	-	-	-	ATT	ATT	-	ATT	-	-	-	-	ATT	-	-	-	-	-	-	-	-	-	-	-	-	-	-	-	-	-	-	-	-	-	-	-	-	-	-
SL2.40ch01	88049004	G	-	-	-	-	-	-	-	-	-	-	-	-	A	A	-	A	-	-	-	-	A	-	-	-	-	-	-	-	-	-	-	-	-	-	-	-	-	-	-	-	-	-	-	-	-	-	-
SL2.40ch01	88049030	C	-	-	-	-	-	-	-	-	-	-	-	-	T	T	-	T	-	-	-	-	T	-	-	-	-	-	-	-	-	-	-	-	-	-	-	-	-	-	-	-	-	-	-	-	-	-	-
SL2.40ch01	88049096	A	-	-	-	-	-	-	-	-	-	-	-	-	AT	AT	-	AT	-	-	-	-	AT	-	-	-	-	-	-	-	-	-	-	-	-	-	-	-	-	-	-	-	-	-	-	-	-	-	-
SL2.40ch01	88049768	G	-	-	-	-	-	-	-	-	-	-	-	-	T	T	-	T	-	-	-	-	T	-	-	-	-	-	-	-	-	-	-	-	-	-	-	-	-	-	-	-	-	-	-	-	-	-	-
SL2.40ch01	88049769	G	-	-	-	-	-	-	-	-	-	-	-	-	C	C	-	C	-	-	-	-	C	-	-	-	-	-	-	-	-	-	-	-	-	-	-	-	-	-	-	-	-	-	-	-	-	-	-
SL2.40ch01	88051279	T	G	-	G	-	G	-	-	G	-	-	G	-	G	G	-	G	-	G	G	-	G	G	-	-	G	G	-	-	-	-	G	G	G	-	-	G	-	G	G	G	G	-	G	G	-	G	-
SL2.40ch01	88051910	T	-	-	-	-	-	-	-	-	-	-	-	-	-	-	-	-	-	C	-	-	-	-	-	-	-	-	-	-	-	-	-	-	C	-	-	-	-	-	-	-	-	-	-	-	-	-	-
SL2.40ch01	88052005	T	-	-	-	-	-	-	-	-	-	-	-	-	C	C	-	C	-	-	-	-	C	-	-	-	-	-	-	-	-	-	-	-	-	-	-	-	-	-	-	-	-	-	-	-	-	-	-
SL2.40ch01	88052043	T	-	-	-	-	-	-	-	-	-	-	-	-	C	C	-	C	-	-	-	-	C	-	-	-	-	-	-	-	-	-	-	-	-	-	-	-	-	-	-	-	-	-	-	-	-	-	-
SL2.40ch01	88052126	A	-	-	-	-	-	-	-	-	-	-	-	-	G	-	-	G	-	-	-	-	-	-	-	-	-	-	-	-	-	-	-	-	-	-	-	-	-	-	-	-	-	-	-	-	-	-	-
SL2.40ch01	88052185	G	-	-	-	-	-	-	-	-	-	-	-	-	-	-	-	-	-	A	-	-	-	-	-	-	-	-	-	-	-	-	-	-	A	-	-	-	-	-	-	-	-	-	-	-	-	-	-
SL2.40ch01	88053485	A	-	-	-	-	-	-	-	-	-	-	-	-	-	-	-	-	-	C	-	-	-	-	-	-	-	-	-	-	-	-	-	-	C	-	-	-	-	-	-	-	-	-	-	-	-	-	-
SL2.40ch01	88053882	TA	-	-	-	-	-	-	-	-	-	-	-	-	T	T	-	T	-	-	-	-	T	-	-	-	-	-	-	-	-	-	-	-	-	-	-	-	-	-	-	-	-	-	-	-	-	-	-
SL2.40ch02	43095362	G	-	-	-	-	-	-	-	-	-	-	-	-	A	-	A	-	-	-	-	-	-	-	A	-	-	-	-	-	-	A	-	-	-	-	-	-	-	-	-	-	-	-	-	-	-	A	-
SL2.40ch02	43095377	C	-	-	-	-	-	-	-	-	-	-	-	-	T	-	T	-	-	-	-	-	-	-	-	-	-	-	-	-	-	-	-	-	-	-	-	-	-	-	-	-	-	-	-	-	-	-	-
SL2.40ch02	43095433	G	-	-	-	-	-	-	-	-	-	-	-	-	A	-	A	-	-	-	-	-	-	-	-	-	-	-	-	-	-	-	-	-	-	-	-	-	-	-	-	-	-	-	-	-	-	-	-
SL2.40ch02	43095506	C	-	-	-	-	-	-	-	-	-	-	-	-	T	-	T	-	-	-	-	-	-	-	-	-	-	-	-	-	-	-	-	-	-	-	-	-	-	-	-	-	-	-	-	-	-	-	-
SL2.40ch02	43095517	A	-	-	-	-	-	-	-	-	-	-	-	-	-	-	-	-	-	-	-	-	-	-	-	-	-	-	-	-	-	-	-	-	-	-	-	-	-	-	-	-	-	-	-	-	-	C	-
SL2.40ch02	43095692	G	-	-	-	-	-	-	-	-	-	-	-	-	A	-	A	-	-	-	-	-	-	-	-	-	-	-	-	-	-	-	-	-	-	-	-	-	-	-	-	-	-	-	-	-	-	-	-
SL2.40ch02	43095863	G	-	-	-	-	-	-	-	-	-	-	-	-	A	-	A	-	-	-	-	-	-	-	-	-	-	-	-	-	-	-	-	-	-	-	-	-	-	-	-	-	-	-	-	-	-	-	-
SL2.40ch02	43095910	A	-	-	-	-	-	-	-	-	-	-	-	-	G	-	G	-	-	-	-	-	-	-	-	-	-	-	-	-	-	-	-	-	-	-	-	-	-	-	-	-	-	-	-	-	-	-	-
SL2.40ch02	43095966	T	-	-	-	-	-	-	-	-	-	-	-	-	C	-	C	-	-	-	-	-	-	-	-	-	-	-	-	-	-	-	-	-	-	-	-	-	-	-	-	-	-	-	-	-	-	-	-
SL2.40ch02	43096156	A	-	-	-	-	-	-	-	-	-	-	-	-	T	-	T	-	-	-	-	-	-	-	-	-	-	-	-	-	-	-	-	-	-	-	-	-	-	-	-	-	-	-	-	-	-	-	-
SL2.40ch02	43096245	ATG	-	-	-	-	-	-	-	-	-	-	-	-	A	-	-	-	-	-	-	-	-	-	-	-	-	-	-	-	-	-	-	-	-	-	-	-	-	-	-	-	-	-	-	-	-	-	-
SL2.40ch02	43096358	T	-	-	-	-	-	-	-	-	-	-	-	-	C	-	C	-	-	-	-	-	-	-	C	-	-	-	-	-	-	C	-	-	-	-	-	-	-	-	-	-	-	-	-	-	-	-	-
SL2.40ch02	43096407	G	-	-	-	-	-	-	-	-	-	-	-	-	A	-	A	-	-	-	-	-	-	-	-	-	-	-	-	-	-	-	-	-	-	-	-	-	-	-	-	-	-	-	-	-	-	-	-
SL2.40ch02	43096420	A	-	-	-	-	-	-	-	-	-	-	-	-	T	-	T	-	-	-	-	-	-	-	-	-	-	-	-	-	-	-	-	-	-	-	-	-	-	-	-	-	-	-	-	-	-	-	-
SL2.40ch02	43096595	C	-	-	-	-	-	-	-	-	-	-	-	-	T	-	T	-	-	-	-	-	-	-	-	-	-	-	-	-	-	-	-	-	-	-	-	-	-	-	-	-	-	-	-	-	-	-	-
SL2.40ch02	43096612	A	-	-	-	-	-	-	-	-	-	-	-	-	T	-	T	-	-	-	-	-	-	-	-	-	-	-	-	-	-	-	-	-	-	-	-	-	-	-	-	-	-	-	-	-	-	-	-
SL2.40ch02	43096617	T	-	-	-	-	-	-	-	-	-	-	-	-	C	-	C	-	-	-	-	-	-	-	-	-	-	-	-	-	-	-	-	-	-	-	-	-	-	-	-	-	-	-	-	-	-	-	-
SL2.40ch02	43096637	T	-	-	-	-	-	-	-	-	-	-	-	-	C	-	C	-	-	-	-	-	-	-	-	-	-	-	-	-	-	-	-	-	-	-	-	-	-	-	-	-	-	-	-	-	-	-	-
SL2.40ch02	43096661	T	-	-	-	-	-	-	-	-	-	-	-	-	-	-	-	-	-	-	-	-	-	-	-	-	-	-	-	-	-	TA	-	-	-	-	-	-	-	-	-	-	-	-	-	-	-	-	-
SL2.40ch02	43096671	AT	-	-	-	-	-	-	-	-	-	-	-	-	A	-	A	-	-	-	-	-	-	-	-	-	-	-	-	-	-	-	-	-	-	-	-	-	-	-	-	-	-	-	-	-	-	-	-
SL2.40ch02	43096723	A	-	-	-	-	-	-	-	-	-	-	-	-	-	-	T	-	-	-	-	-	-	-	T	-	-	-	-	-	-	-	-	-	-	-	-	-	-	-	-	-	-	-	-	-	-	-	-
SL2.40ch02	43096724	A	-	-	-	-	-	-	-	-	-	-	-	-	-	-	-	-	-	-	-	-	-	-	T	-	-	-	-	-	-	-	-	-	-	-	-	-	-	-	-	-	-	-	-	-	-	-	-
SL2.40ch02	43096788	T	-	-	-	-	-	-	-	-	-	-	-	-	C	-	C	-	-	-	-	-	-	-	-	-	-	-	-	-	-	-	-	-	-	-	-	-	-	-	-	-	-	-	-	-	-	-	-
SL2.40ch02	43097025	G	-	-	-	-	-	-	-	-	-	-	-	-	A	-	A	-	-	-	-	-	-	-	-	-	-	-	-	-	-	-	-	-	-	-	-	-	-	-	-	-	-	-	-	-	-	-	-
SL2.40ch02	43097116	C	-	-	-	-	-	-	-	-	-	-	-	-	T	-	T	-	-	-	-	-	-	-	-	-	-	-	-	-	-	-	-	-	-	-	-	-	-	-	-	-	-	-	-	-	-	-	-
SL2.40ch02	43097131	A	-	-	-	-	-	-	-	-	-	-	-	-	-	-	-	-	-	-	-	-	-	-	G	-	-	-	-	-	-	-	-	-	-	-	-	-	-	-	-	-	-	-	-	-	-	-	-
SL2.40ch02	43097135	T	-	-	-	-	-	-	-	-	-	-	-	-	A	-	A	-	-	-	-	-	-	-	-	-	-	-	-	-	-	-	-	-	-	-	-	-	-	-	-	-	-	-	-	-	-	-	-
SL2.40ch02	43097212	G	-	-	-	-	-	-	-	-	-	-	-	-	T	-	T	-	-	-	-	-	-	-	-	-	-	-	-	-	-	-	-	-	-	-	-	-	-	-	-	-	-	-	-	-	-	-	-
SL2.40ch02	43097560	AT	-	-	-	-	-	-	-	-	-	-	-	-	-	-	-	-	-	-	-	-	-	-	A	-	-	-	-	-	A	A	-	-	-	-	-	-	-	-	-	-	-	-	-	-	-	A	-
SL2.40ch02	43097568	T	-	-	-	-	-	-	-	-	-	-	-	-	-	-	TA	-	-	-	-	-	-	-	-	-	-	-	-	-	-	-	-	-	-	-	-	-	-	-	-	-	-	-	-	-	-	-	-
SL2.40ch02	43097569	T	-	-	-	-	-	-	-	-	-	-	-	-	-	-	A	-	-	-	-	-	-	-	-	-	-	-	-	-	-	-	-	-	-	-	-	-	-	-	-	-	-	-	-	-	-	-	-
SL2.40ch02	43097571	T	-	-	-	-	-	-	-	-	-	-	-	-	A	-	A	-	-	-	-	-	-	-	-	-	-	-	-	-	-	-	-	-	-	-	-	-	-	-	-	-	-	-	-	-	-	-	-
SL2.40ch02	43097572	T	-	-	-	-	-	-	-	-	-	-	-	-	A	-	A	-	-	-	-	-	-	-	-	-	-	-	-	-	-	-	-	-	-	-	-	-	-	-	-	-	-	-	-	-	-	-	-
SL2.40ch02	43097573	T	-	-	-	-	-	-	-	-	-	-	-	-	A	-	A	-	-	-	-	-	-	-	-	-	-	-	-	-	-	-	-	-	-	-	-	-	-	-	-	-	-	-	-	-	-	-	-
SL2.40ch02	43097574	T	-	-	-	-	-	-	-	-	-	-	-	-	A	-	A	-	-	-	-	-	-	-	-	-	-	-	-	-	-	-	-	-	-	-	-	-	-	-	-	-	-	-	-	-	-	-	-
SL2.40ch02	43097598	G	-	-	-	-	-	-	-	-	-	-	-	-	-	-	T	-	-	-	-	-	-	-	-	-	-	-	-	-	-	-	-	-	-	-	-	-	-	-	-	-	-	-	-	-	-	-	-
SL2.40ch02	43097782	C	-	-	-	-	-	-	-	-	-	-	-	-	-	-	-	-	-	-	-	-	-	-	-	-	-	-	-	-	-	-	-	-	-	-	-	-	-	-	-	-	-	-	-	-	-	CA	-
SL2.40ch02	43097855	T	-	-	-	-	-	-	-	-	-	-	-	-	-	-	-	-	-	-	-	-	-	-	C	-	-	-	-	-	-	-	-	-	-	-	-	-	-	-	-	-	-	-	-	-	-	-	-
SL2.40ch02	43098016	C	-	-	-	-	-	-	-	-	-	-	-	-	-	-	-	-	-	-	-	-	-	-	-	-	-	-	-	-	-	-	-	-	-	-	-	-	-	-	-	-	-	-	-	-	-	T	-
SL2.40ch02	43098305	T	-	-	-	-	-	-	-	-	-	-	-	-	-	-	-	-	-	-	-	-	-	-	-	-	-	-	-	-	-	C	-	-	-	-	-	-	-	-	-	-	-	-	-	-	-	-	-
SL2.40ch02	43098412	C	-	-	-	-	-	-	-	-	-	-	T	-	-	-	-	-	-	-	-	-	-	-	-	-	-	-	-	-	-	-	-	-	-	-	-	-	-	-	T	-	-	T	-	-	-	-	-
SL2.40ch02	43099181	G	-	-	-	-	-	-	-	-	-	GAA	-	-	-	-	-	-	-	-	-	-	-	-	-	-	-	-	-	-	-	-	-	-	-	-	-	-	-	-	-	-	-	-	-	-	-	-	-
SL2.40ch02	43099230	T	-	-	-	-	-	-	-	-	-	-	C	-	-	-	-	-	-	-	-	-	-	-	-	-	-	-	-	-	-	-	-	-	-	-	-	-	-	-	C	-	-	C	-	-	-	-	-
SL2.40ch02	43099252	T	-	-	-	-	A	-	-	-	-	-	-	-	-	-	-	-	-	-	A	-	-	A	-	-	-	-	-	-	-	-	-	-	-	-	-	-	-	-	-	-	-	-	-	-	-	-	-
SL2.40ch02	43099287	G	-	-	-	-	-	-	-	-	-	-	-	-	-	-	-	-	-	-	-	-	-	-	-	-	-	-	-	-	-	T	-	-	-	-	-	-	-	-	-	-	-	-	-	-	-	-	-
SL2.40ch02	43099419	T	-	-	-	-	-	-	-	-	-	-	-	-	-	-	C	-	-	-	-	-	-	-	-	-	-	-	-	-	-	-	-	-	-	-	-	-	-	-	-	-	-	-	-	-	-	-	-
SL2.40ch02	43099422	C	-	-	-	-	-	-	-	-	-	-	-	-	-	-	A	-	-	-	-	-	-	-	-	-	-	-	-	-	-	-	-	-	-	-	-	-	-	-	-	-	-	-	-	-	-	-	-
SL2.40ch02	43099423	C	-	-	-	-	-	-	-	-	-	-	-	-	-	-	CAA	-	-	-	-	-	-	-	-	-	-	-	-	-	-	-	-	-	-	-	-	-	-	-	-	-	-	-	-	-	-	-	-
SL2.40ch02	43099428	C	-	-	-	-	-	-	-	-	-	-	-	-	-	-	CT	-	-	-	-	-	-	-	-	-	-	-	-	-	-	-	-	-	-	-	-	-	-	-	-	-	-	-	-	-	-	-	-
SL2.40ch02	43099450	G	-	-	-	-	-	-	-	-	-	-	-	-	A	-	A	-	-	-	-	-	-	-	-	-	-	-	-	-	-	-	-	-	-	-	-	-	-	-	-	-	-	-	-	-	-	-	-
SL2.40ch02	43099478	CATTCAA	-	-	-	-	-	-	-	-	-	-	-	-	-	-	-	-	-	-	-	-	-	-	C	-	-	-	-	-	-	-	-	-	-	-	-	-	-	-	-	-	-	-	-	-	-	-	-
SL2.40ch02	43099488	G	-	-	-	-	-	-	-	-	-	-	-	-	A	-	A	-	-	-	-	-	-	-	-	-	-	-	-	-	-	-	-	-	-	-	-	-	-	-	-	-	-	-	-	-	-	-	-
SL2.40ch02	43099818	C	-	-	-	-	-	-	-	-	-	-	-	-	-	-	-	-	-	-	-	-	-	-	T	-	-	-	-	-	-	-	-	-	-	-	-	-	-	-	-	-	-	-	-	-	-	-	-
SL2.40ch02	43099926	A	-	-	-	-	-	-	-	-	-	-	-	-	-	-	G	-	-	-	-	-	-	-	G	-	-	-	-	-	-	-	-	-	-	-	-	-	-	-	-	-	-	-	-	-	-	-	-
SL2.40ch02	43099984	A	-	-	-	-	-	-	-	-	-	-	-	-	-	-	G	-	-	-	-	-	-	-	-	-	-	-	-	-	-	-	-	-	-	-	-	-	-	-	-	-	-	-	-	-	-	-	-
SL2.40ch02	43099996	A	-	-	-	-	-	-	-	-	-	-	-	-	-	-	ATAT	-	-	-	-	-	-	-	ATAT	-	-	-	-	-	-	ATAT	-	-	-	-	-	-	-	-	-	-	-	-	-	-	-	ATAT	-
SL2.40ch02	43100049	A	-	-	-	-	-	-	-	-	-	-	-	-	-	-	G	-	-	-	-	-	-	-	-	-	-	-	-	-	-	-	-	-	-	-	-	-	-	-	-	-	-	-	-	-	-	-	-
SL2.40ch02	43100050	C	-	-	-	-	-	-	-	-	-	-	-	-	-	-	T	-	-	-	-	-	-	-	-	-	-	-	-	-	-	-	-	-	-	-	-	-	-	-	-	-	-	-	-	-	-	-	-
SL2.40ch02	43100051	G	-	-	-	-	-	-	-	-	-	-	-	-	-	-	A	-	-	-	-	-	-	-	-	-	-	-	-	-	-	-	-	-	-	-	-	-	-	-	-	-	-	-	-	-	-	-	-
SL2.40ch02	43100055	A	-	-	-	-	-	-	-	-	-	-	-	-	-	-	G	-	-	-	-	-	-	-	-	-	-	-	-	-	-	-	-	-	-	-	-	-	-	-	-	-	-	-	-	-	-	-	-
SL2.40ch02	43100056	C	-	-	-	-	-	-	-	-	-	-	-	-	-	-	T	-	-	-	-	-	-	-	-	-	-	-	-	-	-	-	-	-	-	-	-	-	-	-	-	-	-	-	-	-	-	-	-
SL2.40ch02	43100062	A	-	-	-	-	-	-	-	-	-	-	-	-	-	-	G	-	-	-	-	-	-	-	-	-	-	-	-	-	-	-	-	-	-	-	-	-	-	-	-	-	-	-	-	-	-	-	-
SL2.40ch02	43100079	TA	-	-	-	-	-	-	-	-	-	-	-	-	-	-	T	-	-	-	-	-	-	-	-	-	-	-	-	-	-	-	-	-	-	-	-	-	-	-	-	-	-	-	-	-	-	-	-
SL2.40ch02	43100094	G	-	-	-	-	-	-	-	-	-	-	-	-	A	-	A	-	-	-	-	-	-	-	-	-	-	-	-	-	-	-	-	-	-	-	-	-	-	-	-	-	-	-	-	-	-	-	-
SL2.40ch02	43100279	C	-	-	-	-	-	-	-	-	-	-	-	-	CTTGTAGCA	-	CTTGTAGCA	-	-	-	-	-	-	-	-	-	-	-	-	-	-	-	-	-	-	-	-	-	-	-	-	-	-	-	-	-	-	-	-
SL2.40ch02	46947622	A	-	-	-	-	-	-	-	-	-	-	-	-	G	-	G	-	-	G	-	-	-	-	-	-	-	-	-	-	-	-	-	-	G	-	-	-	-	-	-	-	-	-	-	-	-	-	-
SL2.40ch02	46947678	A	-	-	-	-	-	-	-	-	-	-	-	-	T	-	T	-	-	T	-	-	-	-	-	-	-	-	-	-	-	-	-	-	T	-	-	-	-	-	-	-	-	-	-	-	-	-	-
SL2.40ch02	46947825	T	-	-	-	-	-	-	-	-	-	-	-	-	C	-	C	-	-	C	-	-	-	-	-	-	-	-	-	-	-	-	-	-	C	-	-	-	-	-	-	-	-	-	-	-	-	-	-
SL2.40ch02	46947855	T	-	-	-	-	-	-	-	-	-	-	-	-	C	-	C	-	-	C	-	-	-	-	-	-	-	-	-	-	-	-	-	-	C	-	-	-	-	-	-	-	-	-	-	-	-	-	-
SL2.40ch02	46947939	C	-	-	-	-	-	-	-	-	-	-	-	-	T	-	T	-	-	T	-	-	-	-	-	-	-	-	-	-	-	-	-	-	T	-	-	-	-	-	-	-	-	-	-	-	-	-	-
SL2.40ch02	46947972	T	-	-	-	-	-	-	-	-	-	-	-	-	C	-	C	-	-	C	-	-	-	-	C	-	-	-	-	-	-	-	-	-	C	-	-	-	-	-	-	-	-	-	-	-	-	-	-
SL2.40ch02	46948320	A	-	-	-	-	-	-	-	-	-	-	-	-	-	-	-	-	-	-	-	-	-	-	G	-	-	-	-	-	-	-	-	-	-	-	-	-	-	-	-	-	-	-	-	-	-	-	-
SL2.40ch02	46948460	T	-	-	-	-	-	-	-	-	-	-	-	-	C	-	C	-	-	C	-	-	-	-	C	-	-	-	-	-	-	-	-	-	C	-	-	-	-	-	-	-	-	-	-	-	-	-	-
SL2.40ch02	46948508	T	-	-	-	-	-	-	-	-	-	-	-	-	G	-	G	-	-	G	-	-	-	-	-	-	-	-	-	-	-	-	-	-	G	-	-	-	-	-	-	-	-	-	-	-	-	-	-
SL2.40ch02	46948517	G	-	-	-	-	-	-	-	-	-	-	-	-	A	-	A	-	-	A	-	-	-	-	-	-	-	-	-	-	-	-	-	-	A	-	-	-	-	-	-	-	-	-	-	-	-	-	-
SL2.40ch02	46948526	G	-	-	-	-	-	-	-	-	-	-	-	-	A	-	A	-	-	A	-	-	-	-	-	-	-	-	-	-	-	-	-	-	A	-	-	-	-	-	-	-	-	-	-	-	-	-	-
SL2.40ch02	46948618	C	-	-	-	-	-	-	-	-	-	-	-	-	T	-	T	-	-	T	-	-	-	-	-	-	-	-	-	-	-	-	-	-	T	-	-	-	-	-	-	-	-	-	-	-	-	-	-
SL2.40ch02	46948858	A	-	-	-	-	-	-	-	-	-	-	-	-	T	-	T	-	-	T	-	-	-	-	-	-	-	-	-	-	-	-	-	-	T	-	-	-	-	-	-	-	-	-	-	-	-	-	-
SL2.40ch02	46948883	T	-	-	-	-	-	-	-	-	-	-	-	-	C	-	C	-	-	C	-	-	-	-	-	-	-	-	-	-	-	-	-	-	C	-	-	-	-	-	-	-	-	-	-	-	-	-	-
SL2.40ch02	46949081	A	-	-	-	-	-	-	-	-	-	-	-	-	T	-	T	-	-	T	-	-	-	-	-	-	-	-	-	-	-	-	-	-	T	-	-	-	-	-	-	-	-	-	-	-	-	-	-
SL2.40ch02	46949450	T	-	-	-	-	-	-	-	-	-	-	-	-	A	-	A	-	-	A	-	-	-	-	-	-	-	-	-	-	-	-	-	-	A	-	-	-	-	-	-	-	-	-	-	-	-	-	-
SL2.40ch02	46949484	G	-	-	-	-	-	-	-	-	-	-	-	-	-	-	-	-	-	-	-	-	-	-	A	-	-	-	-	-	-	-	-	-	-	-	-	-	-	-	-	-	-	-	-	-	-	-	-
SL2.40ch02	46949616	GAAATCC	-	-	-	-	-	-	-	-	-	-	-	-	G	-	G	-	-	G	-	-	-	-	-	-	-	-	-	-	-	-	-	-	G	-	-	-	-	-	-	-	-	-	-	-	-	-	-
SL2.40ch02	46950688	G	-	-	-	-	-	-	-	-	-	-	-	-	C	-	-	-	-	C	-	-	-	-	C	-	-	-	-	-	-	-	-	-	C	-	-	-	-	-	-	-	-	-	-	-	-	-	-
SL2.40ch02	46950728	A	-	-	-	-	-	-	-	-	-	-	-	-	-	-	-	-	-	G	-	-	-	-	-	-	-	-	-	-	-	-	-	-	G	-	-	-	-	-	-	-	-	-	-	-	-	-	-
SL2.40ch02	46950994	AT	-	-	-	-	-	-	-	-	-	-	-	-	A	-	A	-	-	A	-	-	-	-	-	-	-	-	-	-	-	-	-	-	A	-	-	-	-	-	-	-	-	-	-	-	-	-	-
SL2.40ch02	46951289	G	-	-	-	-	-	-	-	-	-	-	-	-	A	-	A	-	-	A	-	-	-	-	-	-	-	-	-	-	-	-	-	-	A	-	-	-	-	-	-	-	-	-	-	-	-	-	-
SL2.40ch02	46952029	A	-	-	-	-	-	-	-	-	-	-	-	-	-	-	-	-	-	-	-	-	-	-	G	-	-	-	-	-	-	-	-	-	-	-	-	-	-	-	-	-	-	-	-	-	-	-	-
SL2.40ch02	46952160	A	-	-	-	-	-	-	-	-	-	-	-	-	C	-	C	-	-	C	-	-	-	-	C	-	-	-	-	-	-	-	-	-	C	-	-	-	-	-	-	-	-	-	-	-	-	-	-
SL2.40ch02	46952275	G	-	-	-	-	-	-	-	-	-	-	-	-	-	-	-	-	-	-	-	-	-	-	A	-	-	-	-	-	-	-	-	-	-	-	-	-	-	-	-	-	-	-	-	-	-	-	-
SL2.40ch02	46952277	A	-	-	-	-	-	-	-	-	-	-	-	-	-	-	-	-	-	-	-	-	-	-	-	-	-	-	-	-	-	G	-	-	-	-	-	-	-	-	-	-	-	-	-	-	-	G	-
SL2.40ch02	46952391	TA	-	-	-	-	-	-	-	-	-	-	-	-	-	-	-	-	-	-	-	-	-	-	T	-	-	-	-	-	-	-	-	-	-	-	-	-	-	-	-	-	-	-	-	-	-	-	-
SL2.40ch02	46952473	A	-	-	-	-	-	-	-	-	-	-	-	-	G	-	G	-	-	G	-	-	-	-	G	-	-	-	-	-	-	-	-	-	G	-	-	-	-	-	-	-	-	-	-	-	-	-	-
SL2.40ch02	46952827	T	-	-	-	-	-	-	-	-	-	-	-	-	-	-	-	-	-	-	-	-	-	-	C	-	-	-	-	-	-	-	-	-	-	-	-	-	-	-	-	-	-	-	-	-	-	-	-
SL2.40ch02	46952943	C	-	-	-	-	-	-	-	-	-	-	-	-	-	-	-	-	-	-	-	-	-	-	A	-	-	-	-	-	-	-	-	-	-	-	-	-	-	-	-	-	-	-	-	-	-	-	-
SL2.40ch02	46952964	T	-	-	-	-	-	-	-	-	-	-	-	-	C	-	C	-	-	C	-	-	-	-	C	-	-	-	-	-	-	-	-	-	C	-	-	-	-	-	-	-	-	-	-	-	-	-	-
SL2.40ch02	46953056	T	-	-	-	-	-	-	-	-	-	-	-	-	G	-	G	-	-	G	-	-	-	-	-	-	-	-	-	-	-	-	-	-	G	-	-	-	-	-	-	-	-	-	-	-	-	-	-
SL2.40ch02	46953200	G	-	-	-	-	-	-	-	-	-	-	-	-	A	-	A	-	-	A	-	-	-	-	A	-	-	-	-	-	-	A	-	-	A	-	-	-	-	-	-	-	-	-	-	-	-	A	-
SL2.40ch02	46953218	GGGTGGT	-	-	-	-	-	-	-	-	-	-	-	-	G	-	G	-	-	G	-	-	-	-	-	-	-	-	-	-	-	-	-	-	G	-	-	-	-	-	-	-	-	-	-	-	-	-	-
SL2.40ch02	46953406	C	-	-	-	-	-	-	-	-	-	-	-	-	A	-	A	-	-	A	-	-	-	-	-	-	-	-	-	-	-	-	-	-	A	-	-	-	-	-	-	-	-	-	-	-	-	-	-
SL2.40ch02	46953424	A	-	-	-	-	-	-	-	-	-	-	-	-	ACTTCATTT	-	ACTTCATTT	-	-	ACTTCATTT	-	-	-	-	-	-	-	-	-	-	-	-	-	-	ACTTCATTT	-	-	-	-	-	-	-	-	-	-	-	-	-	-
SL2.40ch02	46953436	C	-	-	-	-	-	-	-	-	-	-	-	-	T	-	T	-	-	T	-	-	-	-	-	-	-	-	-	-	-	-	-	-	T	-	-	-	-	-	-	-	-	-	-	-	-	-	-
SL2.40ch02	46953439	T	-	-	-	-	-	-	-	-	-	-	-	-	A	-	A	-	-	A	-	-	-	-	A	-	-	-	-	-	-	-	-	-	A	-	-	-	-	-	-	-	-	-	-	-	-	-	-
SL2.40ch02	46953441	A	-	-	-	-	-	-	-	-	-	-	-	-	-	-	-	-	-	-	-	-	-	-	AT	-	-	-	-	-	-	-	-	-	-	-	-	-	-	-	-	-	-	-	-	-	-	-	-
SL2.40ch02	46953483	T	-	-	-	-	-	-	-	-	-	-	-	-	-	-	-	-	-	-	-	-	-	-	C	-	-	-	-	-	-	-	-	-	-	-	-	-	-	-	-	-	-	-	-	-	-	-	-
SL2.40ch02	46953505	T	-	-	-	-	-	-	-	-	-	-	-	-	C	-	C	-	-	C	-	-	-	-	-	-	-	-	-	-	-	-	-	-	C	-	-	-	-	-	-	-	-	-	-	-	-	-	-
SL2.40ch02	46953526	G	-	-	-	-	-	-	-	-	-	-	-	-	-	-	-	-	-	-	-	-	-	-	A	-	-	-	-	-	-	-	-	-	-	-	-	-	-	-	-	-	-	-	-	-	-	-	-
SL2.40ch02	46953582	G	-	-	-	-	-	-	-	-	-	-	-	-	-	-	-	-	-	-	-	-	-	-	A	-	-	-	-	-	-	-	-	-	-	-	-	-	-	-	-	-	-	-	-	-	-	-	-
SL2.40ch02	46953618	GA	-	-	-	-	-	-	-	-	-	-	-	-	-	-	-	-	-	-	-	-	-	-	G	-	-	-	-	-	-	-	-	-	-	-	-	-	-	-	-	-	-	-	-	-	-	-	-
SL2.40ch02	46953645	T	-	-	-	-	-	-	-	-	-	-	-	-	G	-	G	-	-	G	-	-	-	-	G	-	-	-	-	-	-	-	-	-	G	-	-	-	-	-	-	-	-	-	-	-	-	-	-
SL2.40ch02	46953858	G	-	-	-	-	-	-	-	-	-	-	-	-	-	-	GGCGAA	-	-	GGCGAA	-	-	-	-	GGCGAA	-	-	-	-	-	-	-	-	-	-	-	-	-	-	-	-	-	-	-	-	-	-	-	-
SL2.40ch02	46953861	T	-	-	-	-	-	-	-	-	-	-	-	-	-	-	-	-	-	G	-	-	-	-	G	-	-	-	-	-	-	-	-	-	-	-	-	-	-	-	-	-	-	-	-	-	-	-	-
SL2.40ch02	46953862	A	-	-	-	-	-	-	-	-	-	-	-	-	-	-	-	-	-	-	-	-	-	-	AAG	-	-	-	-	-	-	-	-	-	-	-	-	-	-	-	-	-	-	-	-	-	-	-	-
SL2.40ch02	46953863	C	-	-	-	-	-	-	-	-	-	-	-	-	-	-	A	-	-	A	-	-	-	-	A	-	-	-	-	-	-	-	-	-	-	-	-	-	-	-	-	-	-	-	-	-	-	-	-
SL2.40ch02	46953864	T	-	-	-	-	-	-	-	-	-	-	-	-	-	-	TTG	-	-	TTG	-	-	-	-	TAA	-	-	-	-	-	-	-	-	-	-	-	-	-	-	-	-	-	-	-	-	-	-	-	-
SL2.40ch02	46953866	C	-	-	-	-	-	-	-	-	-	-	-	-	-	-	T	-	-	T	-	-	-	-	T	-	-	-	-	-	-	-	-	-	-	-	-	-	-	-	-	-	-	-	-	-	-	-	-
SL2.40ch02	46953868	T	-	-	-	-	-	-	-	-	-	-	-	-	-	-	A	-	-	A	-	-	-	-	-	-	-	-	-	-	-	-	-	-	-	-	-	-	-	-	-	-	-	-	-	-	-	-	-
SL2.40ch02	46953870	C	-	-	-	-	-	-	-	-	-	-	-	-	-	-	G	-	-	-	-	-	-	-	G	-	-	-	-	-	-	-	-	-	-	-	-	-	-	-	-	-	-	-	-	-	-	-	-
SL2.40ch02	46953945	T	-	-	-	-	-	-	-	-	-	-	-	-	-	-	-	-	-	G	-	-	-	-	G	-	-	-	-	-	-	-	-	-	-	-	-	-	-	-	-	-	-	-	-	-	-	-	-
SL2.40ch02	46953948	A	-	-	-	-	-	-	-	-	-	-	-	-	-	-	G	-	-	G	-	-	-	-	G	-	-	-	-	-	-	-	-	-	-	-	-	-	-	-	-	-	-	-	-	-	-	-	-
SL2.40ch02	46953954	G	-	-	-	-	-	-	-	-	-	-	-	-	-	-	C	-	-	C	-	-	-	-	C	-	-	-	-	-	-	-	-	-	-	-	-	-	-	-	-	-	-	-	-	-	-	-	-
SL2.40ch02	46953956	A	-	-	-	-	-	-	-	-	-	-	-	-	-	-	AAC	-	-	AAC	-	-	-	-	AAC	-	-	-	-	-	-	-	-	-	-	-	-	-	-	-	-	-	-	-	-	-	-	-	-
SL2.40ch02	46953957	A	-	-	-	-	-	-	-	-	-	-	-	-	-	-	ACAAC	-	-	ACAAC	-	-	-	-	ACAAC	-	-	-	-	-	-	-	-	-	-	-	-	-	-	-	-	-	-	-	-	-	-	-	-
SL2.40ch02	46953959	G	-	-	-	-	-	-	-	-	-	-	-	-	-	-	A	-	-	A,C	-	-	-	-	A,C	-	-	-	-	-	-	-	-	-	-	-	-	-	-	-	-	-	-	-	-	-	-	-	-
SL2.40ch02	46953961	T	-	-	-	-	-	-	-	-	-	-	-	-	-	-	A,G	-	-	A,G	-	-	-	-	A,G	-	-	-	-	-	-	-	-	-	-	-	-	-	-	-	-	-	-	-	-	-	-	-	-
SL2.40ch02	46953962	T	-	-	-	-	-	-	-	-	-	-	-	-	-	-	A,G	-	-	A,G	-	-	-	-	A,G	-	-	-	-	-	-	-	-	-	-	-	-	-	-	-	-	-	-	-	-	-	-	-	-
SL2.40ch02	46953963	G	-	-	-	-	-	-	-	-	-	-	-	-	-	-	C	-	-	C	-	-	-	-	C	-	-	-	-	-	-	-	-	-	-	-	-	-	-	-	-	-	-	-	-	-	-	-	-
SL2.40ch02	46954281	A	-	-	-	-	-	-	-	-	-	-	-	-	T	-	T	-	-	T	-	-	-	-	-	-	-	-	-	-	-	-	-	-	T	-	-	-	-	-	-	-	-	-	-	-	-	-	-
SL2.40ch02	46954308	T	-	-	-	-	-	-	-	-	-	-	-	-	-	-	-	-	-	-	-	-	-	-	C	-	-	-	-	-	-	-	-	-	-	-	-	-	-	-	-	-	-	-	-	-	-	-	-
SL2.40ch02	46954375	AAAAT	-	-	-	-	-	-	-	-	-	-	-	-	A	-	A	-	-	A	-	-	-	-	A	-	-	-	-	-	-	-	-	-	-	-	-	-	-	-	-	-	-	-	-	-	-	-	-
SL2.40ch02	46954411	T	-	-	-	-	-	-	-	-	-	-	-	-	C	-	C	-	-	C	-	-	-	-	C	-	-	-	-	-	-	C	-	-	C	-	-	-	-	-	-	-	-	-	-	-	-	C	-
SL2.40ch02	46954842	C	-	-	-	-	-	-	-	-	-	-	-	-	T	-	T	-	-	T	-	-	-	-	T	-	-	-	-	-	-	-	-	-	T	-	-	-	-	-	-	-	-	-	-	-	-	-	-
SL2.40ch02	46954894	T	-	-	-	-	-	-	-	-	-	-	-	-	A	-	A	-	-	A	-	-	-	-	-	-	-	-	-	-	-	-	-	-	A	-	-	-	-	-	-	-	-	-	-	-	-	-	-
SL2.40ch02	46954906	T	-	-	-	-	-	-	-	-	-	-	-	-	A	-	A	-	-	A	-	-	-	-	-	-	-	-	-	-	-	-	-	-	A	-	-	-	-	-	-	-	-	-	-	-	-	-	-
SL2.40ch02	46954928	A	-	-	-	-	-	-	-	-	-	-	-	-	T	-	T	-	-	T	-	-	-	-	T	-	-	-	-	-	-	-	-	-	T	-	-	-	-	-	-	-	-	-	-	-	-	-	-
SL2.40ch02	46955005	T	-	-	-	-	-	-	-	-	-	-	-	-	C	-	C	-	-	C	-	-	-	-	-	-	-	-	-	-	-	-	-	-	C	-	-	-	-	-	-	-	-	-	-	-	-	-	-
SL2.40ch02	46955036	T	-	-	-	-	-	-	-	-	-	-	-	-	-	-	-	-	-	-	-	-	-	-	G	-	-	-	-	-	-	-	-	-	-	-	-	-	-	-	-	-	-	-	-	-	-	-	-
SL2.40ch02	46955263	T	-	-	-	-	-	-	-	-	-	-	-	-	TA	-	TA	-	-	TA	-	-	-	-	TA	-	-	-	-	-	-	-	-	-	TA	-	-	-	-	-	-	-	-	-	-	-	-	-	-
SL2.40ch02	46955676	C	-	-	-	-	-	-	-	-	-	-	-	-	-	-	-	-	-	-	-	-	-	-	T	-	-	-	-	-	-	-	-	-	-	-	-	-	-	-	-	-	-	-	-	-	-	-	-
SL2.40ch02	46955738	A	-	-	-	-	-	-	-	-	-	-	-	-	-	-	-	-	-	-	-	-	-	-	-	-	-	-	-	-	-	G	-	-	-	-	-	-	-	-	-	-	-	-	-	-	-	G	-
SL2.40ch02	46955746	T	-	-	-	-	-	-	-	-	-	-	-	-	C	-	C	-	-	C	-	-	-	-	-	-	-	-	-	-	-	-	-	-	C	-	-	-	-	-	-	-	-	-	-	-	-	-	-
SL2.40ch02	46955774	A	-	-	-	-	-	-	-	-	-	-	-	-	G	-	G	-	-	G	-	-	-	-	-	-	-	-	-	-	-	-	-	-	G	-	-	-	-	-	-	-	-	-	-	-	-	-	-
SL2.40ch02	46955789	T	-	-	-	-	-	-	-	-	-	-	-	-	C	-	C	-	-	C	-	-	-	-	C	-	-	-	-	-	-	C	-	-	C	-	-	-	-	-	-	-	-	-	-	-	-	C	-
SL2.40ch02	46955803	G	-	-	-	-	-	-	-	-	-	-	-	-	A	-	A	-	-	A	-	-	-	-	-	-	-	-	-	-	-	-	-	-	A	-	-	-	-	-	-	-	-	-	-	-	-	-	-
SL2.40ch02	46955834	G	-	-	-	-	-	-	-	-	-	-	-	-	C	-	C	-	-	C	-	-	-	-	-	-	-	-	-	-	-	-	-	-	C	-	-	-	-	-	-	-	-	-	-	-	-	-	-
SL2.40ch02	46955853	A	-	-	-	-	-	-	-	-	-	-	-	-	G	-	G	-	-	G	-	-	-	-	-	-	-	-	-	-	-	-	-	-	G	-	-	-	-	-	-	-	-	-	-	-	-	-	-
SL2.40ch02	46955921	C	-	-	-	-	-	-	-	-	-	-	-	-	-	-	-	-	-	-	-	-	-	-	T	-	-	-	-	-	-	-	-	-	-	-	-	-	-	-	-	-	-	-	-	-	-	-	-
SL2.40ch02	46955926	T	-	-	-	-	-	-	-	-	-	-	-	-	C	-	C	-	-	C	-	-	-	-	-	-	-	-	-	-	-	-	-	-	C	-	-	-	-	-	-	-	-	-	-	-	-	-	-
SL2.40ch02	46955966	C	-	-	-	-	-	-	-	-	-	-	-	-	T	-	T	-	-	T	-	-	-	-	-	-	-	-	-	-	-	-	-	-	T	-	-	-	-	-	-	-	-	-	-	-	-	-	-
SL2.40ch02	46955973	T	-	-	-	-	-	-	-	-	-	-	-	-	G	-	G	-	-	G	-	-	-	-	-	-	-	-	-	-	-	-	-	-	G	-	-	-	-	-	-	-	-	-	-	-	-	-	-
SL2.40ch02	46956007	A	-	-	-	-	-	-	-	-	-	-	-	-	G	-	G	-	-	G	-	-	-	-	-	-	-	-	-	-	-	-	-	-	G	-	-	-	-	-	-	-	-	-	-	-	-	-	-
SL2.40ch02	46956084	G	-	-	-	-	-	-	-	-	-	-	-	-	-	-	-	-	-	-	-	-	-	-	C	-	-	-	-	-	-	-	-	-	-	-	-	-	-	-	-	-	-	-	-	-	-	-	-
SL2.40ch02	46956462	C	-	-	-	-	-	-	-	-	-	-	-	-	A	-	A	-	-	A	-	-	-	-	-	-	-	-	-	-	-	-	-	-	A	-	-	-	-	-	-	-	-	-	-	-	-	-	-
SL2.40ch02	46956485	C	-	-	-	-	-	-	-	-	-	-	-	-	T	-	T	-	-	T	-	-	-	-	-	-	-	-	-	-	-	-	-	-	T	-	-	-	-	-	-	-	-	-	-	-	-	-	-
SL2.40ch02	46956567	G	-	-	-	-	-	-	-	-	-	-	-	-	A	-	A	-	-	A	-	-	-	-	-	-	-	-	-	-	-	-	-	-	A	-	-	-	-	-	-	-	-	-	-	-	-	-	-
SL2.40ch02	46956684	T	-	-	-	-	-	-	-	-	-	-	-	-	C	-	C	-	-	C	-	-	-	-	-	-	-	-	-	-	-	-	-	-	C	-	-	-	-	-	-	-	-	-	-	-	-	-	-
SL2.40ch02	46956810	A	-	-	-	-	-	-	-	-	-	-	-	-	G	-	G	-	-	G	-	-	-	-	-	-	-	-	-	-	-	-	-	-	G	-	-	-	-	-	-	-	-	-	-	-	-	-	-
SL2.40ch02	46956815	C	-	-	-	-	-	-	-	-	-	-	-	-	T	-	T	-	-	T	-	-	-	-	-	-	-	-	-	-	-	-	-	-	T	-	-	-	-	-	-	-	-	-	-	-	-	-	-
SL2.40ch02	46956908	G	-	-	-	-	-	-	-	-	-	-	-	-	GT	-	GT	-	-	GT	-	-	-	-	-	-	-	-	-	-	-	-	-	-	GT	-	-	-	-	-	-	-	-	-	-	-	-	-	-
SL2.40ch02	46956960	G	-	-	-	-	-	-	-	-	-	-	-	-	-	-	-	-	-	-	-	-	-	-	T	-	-	-	-	-	-	-	-	-	-	-	-	-	-	-	-	-	-	-	-	-	-	-	-
SL2.40ch02	46957019	C	-	-	-	-	-	-	-	-	-	-	-	-	T	-	T	-	-	T	-	-	-	-	-	-	-	-	-	-	-	-	-	-	T	-	-	-	-	-	-	-	-	-	-	-	-	-	-
SL2.40ch02	46957023	A	-	-	-	-	-	-	-	-	-	-	-	-	G	-	G	-	-	G	-	-	-	-	-	-	-	-	-	-	-	-	-	-	G	-	-	-	-	-	-	-	-	-	-	-	-	-	-
SL2.40ch02	46957111	A	-	-	-	-	-	-	-	-	-	-	-	-	G	-	G	-	-	G	-	-	-	-	-	-	-	-	-	-	-	-	-	-	G	-	-	-	-	-	-	-	-	-	-	-	-	-	-
SL2.40ch02	46957271	T	-	-	-	-	-	-	-	-	-	-	-	-	C	-	C	-	-	C	-	-	-	-	-	-	-	-	-	-	-	-	-	-	C	-	-	-	-	-	-	-	-	-	-	-	-	-	-
SL2.40ch02	46957276	C	-	-	-	-	-	-	-	-	-	-	-	-	-	-	-	-	-	-	-	-	-	-	T	-	-	-	-	-	-	-	-	-	-	-	-	-	-	-	-	-	-	-	-	-	-	-	-
SL2.40ch02	46957280	A	-	-	-	-	-	-	-	-	-	-	-	-	G	-	G	-	-	G	-	-	-	-	-	-	-	-	-	-	-	-	-	-	G	-	-	-	-	-	-	-	-	-	-	-	-	-	-
SL2.40ch02	46957305	C	-	-	-	-	-	-	-	-	-	-	-	-	T	-	T	-	-	T	-	-	-	-	-	-	-	-	-	-	-	-	-	-	T	-	-	-	-	-	-	-	-	-	-	-	-	-	-
SL2.40ch02	46957334	G	-	-	-	-	-	-	-	-	-	-	-	-	-	-	-	-	-	-	-	-	-	-	A	-	-	-	-	-	-	-	-	-	-	-	-	-	-	-	-	-	-	-	-	-	-	-	-
SL2.40ch02	46957399	C	-	-	-	-	-	-	-	-	-	-	-	-	G	-	G	-	-	G	-	-	-	-	G	-	-	-	-	-	-	-	-	-	G	-	-	-	-	-	-	-	-	-	-	-	-	-	-
SL2.40ch02	46957427	GCTACAACA	-	-	-	-	-	-	-	-	-	-	-	-	G	-	G	-	-	G	-	-	-	-	-	-	-	-	-	-	-	-	-	-	G	-	-	-	-	-	-	-	-	-	-	-	-	-	-
SL2.40ch02	46957457	T	-	-	-	-	-	-	-	-	-	-	-	-	-	-	-	-	-	-	-	-	-	-	-	-	-	-	-	-	-	TAA	-	-	-	-	-	-	-	-	-	-	-	-	-	-	-	TAA	-
SL2.40ch02	46957528	G	-	-	-	-	-	-	-	-	-	-	-	-	A	-	A	-	-	A	-	-	-	-	-	-	-	-	-	-	-	-	-	-	A	-	-	-	-	-	-	-	-	-	-	-	-	-	-
SL2.40ch02	46957594	T	-	-	-	-	-	-	-	-	-	-	-	-	A	-	A	-	-	A	-	-	-	-	-	-	-	-	-	-	-	-	-	-	A	-	-	-	-	-	-	-	-	-	-	-	-	-	-
SL2.40ch02	46957635	A	-	-	-	-	-	-	-	-	-	-	-	-	-	-	-	-	-	-	-	-	-	-	G	-	-	-	-	-	-	-	-	-	-	-	-	-	-	-	-	-	-	-	-	-	-	-	-
SL2.40ch02	46957730	T	-	-	-	-	-	-	-	-	-	-	-	-	C	-	C	-	-	C	-	-	-	-	-	-	-	-	-	-	-	-	-	-	C	-	-	-	-	-	-	-	-	-	-	-	-	-	-
SL2.40ch02	46957742	C	-	-	-	-	-	-	-	-	-	-	-	-	-	-	-	-	-	-	-	-	-	-	T	-	-	-	-	-	-	-	-	-	-	-	-	-	-	-	-	-	-	-	-	-	-	-	-
SL2.40ch02	46957812	AT	-	-	-	-	-	-	-	-	-	-	-	-	A	-	A	-	-	A	-	-	-	-	-	-	-	-	-	-	-	-	-	-	A	-	-	-	-	-	-	-	-	-	-	-	-	-	-
SL2.40ch02	46957833	A	-	-	-	-	-	-	-	-	-	-	-	-	C	-	C	-	-	C	-	-	-	-	-	-	-	-	-	-	-	-	-	-	C	-	-	-	-	-	-	-	-	-	-	-	-	-	-
SL2.40ch02	46957904	A	-	-	-	-	-	-	-	-	-	-	-	-	G	-	G	-	-	G	-	-	-	-	G	-	-	-	-	-	-	G	-	-	G	-	-	-	-	-	-	-	-	-	-	-	-	G	-
SL2.40ch02	46957930	T	-	-	-	-	-	-	-	-	-	-	-	-	C	-	C	-	-	C	-	-	-	-	-	-	-	-	-	-	-	-	-	-	C	-	-	-	-	-	-	-	-	-	-	-	-	-	-
SL2.40ch02	46957989	G	-	-	-	-	-	-	-	-	-	-	-	-	-	-	-	-	-	-	-	-	-	-	A	-	-	-	-	-	-	-	-	-	-	-	-	-	-	-	-	-	-	-	-	-	-	-	-
SL2.40ch02	46958033	G	-	-	-	-	-	-	-	-	-	-	-	-	A	-	A	-	-	A	-	-	-	-	-	-	-	-	-	-	-	-	-	-	A	-	-	-	-	-	-	-	-	-	-	-	-	-	-
SL2.40ch02	46958049	T	-	-	-	-	-	-	-	-	-	-	-	-	C	-	C	-	-	C	-	-	-	-	-	-	-	-	-	-	-	-	-	-	C	-	-	-	-	-	-	-	-	-	-	-	-	-	-
SL2.40ch03	2442895	T	-	-	-	-	-	-	-	-	-	-	-	-	-	-	-	-	-	A	-	-	-	-	-	-	-	-	-	-	-	-	-	-	A	-	-	-	-	-	-	-	-	A	-	-	-	-	-
SL2.40ch03	2442896	A	-	T	-	-	-	-	-	-	-	-	-	-	-	-	-	-	-	-	-	-	-	-	-	-	-	-	-	-	-	-	-	-	-	-	-	-	-	-	-	-	-	-	-	-	-	-	-
SL2.40ch03	2443015	C	-	T	-	-	-	-	-	-	-	-	-	-	-	-	-	-	-	-	-	-	-	-	-	-	-	-	-	-	-	-	-	-	-	-	-	-	-	-	-	-	-	-	-	-	-	-	-
SL2.40ch03	2445643	T	-	-	-	-	-	-	-	-	-	-	-	-	-	-	-	-	-	-	-	-	-	-	-	-	-	-	-	-	-	TA	-	-	-	-	-	-	-	-	-	-	-	-	-	-	-	-	-
SL2.40ch03	2445788	TA	-	-	-	-	-	-	-	-	-	-	-	-	-	-	-	-	-	T	-	-	-	-	-	-	-	-	-	-	-	-	-	-	T	-	-	-	-	-	-	-	-	-	-	-	-	-	-
SL2.40ch03	2446911	T	TA	TA	TA	TA	TA	TA	TA	TA	TA	TA	TA	TA	TA	TA	TA	TA	TA	TA	TA	TA	TA	TA	TA	TA	TA	TA	TA	TA	TA	TA	TA	TA	TA	TA	TA	TA	TA	TA	TA	TA	TA	TA	TA	TA	TA	TA	TA
SL2.40ch03	2447488	A	-	-	-	-	-	-	-	-	-	-	-	-	-	-	-	-	-	-	-	-	-	-	-	-	-	-	-	-	-	-	-	-	G	-	-	-	-	-	G	-	-	-	-	-	-	-	-
SL2.40ch03	8601396	G	-	-	-	-	-	-	-	-	-	-	-	-	-	-	-	-	-	-	-	-	-	C	-	-	-	-	-	-	-	-	-	-	-	-	-	-	-	-	-	-	-	-	-	-	-	-	-
SL2.40ch03	8601570	G	GTT	GTT	GTT	GTT	GTT	GTT	GTT	GTT	GTT	GTT	GTT	GTT	GTT	GTT	GTT	GTT	GTT	GTT	GTT	GTT	GTT	-	GTT	GTT	GTT	GTT	GTT	GTT	GTT	GTT	GTT	GTT	GTT	GTT	GTT	GTTT	GTT	GTT	GTT	GTT	GTTT	GTT	GTT	GTT	GTT	GT	GTTT
SL2.40ch03	8601574	T	-	-	-	-	-	-	-	-	-	-	-	-	-	-	-	-	-	-	-	-	-	TTA	-	-	-	-	-	-	-	-	-	-	-	-	-	-	-	-	-	-	-	-	-	-	-	-	-
SL2.40ch03	8601581	G	-	-	-	-	-	-	-	-	T	-	-	-	-	-	-	-	-	-	-	-	-	-	-	-	-	-	-	-	-	-	-	-	-	-	-	-	-	-	-	-	-	-	-	-	-	-	-
SL2.40ch03	8601588	C	CAA	CAA	CAA	CAA	CAA	CAA	CAA	CAA	CAA	CAA	CAA	CAA	CAA	CAA	CAA	CAA	CAA	CAA	CAA	CAA	CAA	CAA	CAA	CAA	CAA	CAA	CAA	CAA	CAA	CAA	CAA	CAA	CAA	CAA	CAA	CAA	CAA	CAA	CAA	CAA	CAA	CAA	CAA	CAA	CAA	CAA	CAA
SL2.40ch03	8601622	G	-	-	-	-	-	-	-	-	-	-	-	-	-	-	-	-	-	-	-	-	-	T	-	-	-	-	-	-	-	-	-	-	-	-	-	-	-	-	-	-	-	-	-	-	-	-	-
SL2.40ch03	8601671	T	-	-	-	-	-	-	-	-	-	-	-	-	-	-	-	-	-	-	-	-	-	TA	-	-	-	-	-	-	-	-	-	-	-	-	-	-	-	-	-	-	-	-	-	-	-	-	-
SL2.40ch03	8601844	G	-	-	-	-	-	-	-	-	-	-	-	-	-	-	-	-	-	-	-	-	-	-	-	-	-	-	-	-	-	-	-	-	-	-	-	-	-	-	-	-	-	-	-	-	-	A	-
SL2.40ch03	8601905	AGGT	-	-	-	-	-	-	-	-	-	-	-	-	-	-	-	-	-	-	-	-	-	A	-	-	-	-	-	-	-	-	-	-	-	-	-	-	-	-	-	-	-	-	-	-	-	-	-
SL2.40ch03	8602053	G	-	-	-	-	-	-	-	-	-	-	-	-	-	-	-	-	-	-	-	-	-	A	-	-	-	-	-	-	-	-	-	-	-	-	-	-	-	-	-	-	-	-	-	-	-	-	-
SL2.40ch03	8602142	G	-	-	-	-	-	-	-	-	-	-	-	-	-	-	-	-	-	-	-	-	-	-	-	-	-	-	-	-	-	-	-	-	-	-	-	-	-	-	-	-	-	-	-	-	-	A	-
SL2.40ch03	8602147	T	-	C	C	C	C	C	-	C	C	-	C	C	C	C	C	-	C	C	-	C	-	C	C	C	C	C	C	C	C	C	C	-	C	-	C	C	C	C	C	-	C	C	C	C	C	C	C
SL2.40ch03	8602157	T	-	-	-	-	-	-	-	-	-	-	-	-	-	-	-	-	-	-	-	-	-	C	-	-	-	-	-	-	-	-	-	-	-	-	-	-	-	-	-	-	-	-	-	-	-	-	-
SL2.40ch03	8602329	G	-	-	-	-	-	-	-	-	-	-	-	-	-	-	-	-	-	-	-	-	-	A	-	-	-	-	-	-	-	-	-	-	-	-	-	-	-	-	-	-	-	-	-	-	-	-	-
SL2.40ch03	8602403	A	-	-	-	-	-	-	-	-	-	-	-	-	-	-	-	-	-	-	-	-	-	G	-	-	-	-	-	-	-	-	-	-	-	-	-	-	-	-	-	-	-	-	-	-	-	-	-
SL2.40ch03	8602620	A	-	-	-	-	-	-	-	-	-	-	-	-	-	-	-	-	-	-	-	-	-	T	-	-	-	-	-	-	-	-	-	-	-	-	-	-	-	-	-	-	-	-	-	-	-	-	-
SL2.40ch03	8602652	C	CAA	CAA	-	-	-	-	CAA	CAA	-	CAA	-	-	-	CAA	-	-	-	-	-	CAA	-	-	CAA	CAA	CAA	CAA	-	CAA	CAA	-	-	-	CAA	-	-	-	-	-	CAA	CAA	CAA	-	-	-	-	-	CAA
SL2.40ch03	8603064	C	-	-	-	-	-	-	-	-	-	-	-	-	-	-	-	-	-	-	-	-	-	-	-	-	-	-	-	-	-	-	-	-	-	-	-	-	-	-	-	-	-	-	-	-	-	T	-
SL2.40ch03	8603213	A	-	AC	AC	AC	AC	AC	-	AC	AC	-	AC	AC	AC	AC	AC	-	AC	AC	-	AC	-	AC	AC	AC	AC	AC	AC	AC	AC	AC	AC	-	AC	-	AC	AC	AC	AC	AC	-	AC	AC	AC	AC	AC	AC	AC
SL2.40ch03	8603467	A	-	-	-	-	-	-	-	-	-	-	-	-	-	-	-	-	-	-	-	-	-	G	-	-	-	-	-	-	-	-	-	-	-	-	-	-	-	-	-	-	-	-	-	-	-	-	-
SL2.40ch03	8603475	G	-	-	-	-	-	-	-	-	-	-	-	-	-	-	-	-	-	-	-	-	-	-	-	-	-	-	-	-	-	-	-	-	-	-	-	-	-	-	-	-	-	-	-	-	-	A	-
SL2.40ch03	8604176	A	-	G	G	G	G	G	-	G	G	-	G	G	G	G	G	-	G	G	-	G	-	G	G	G	G	G	G	G	G	G	G	-	G	-	G	G	G	G	G	-	G	G	G	G	G	G	G
SL2.40ch03	8604744	C	-	T	T	T	T	T	-	T	T	-	T	T	T	T	T	-	T	-	-	T	-	-	T	T	T	T	T	T	T	T	T	-	T	-	T	-	T	T	-	-	-	-	-	-	T	-	-
SL2.40ch03	8605131	AAAAATAAAAT	-	-	-	-	-	-	-	-	-	-	-	-	-	-	-	-	-	-	-	-	-	-	-	-	-	-	-	-	-	-	-	-	A	-	-	-	-	-	-	-	-	-	-	-	-	-	-
SL2.40ch03	8605151	TAAAATAAAATTTAA	-	-	-	-	-	-	-	-	-	-	-	-	-	-	-	-	-	-	-	-	-	T	-	-	-	-	-	-	-	-	-	-	-	-	-	-	-	-	-	-	-	-	-	-	-	-	-
SL2.40ch03	8605454	A	-	AT	-	-	-	-	-	-	-	-	-	-	-	-	-	-	-	-	-	-	-	-	-	-	-	-	-	-	-	-	-	-	-	-	-	-	-	-	-	-	-	-	-	-	-	-	-
SL2.40ch03	8605459	C	-	G	-	-	-	-	-	-	-	-	-	-	-	-	-	-	-	-	-	-	-	-	-	-	-	-	-	-	-	-	-	-	-	-	-	-	-	-	-	-	-	-	-	-	-	-	-
SL2.40ch03	8605492	C	-	-	-	-	-	-	-	-	-	-	-	-	-	-	-	-	-	-	-	-	-	T	-	-	-	-	-	-	-	-	-	-	-	-	-	-	-	-	-	-	-	-	-	-	-	-	-
SL2.40ch03	8606117	A	-	-	-	-	-	-	-	-	-	-	-	-	-	-	-	-	-	-	-	-	-	G	-	-	-	-	-	-	-	-	-	-	-	-	-	-	-	-	-	-	-	-	-	-	-	-	-
SL2.40ch03	8606902	C	-	-	-	-	-	-	-	-	-	-	-	-	-	-	-	-	-	-	-	-	-	-	-	-	-	-	-	-	-	-	-	-	-	-	-	-	-	-	T	-	-	T	T	T	-	-	-
SL2.40ch03	8607062	A	-	-	-	-	-	-	-	-	-	-	-	-	-	-	-	-	-	-	-	-	-	-	-	-	-	-	-	-	-	-	-	-	-	-	-	-	-	-	-	-	-	-	-	-	T	-	-
SL2.40ch03	8607063	G	-	-	-	-	-	-	-	-	-	-	-	-	-	-	-	-	-	-	-	-	-	-	-	-	-	-	-	-	-	-	-	-	-	-	-	-	-	-	-	-	-	-	-	-	T	-	-
SL2.40ch03	8607072	A	-	-	-	-	-	-	-	-	-	-	-	-	-	-	-	-	-	-	-	-	-	-	-	-	-	-	-	-	-	-	-	-	-	-	-	-	-	-	-	-	-	-	-	-	G	-	-
SL2.40ch03	8607333	T	-	-	-	-	-	-	-	-	-	-	-	-	-	-	-	-	-	-	-	-	-	-	-	-	-	-	-	-	-	-	-	-	-	-	-	-	-	C	-	-	-	-	-	-	-	-	-
SL2.40ch03	8608595	G	-	-	-	-	-	-	-	-	-	-	-	-	-	-	-	-	-	-	-	-	-	A	-	-	-	-	-	-	-	-	-	-	-	-	-	-	-	-	-	-	-	-	-	-	-	-	-
SL2.40ch03	8608748	A	-	-	-	-	-	-	-	-	-	-	-	-	-	-	-	-	-	-	-	-	-	-	-	-	-	-	-	-	-	-	-	-	-	-	-	G	-	-	-	-	G	-	-	-	-	-	G
SL2.40ch03	8609619	T	-	-	-	-	-	-	-	-	-	-	-	-	-	-	-	-	-	-	-	-	-	-	-	-	-	-	-	-	-	-	-	-	-	-	-	-	-	-	-	-	-	-	-	-	-	-	A
SL2.40ch03	8609843	A	-	-	-	-	-	-	-	-	-	-	-	-	-	-	-	-	-	-	-	-	-	G	-	-	-	-	-	-	-	-	-	-	-	-	-	-	-	-	-	-	-	-	-	-	-	-	-
SL2.40ch03	8609892	G	-	-	-	-	-	-	-	-	-	-	-	-	-	-	-	-	-	-	-	-	-	A	-	-	-	-	-	-	-	-	-	-	-	-	-	-	-	-	-	-	-	-	-	-	-	-	-
SL2.40ch03	8610064	G	-	-	-	-	-	-	-	-	-	-	-	G	-	-	G	-	-	-	-	-	-	G	-	-	-	-	-	-	-	-	-	-	GAT	-	-	-	-	-	-	-	-	-	-	G	-	-	-
SL2.40ch03	8610287	T	-	-	-	-	-	-	-	-	-	-	-	-	-	-	-	-	-	-	-	-	-	C	-	-	-	-	-	-	-	-	-	-	-	-	-	-	-	-	-	-	-	-	-	-	-	-	-
SL2.40ch03	8610354	G	-	-	-	-	-	-	-	-	-	-	-	-	-	-	-	-	-	-	-	-	-	A	-	-	-	-	-	-	-	-	-	-	-	-	-	-	-	-	-	-	-	-	-	-	-	-	-
SL2.40ch03	58395916	G	-	-	-	-	-	-	-	-	-	-	-	-	-	-	-	-	-	-	-	-	C	-	C	-	-	-	-	-	-	-	-	-	-	-	-	-	-	-	-	-	-	-	-	-	-	-	-
SL2.40ch03	58396060	A	-	-	-	-	-	-	-	-	-	-	-	-	-	-	-	-	-	-	-	-	G	-	G	-	-	-	-	-	-	-	-	-	-	-	-	-	-	-	-	-	-	-	-	-	-	-	-
SL2.40ch03	58396186	C	-	-	-	-	-	-	-	-	-	-	-	-	CT	CT	-	CT	-	-	-	-	-	-	-	-	-	-	-	-	-	-	-	-	-	CT	-	-	-	-	-	-	-	-	-	-	-	-	-
SL2.40ch03	58396527	A	-	-	-	-	-	-	-	-	-	-	-	-	T	T	-	T	-	-	-	-	T	-	T	-	-	-	-	-	-	-	-	-	-	T	-	-	-	-	-	-	-	-	-	-	-	-	-
SL2.40ch03	58396577	C	-	-	-	-	-	-	-	-	-	-	-	-	A	A	-	A	-	-	-	-	A	-	A	-	-	-	-	-	-	-	-	-	-	A	-	-	-	-	-	-	-	-	-	-	-	-	-
SL2.40ch03	58396590	G	-	-	-	-	-	-	-	-	-	-	-	-	-	-	-	-	-	-	-	-	-	-	-	-	-	-	-	-	-	T	-	-	-	-	-	-	-	-	-	-	-	-	-	-	-	-	-
SL2.40ch03	58396688	G	-	-	-	-	-	-	-	-	-	-	-	-	-	-	-	-	-	-	-	-	T	-	T	-	-	-	-	-	-	-	-	-	-	-	-	-	-	-	-	-	-	-	-	-	-	-	-
SL2.40ch03	58396858	G	-	-	-	-	-	-	-	A	-	-	-	-	-	-	-	-	-	-	-	-	-	-	-	-	-	-	-	-	-	-	-	-	-	-	-	-	-	-	-	-	-	-	-	-	-	-	-
SL2.40ch03	58396937	C	-	-	-	-	-	-	-	-	-	-	-	-	T	T	-	T	-	-	-	-	-	-	-	-	-	-	-	-	-	-	-	-	-	T	-	-	-	-	-	-	-	-	-	-	-	-	-
SL2.40ch03	58397174	C	-	-	-	-	-	-	-	-	-	-	-	-	A	A	-	A	-	-	-	-	A	-	A	-	-	-	-	-	-	-	-	-	-	A	-	-	-	-	-	-	-	-	-	-	-	-	-
SL2.40ch03	58397251	T	-	-	-	-	-	-	-	-	-	-	-	-	-	-	-	-	-	-	-	-	-	-	-	-	C	C	-	C	-	-	-	-	-	-	-	-	-	-	-	-	-	-	-	-	-	-	-
SL2.40ch03	58397308	G	-	-	-	-	-	-	-	-	-	-	-	-	A	A	-	A	-	-	-	-	A	-	A	-	-	-	-	-	-	A	-	-	-	A	-	-	-	-	-	-	-	-	-	-	-	-	-
SL2.40ch03	58397317	C	-	-	-	-	-	-	-	-	-	-	-	-	-	G	-	-	-	-	-	-	-	-	-	-	-	-	-	-	-	-	-	-	-	-	-	-	-	-	-	-	-	-	-	-	-	-	-
SL2.40ch03	58397318	T	-	-	-	-	-	-	-	-	-	-	-	-	A	A	-	A	-	-	-	-	A	-	A	-	-	-	-	-	-	-	-	-	-	A	-	-	-	-	-	-	-	-	-	-	-	-	-
SL2.40ch03	58397513	A	-	-	-	-	-	-	-	-	-	-	-	-	G	G	-	G	-	-	-	-	G	-	G	-	-	-	-	-	-	-	-	-	-	G	-	-	-	-	-	-	-	-	-	-	-	-	-
SL2.40ch03	58397596	ATAT	-	-	-	-	-	-	-	-	-	-	-	-	-	-	-	-	-	-	-	-	A	-	A	-	-	-	-	-	-	-	-	-	-	A	-	-	-	-	-	-	-	-	-	-	-	-	-
SL2.40ch03	58397608	C	-	-	-	-	-	-	-	-	-	-	-	-	-	-	-	-	-	-	-	-	T	-	T	-	-	-	-	-	-	-	-	-	-	T	-	-	-	-	-	-	-	-	-	-	-	-	-
SL2.40ch03	58397612	G	-	-	-	-	-	-	-	-	-	-	-	-	-	-	-	-	-	-	-	-	T	-	T	-	-	-	-	-	-	-	-	-	-	T	-	-	-	-	-	-	-	-	-	-	-	-	-
SL2.40ch03	58397613	T	-	-	-	-	-	-	-	-	-	-	-	-	-	-	-	-	-	-	-	-	-	-	A	-	-	-	-	-	-	-	-	-	-	A	-	-	-	-	-	-	-	-	-	-	-	-	-
SL2.40ch03	58397614	G	-	-	-	-	-	-	-	-	-	-	-	-	-	-	-	-	-	-	-	-	-	-	A	-	-	-	-	-	-	-	-	-	-	-	-	-	-	-	-	-	-	-	-	-	-	-	-
SL2.40ch03	58397616	C	-	-	-	-	-	-	-	-	-	-	-	-	-	-	-	-	-	-	-	-	-	-	-	-	-	-	-	-	-	-	-	-	-	T	-	-	-	-	-	-	-	-	-	-	-	-	-
SL2.40ch03	58397619	A	-	-	-	-	-	-	-	-	-	-	-	-	-	-	-	-	-	-	-	-	-	-	-	-	-	-	-	-	-	-	-	-	-	C	-	-	-	-	-	-	-	-	-	-	-	-	-
SL2.40ch03	58397652	T	-	-	-	-	-	-	-	-	-	-	-	-	-	-	-	-	-	-	-	-	-	-	G	-	-	-	-	-	-	-	-	-	-	G	-	-	-	-	-	-	-	-	-	-	-	-	-
SL2.40ch03	58397657	T	-	-	-	-	-	-	-	-	-	-	-	-	-	-	-	G	-	-	-	-	G	-	G	-	-	-	-	-	-	-	-	-	-	G	-	-	-	-	-	-	-	-	-	-	-	-	-
SL2.40ch03	58397663	T	-	-	-	-	-	-	-	-	-	-	-	-	-	A	-	A	-	-	-	-	A	-	A	-	-	-	-	-	-	-	-	-	-	A	-	-	-	-	-	-	-	-	-	-	-	-	-
SL2.40ch03	58397686	GATGCA	-	-	-	-	-	-	-	-	-	-	-	-	-	G	-	G	-	-	-	-	G	-	G	-	-	-	-	-	-	-	-	-	-	G	-	-	-	-	-	-	-	-	-	-	-	-	-
SL2.40ch03	58397689	G	-	-	-	-	-	-	-	-	-	-	-	-	-	-	-	-	-	-	-	-	-	-	-	-	-	-	-	-	-	A	-	-	-	-	-	-	-	-	-	-	-	-	-	-	-	-	-
SL2.40ch03	58397881	T	-	-	-	-	-	-	-	-	-	-	-	-	C	C	-	C	-	-	-	-	C	-	C	-	-	-	-	-	-	-	-	-	-	C	-	-	-	-	-	-	-	-	-	-	-	-	-
SL2.40ch03	58397910	T	-	-	-	-	-	-	-	-	-	-	-	-	TGTAACGATTTTTTATC	TGTAACGATTTTTTATC	-	TGTAACGATTTTTTATC	-	-	-	-	TGTAACGATTTTTTATC	-	TGTAACGATTTTTTATC	-	-	-	-	-	-	-	-	-	-	TGTAACGATTTTTTATC	-	-	-	-	-	-	-	-	-	-	-	-	-
SL2.40ch03	58397963	G	-	-	-	-	-	-	-	-	-	-	-	-	-	-	-	-	-	-	-	-	-	-	-	-	-	-	-	-	-	-	-	-	-	-	-	-	-	-	-	-	-	-	-	-	-	A	-
SL2.40ch03	58398109	CA	-	-	-	-	-	-	-	-	-	-	-	-	C	C	-	C	-	-	-	-	C	-	C	-	-	-	-	-	-	-	-	-	-	C	-	-	-	-	-	-	-	-	-	-	-	-	-
SL2.40ch03	58398135	A	-	-	-	-	-	-	-	-	-	-	-	-	T	T	-	T	-	-	-	-	T	-	T	-	-	-	-	-	-	-	-	-	-	T	-	-	-	-	-	-	-	-	-	-	-	-	-
SL2.40ch03	58398145	A	-	-	-	-	-	-	-	-	-	-	-	-	T	T	-	T	-	-	-	-	T	-	T	-	-	-	-	-	-	-	-	-	-	T	-	-	-	-	-	-	-	-	-	-	-	-	-
SL2.40ch03	58398178	C	-	-	-	-	-	-	-	-	-	-	-	-	T	T	-	T	-	-	-	-	T	-	T	-	-	-	-	-	-	-	-	-	-	T	-	-	-	-	-	-	-	-	-	-	-	-	-
SL2.40ch03	58398229	A	-	-	-	-	-	-	-	-	-	-	-	-	G	G	-	G	-	-	-	-	G	-	G	-	-	-	-	-	-	-	-	-	-	G	-	-	-	-	-	-	-	-	-	-	-	-	-
SL2.40ch03	58398317	T	-	-	-	-	-	-	-	-	-	-	-	-	A	A	-	A	-	-	-	-	A	-	A	-	-	-	-	-	-	-	-	-	-	A	-	-	-	-	-	-	-	-	-	-	-	-	-
SL2.40ch03	58398359	G	-	-	-	-	-	-	-	-	-	-	-	-	A	A	-	A	-	-	-	-	A	-	A	-	-	-	-	-	-	-	-	-	-	A	-	-	-	-	-	-	-	-	-	-	-	-	-
SL2.40ch03	58398362	G	-	-	-	-	-	-	-	-	-	-	-	-	A	A	-	A	-	-	-	-	A	-	A	-	-	-	-	-	-	-	-	-	-	A	-	-	-	-	-	-	-	-	-	-	-	-	-
SL2.40ch03	58398392	G	-	-	-	-	-	-	-	-	-	-	-	-	A	A	-	A	-	-	-	-	-	-	-	-	-	-	-	-	-	-	-	-	-	A	-	-	-	-	-	-	-	-	-	-	-	-	-
SL2.40ch03	58398587	A	-	-	-	-	-	-	-	-	-	-	-	-	-	-	-	-	-	-	-	-	G	-	G	-	-	-	-	-	-	-	-	-	-	-	-	-	-	-	-	-	-	-	-	-	-	-	-
SL2.40ch03	58398591	T	-	-	-	-	-	-	-	-	-	-	-	-	-	-	-	-	-	-	-	-	C	-	C	-	-	-	-	-	-	-	-	-	-	-	-	-	-	-	-	-	-	-	-	-	-	-	-
SL2.40ch03	58398812	T	-	-	-	-	-	-	-	-	-	-	-	-	C	C	-	C	-	-	-	-	C	-	C	-	-	-	-	-	-	-	-	-	-	C	-	-	-	-	-	-	-	-	-	-	-	-	-
SL2.40ch03	58398814	AT	-	-	-	-	-	-	-	-	-	-	-	-	A	A	-	A	-	-	-	-	A	-	A	-	-	-	-	-	-	-	-	-	-	A	-	-	-	-	-	-	-	-	-	-	-	-	-
SL2.40ch03	58398816	T	-	-	-	-	-	-	-	-	-	-	-	-	A	A	-	A	-	-	-	-	A	-	A	-	-	-	-	-	-	-	-	-	-	A	-	-	-	-	-	-	-	-	-	-	-	-	-
SL2.40ch03	58398887	T	-	-	-	-	-	-	-	-	-	-	-	-	-	-	-	-	-	-	-	-	-	-	-	-	-	-	-	-	-	G	-	-	-	-	-	-	-	-	-	-	-	-	-	-	-	-	-
SL2.40ch03	58399093	T	-	-	-	-	-	-	-	-	-	-	-	-	C	C	-	C	-	-	-	-	-	-	-	-	-	-	-	-	-	-	-	-	-	C	-	-	-	-	-	-	-	-	-	-	-	-	-
SL2.40ch03	58399187	G	-	-	-	-	-	-	-	-	-	-	-	-	A	A	-	A	-	-	-	-	-	-	-	-	-	-	-	-	-	-	-	-	-	A	-	-	-	-	-	-	-	-	-	-	-	-	-
SL2.40ch03	58399246	C	-	-	-	-	-	-	-	-	-	-	-	-	T	T	-	T	-	-	-	-	-	-	-	-	-	-	-	-	-	-	-	-	-	T	-	-	-	-	-	-	-	-	-	-	-	-	-
SL2.40ch03	58399340	C	-	-	-	-	-	-	-	T	-	-	-	-	-	-	-	-	-	-	-	-	-	-	-	-	-	-	-	-	-	-	-	-	-	-	-	-	-	-	-	-	-	-	-	-	-	-	-
SL2.40ch03	58399498	C	-	-	-	-	-	-	-	-	-	-	-	-	T	T	-	T	-	-	-	-	-	-	-	-	-	-	-	-	-	-	-	-	-	T	-	-	-	-	-	-	-	-	-	-	-	-	-
SL2.40ch03	58399576	A	-	-	-	-	-	-	-	-	-	-	-	-	T	T	-	T	-	-	-	-	-	-	-	-	-	-	-	-	-	-	-	-	-	T	-	-	-	-	-	-	-	-	-	-	-	-	-
SL2.40ch03	58399595	A	-	-	-	-	-	-	-	-	-	-	-	-	G	G	-	G	-	-	-	-	-	-	-	-	-	-	-	-	-	-	-	-	-	G	-	-	-	-	-	-	-	-	-	-	-	-	-
SL2.40ch03	58399610	G	-	-	-	-	-	-	-	-	-	-	-	-	A	A	-	A	-	-	-	-	-	-	-	-	-	-	-	-	-	-	-	-	-	A	-	-	-	-	-	-	-	-	-	-	-	-	-
SL2.40ch03	58400021	TG	-	-	-	-	-	-	-	-	-	-	-	-	T	-	-	T	-	-	-	-	-	-	-	-	-	-	-	-	-	-	-	-	-	T	-	-	-	-	-	-	-	-	-	-	-	-	-
SL2.40ch03	58400023	G	-	-	-	-	-	-	-	-	-	-	-	-	A	A	-	A	-	-	-	-	-	-	-	-	-	-	-	-	-	-	-	-	-	A	-	-	-	-	-	-	-	-	-	-	-	-	-
SL2.40ch03	58400029	AT	-	-	-	-	-	-	-	-	-	-	-	-	A	-	-	A	-	-	-	-	-	-	-	-	-	-	-	-	-	-	-	-	-	A	-	-	-	-	-	-	-	-	-	-	-	-	-
SL2.40ch03	58400036	A	-	-	-	-	-	-	-	-	-	-	-	-	G	G	-	G	-	-	-	-	-	-	-	-	-	-	-	-	-	-	-	-	-	G	-	-	-	-	-	-	-	-	-	-	-	-	-
SL2.40ch03	58400041	T	-	-	-	-	-	-	-	-	-	-	-	-	A	A	-	A	-	-	-	-	-	-	-	-	-	-	-	-	-	-	-	-	-	A	-	-	-	-	-	-	-	-	-	-	-	-	-
SL2.40ch03	58400064	A	-	-	-	-	-	-	-	-	-	-	-	-	G	G	-	G	-	-	-	-	-	-	-	-	-	-	-	-	-	-	-	-	-	G	-	-	-	-	-	-	-	-	-	-	-	-	-
SL2.40ch03	58400071	T	-	-	-	-	-	-	-	-	-	-	-	-	G	G	-	G	-	-	-	-	-	-	-	-	-	-	-	-	-	-	-	-	-	G	-	-	-	-	-	-	-	-	-	-	-	-	-
SL2.40ch03	58400125	C	-	-	-	-	-	-	-	-	-	-	-	-	-	-	-	-	-	-	-	-	-	-	-	-	-	-	-	-	-	T	-	-	-	-	-	-	-	-	-	-	-	-	-	-	-	-	-
SL2.40ch03	58400131	C	-	-	-	-	-	-	-	-	-	-	-	-	CA	CA	-	CA	-	-	-	-	-	-	-	-	-	-	-	-	-	-	-	-	-	CA	-	-	-	-	-	-	-	-	-	-	-	-	-
SL2.40ch03	58400205	T	-	-	-	-	-	-	-	-	-	-	-	-	G	G	-	G	-	-	-	-	-	-	-	-	-	-	-	-	-	-	-	-	-	G	-	-	-	-	-	-	-	-	-	-	-	-	-
SL2.40ch03	58400280	G	-	-	-	-	-	-	-	-	-	-	-	-	A	A	-	A	-	-	-	-	-	-	-	-	-	-	-	-	-	-	-	-	-	A	-	-	-	-	-	-	-	-	-	-	-	-	-
SL2.40ch03	58400288	C	-	-	-	-	-	-	-	-	-	-	-	-	T	T	-	T	-	-	-	-	-	-	-	-	-	-	-	-	-	-	-	-	-	T	-	-	-	-	-	-	-	-	-	-	-	-	-
SL2.40ch03	58400296	A	-	-	-	-	-	-	-	-	-	-	-	-	T	T	-	T	-	-	-	-	-	-	-	-	-	-	-	-	-	-	-	-	-	T	-	-	-	-	-	-	-	-	-	-	-	-	-
SL2.40ch03	58400297	A	-	-	-	-	-	-	-	-	-	-	-	-	T	T	-	T	-	-	-	-	-	-	-	-	-	-	-	-	-	-	-	-	-	T	-	-	-	-	-	-	-	-	-	-	-	-	-
SL2.40ch03	58400302	A	-	-	-	-	-	-	-	-	-	-	-	-	G	G	-	G	-	-	-	-	-	-	-	-	-	-	-	-	-	-	-	-	-	G	-	-	-	-	-	-	-	-	-	-	-	-	-
SL2.40ch03	58400304	A	-	-	-	-	-	-	-	-	-	-	-	-	-	T	-	T	-	-	-	-	-	-	-	-	-	-	-	-	-	-	-	-	-	T	-	-	-	-	-	-	-	-	-	-	-	-	-
SL2.40ch03	58400325	A	-	-	-	-	-	-	-	-	-	-	-	-	-	-	-	-	-	-	-	-	-	-	-	-	-	-	-	-	-	-	-	-	-	T	-	-	-	-	-	-	-	-	-	-	-	-	-
SL2.40ch03	58400335	C	-	-	-	-	-	-	-	-	-	-	-	-	-	-	-	-	-	-	-	-	-	-	-	-	-	-	-	-	-	-	-	-	-	A	-	-	-	-	-	-	-	-	-	-	-	-	-
SL2.40ch03	58400338	T	-	-	-	-	-	-	-	-	-	-	-	-	-	-	-	-	-	-	-	-	-	-	-	-	-	-	-	-	-	-	-	-	-	A	-	-	-	-	-	-	-	-	-	-	-	-	-
SL2.40ch03	58400339	A	-	-	-	-	-	-	-	-	-	-	-	-	-	-	-	-	-	-	-	-	-	-	-	-	-	-	-	-	-	G	-	-	-	-	-	-	-	-	-	-	-	-	-	-	-	-	-
SL2.40ch03	58400362	C	-	-	-	-	-	-	-	-	-	-	-	-	-	-	-	-	-	-	-	-	-	-	-	-	-	-	-	-	-	T	-	-	-	-	-	-	-	-	-	-	-	-	-	-	-	-	-
SL2.40ch03	58400483	G	-	-	-	-	-	-	-	-	-	-	-	-	-	-	-	A	-	-	-	-	-	-	-	-	-	-	-	-	-	-	-	-	-	-	-	-	-	-	-	-	-	-	-	-	-	-	-
SL2.40ch03	58400504	A	-	-	-	-	-	-	-	-	-	-	-	-	-	-	-	-	-	-	-	-	-	-	-	-	-	-	-	-	-	-	-	-	-	G	-	-	-	-	-	-	-	-	-	-	-	-	-
SL2.40ch03	58400529	T	-	-	-	-	-	-	-	-	-	-	-	-	-	-	-	-	-	-	-	-	-	-	-	-	-	-	-	-	-	-	-	-	-	C	-	-	-	-	-	-	-	-	-	-	-	-	-
SL2.40ch03	58400557	T	-	-	-	-	-	-	-	-	-	-	-	-	-	-	-	-	-	-	-	-	-	-	-	-	-	-	-	-	-	-	-	-	-	-	-	-	-	-	A	-	-	-	-	-	-	-	-
SL2.40ch03	58400558	A	-	-	-	-	-	-	-	-	-	-	-	-	-	-	-	ATT	-	-	-	-	-	-	-	-	-	-	-	-	-	-	-	-	-	ATT	-	-	-	-	-	-	-	-	-	-	-	-	-
SL2.40ch03	58400563	C	-	-	-	-	-	-	-	-	-	-	-	-	-	-	-	CAT	-	-	-	-	-	-	-	-	-	-	-	-	-	-	-	-	-	CAT	-	-	-	-	-	-	-	-	-	-	-	-	-
SL2.40ch03	58400601	AT	-	-	-	-	-	-	-	-	-	-	-	-	-	-	-	A	-	-	-	-	-	-	-	-	-	-	-	-	-	-	-	-	-	A	-	-	-	-	-	-	-	-	-	-	-	-	-
SL2.40ch03	58400626	G	-	-	-	-	-	-	-	-	-	-	-	-	A	A	-	A	-	-	-	-	-	-	-	-	-	-	-	-	-	-	-	-	-	A	-	-	-	-	-	-	-	-	-	-	-	-	-
SL2.40ch03	58400636	C	-	-	-	-	-	-	-	-	-	-	-	-	T	T	-	T	-	-	-	-	-	-	-	-	-	-	-	-	-	-	-	-	-	T	-	-	-	-	-	-	-	-	-	-	-	-	-
SL2.40ch03	58400657	A	-	-	-	-	-	-	-	-	-	-	-	-	T	T	-	T	-	-	-	-	-	-	-	-	-	-	-	-	-	-	-	-	-	T	-	-	-	-	-	-	-	-	-	-	-	-	-
SL2.40ch03	58400673	CTT	-	-	-	-	-	-	-	-	-	-	-	-	C	C	-	C	-	-	-	-	-	-	-	-	-	-	-	-	-	-	-	-	-	C	-	-	-	-	-	-	-	-	-	-	-	-	-
SL2.40ch03	58400779	A	-	-	-	-	-	-	-	-	-	-	-	-	ATC	ATC	-	ATC	-	-	-	-	-	-	-	-	-	-	-	-	-	ATC	-	-	-	ATC	-	-	-	-	-	-	-	-	-	-	-	-	-
SL2.40ch03	58400790	T	-	-	-	-	-	-	-	-	-	-	-	-	-	-	-	-	A	-	-	-	-	-	-	-	-	-	-	-	-	-	-	-	-	-	-	-	-	-	-	-	-	-	-	-	-	-	-
SL2.40ch03	58400837	A	-	-	-	-	-	-	-	-	-	-	-	-	T	T	-	T	-	-	-	-	-	-	-	-	-	-	-	-	-	-	-	-	-	T	-	-	-	-	-	-	-	-	-	-	-	-	-
SL2.40ch03	58400855	G	-	-	-	-	-	-	-	-	-	-	-	-	A	A	-	A	-	-	-	-	-	-	-	-	-	-	-	-	-	-	-	-	-	A	-	-	-	-	-	-	-	-	-	-	-	-	-
SL2.40ch03	58400911	GA	-	-	-	-	-	-	-	-	-	-	-	-	G	G	-	G	-	-	-	-	-	-	-	-	-	-	-	-	-	-	-	-	-	G	-	-	-	-	-	-	-	-	-	-	-	-	-
SL2.40ch03	58401037	G	-	-	-	-	-	-	-	-	-	-	-	-	T	T	-	T	-	-	-	-	-	-	-	-	-	-	-	-	-	-	-	-	-	T	-	-	-	-	-	-	-	-	-	-	-	-	-
SL2.40ch03	58401109	T	-	-	-	-	-	-	-	-	-	-	-	-	TG	TG	-	TG	-	-	-	-	-	-	-	-	-	-	-	-	-	-	-	-	-	TG	-	-	-	-	-	-	-	-	-	-	-	-	-
SL2.40ch03	58401137	C	-	-	-	-	-	-	-	-	-	-	-	-	CTT	CTT	-	CTT	-	-	-	-	-	-	-	-	-	-	-	-	-	-	-	-	-	CTT	-	-	-	-	-	-	-	-	-	-	-	-	-
SL2.40ch03	58401298	C	-	-	-	-	-	-	-	-	-	-	-	-	T	T	-	T	-	-	-	-	-	-	-	-	-	-	-	-	-	-	-	-	-	T	-	-	-	-	-	-	-	-	-	-	-	-	-
SL2.40ch03	58401302	G	-	-	-	-	-	-	-	-	-	-	-	-	A	A	-	A	-	-	-	-	-	-	-	-	-	-	-	-	-	-	-	-	-	A	-	-	-	-	-	-	-	-	-	-	-	-	-
SL2.40ch03	58401653	G	-	-	-	-	-	-	-	-	-	-	-	-	-	-	-	T	-	-	-	-	-	-	-	-	-	-	-	-	-	-	-	-	-	T	-	-	-	-	-	-	-	-	-	-	-	-	-
SL2.40ch03	58401819	T	-	-	-	-	-	-	-	-	-	-	-	-	C	C	-	C	-	-	-	-	-	-	-	-	-	-	-	-	-	-	-	-	-	C	-	-	-	-	-	-	-	-	-	-	-	-	-
SL2.40ch03	58401868	C	CA	CA	CA	CA	CA	CA	CA	CA	CA	CA	CA	CA	CA	CA	CA	CA	CA	CA	CA	CA	CA	CA	CA	CA	CA	CA	CA	CA	CA	CA	CA	CA	CA	-	CA	CA	CA	CA	CA	CA	CA	CA	CA	CA	CA	CA	CA
SL2.40ch03	58402246	C	-	-	-	-	-	-	-	-	-	-	-	-	T	T	-	T	-	-	-	-	-	-	-	-	-	-	-	-	-	-	-	-	-	T	-	-	-	-	-	-	-	-	-	-	-	-	-
SL2.40ch03	58402597	C	-	-	-	-	-	-	-	T	-	-	-	-	-	-	-	-	-	-	-	-	-	-	-	-	-	-	-	-	-	-	-	-	-	-	-	-	-	-	-	-	-	-	-	-	-	-	-
SL2.40ch03	58402712	T	-	-	-	-	-	-	-	-	-	-	-	-	C	C	-	C	-	-	-	-	-	-	-	-	-	-	-	-	-	C	-	-	-	C	-	-	-	-	-	-	-	-	-	-	-	-	-
SL2.40ch03	58403355	TTG	-	-	-	-	-	-	-	-	-	-	-	-	-	-	-	T	-	-	-	-	-	-	-	-	-	-	-	-	-	-	-	-	-	T	-	-	-	-	-	-	-	-	-	-	-	-	-
SL2.40ch03	58403461	G	-	-	-	-	-	-	-	-	-	-	-	-	A	A	-	A	-	-	-	-	-	-	-	-	-	-	-	-	-	-	-	-	-	A	-	-	-	-	-	-	-	-	-	-	-	-	-
SL2.40ch03	58404506	A	-	-	-	-	-	T	-	T	-	-	T	-	T	T	T	T	-	-	-	-	-	T	-	-	T	T	-	T	-	T	-	T	-	T	-	T	-	-	-	T	-	-	-	-	-	T	-
SL2.40ch03	58404723	T	-	-	-	-	-	-	-	-	-	-	-	-	G	G	-	G	-	-	-	-	-	-	-	-	-	-	-	-	-	-	-	-	-	G	-	-	-	-	-	-	-	-	-	-	-	-	-
SL2.40ch03	58404730	C	-	-	-	-	-	-	-	-	-	-	-	-	-	-	-	-	-	-	-	-	-	-	-	-	T	-	-	-	-	-	-	-	-	-	-	-	-	-	-	-	-	-	-	-	-	-	-
SL2.40ch03	58404733	G	-	-	-	-	-	-	-	-	-	-	-	-	A	A	-	A	-	-	-	-	-	-	-	-	-	-	-	-	-	-	-	-	-	A	-	-	-	-	-	-	-	-	-	-	-	-	-
SL2.40ch03	58404863	T	-	-	-	-	-	-	-	-	-	-	-	-	C	C	-	C	-	-	-	-	-	-	-	-	-	-	-	-	-	-	-	-	-	C	-	-	-	-	-	-	-	-	-	-	-	-	-
SL2.40ch03	58405410	A	-	-	-	-	-	-	-	-	-	-	-	-	-	-	-	-	-	-	-	-	-	-	-	-	-	-	-	-	-	G	-	-	-	-	-	-	-	-	-	-	-	-	-	-	-	-	-
SL2.40ch03	58405564	C	-	-	-	-	-	-	-	-	-	-	-	-	-	-	-	T	-	-	-	-	-	-	-	-	-	-	-	-	-	-	-	-	-	T	-	-	-	-	-	-	-	-	-	-	-	-	-
SL2.40ch03	58405991	C	-	-	-	-	-	-	-	-	-	-	-	-	T	T	-	T	-	-	-	-	-	-	-	-	-	-	-	-	-	-	-	-	-	T	-	-	-	-	-	-	-	-	-	-	-	-	-
SL2.40ch03	58406048	G	-	-	-	-	-	-	-	-	-	-	-	-	A	A	-	A	-	-	-	-	-	-	-	-	-	-	-	-	-	-	-	-	-	A	-	-	-	-	-	-	-	-	-	-	-	-	-
SL2.40ch03	64549125	A	-	-	-	-	-	-	-	-	-	-	-	-	G	-	-	-	-	-	-	-	-	-	-	-	-	-	-	-	-	-	-	-	-	-	-	-	-	-	-	-	-	-	-	-	-	-	-
SL2.40ch03	64549234	T	-	-	-	-	-	-	-	-	-	-	-	-	C	-	-	-	-	-	-	-	-	-	-	-	-	-	-	-	-	-	-	-	-	-	-	-	-	-	-	-	-	-	-	-	-	-	-
SL2.40ch03	64549366	T	-	-	-	-	-	-	-	-	-	-	-	-	C	-	-	-	-	-	-	-	-	-	-	-	-	-	-	-	-	-	-	-	-	-	-	-	-	-	-	-	-	-	-	-	-	-	-
SL2.40ch03	64550000	T	-	-	-	-	-	-	-	-	-	-	-	-	C	-	-	-	-	-	-	-	-	-	-	-	-	-	-	-	-	-	-	-	-	-	-	-	-	-	-	-	-	-	-	-	-	-	-
SL2.40ch03	64550306	G	-	-	-	-	-	-	-	-	-	-	-	-	T	-	-	-	-	-	-	-	-	-	-	-	-	-	-	-	-	-	-	-	-	-	-	-	-	-	-	-	-	-	-	-	-	-	-
SL2.40ch03	64550364	TTC	-	-	-	-	-	-	-	-	-	-	-	-	-	-	-	-	-	-	-	-	-	-	-	-	-	-	T	-	-	-	-	-	-	-	-	-	-	-	-	-	-	-	-	-	-	-	-
SL2.40ch03	64550463	T	-	-	-	-	-	-	-	-	-	-	-	-	TAC	-	-	-	-	-	-	-	-	-	-	-	-	-	-	-	-	-	-	-	-	-	-	-	-	-	-	-	-	-	-	-	-	-	-
SL2.40ch03	64550550	G	-	-	-	-	-	-	-	-	-	-	-	-	A	-	-	-	-	-	-	-	-	-	-	-	-	-	-	-	-	-	-	-	-	-	-	-	-	-	-	-	-	-	-	-	-	-	-
SL2.40ch03	64550595	A	-	-	-	-	-	-	-	-	-	-	-	-	C	-	-	-	-	-	-	-	-	-	-	-	-	-	-	-	-	-	-	-	-	-	-	-	-	-	-	-	-	-	-	-	-	-	-
SL2.40ch03	64551208	A	-	-	-	-	-	-	-	-	-	-	-	-	T	-	-	-	-	-	-	-	-	-	-	-	-	-	-	-	-	-	-	-	-	-	-	-	-	-	-	-	-	-	-	-	-	-	-
SL2.40ch03	64551513	T	-	-	-	-	-	-	-	-	-	-	-	-	C	-	-	-	-	-	-	-	-	-	-	-	-	-	-	-	-	-	-	-	-	-	-	-	-	-	-	-	-	-	-	-	-	-	-
SL2.40ch03	64552929	A	-	-	-	-	-	-	-	-	-	-	-	-	-	-	-	-	-	-	-	-	-	-	-	-	-	-	-	-	-	-	-	-	-	-	-	-	-	-	-	-	-	-	-	-	T	-	-
SL2.40ch03	64553144	G	-	-	-	-	-	-	-	-	-	-	-	-	A	-	-	-	-	-	-	-	-	-	-	-	-	-	-	-	-	-	-	-	-	-	-	-	-	-	-	-	-	-	-	-	-	-	-
SL2.40ch03	64553170	A	-	-	-	-	-	-	-	-	-	-	-	-	G	-	-	-	-	-	-	-	-	-	-	-	-	-	-	-	-	-	-	-	-	-	-	-	-	-	-	-	-	-	-	-	-	-	-
SL2.40ch03	64553512	T	-	-	-	-	-	-	-	-	-	-	-	-	-	-	-	-	-	-	-	-	-	-	-	-	-	-	-	-	-	-	-	-	-	-	-	-	-	-	-	-	-	-	-	-	C	-	-
SL2.40ch03	64553567	G	-	-	-	-	-	-	-	-	-	-	-	-	T	-	-	-	-	-	-	-	-	-	-	-	-	-	-	-	-	-	-	-	-	-	-	-	-	-	-	-	-	-	-	-	-	-	-
SL2.40ch03	64553594	A	-	-	-	-	-	-	-	-	-	-	-	-	G	-	-	-	-	-	-	-	-	-	-	-	-	-	-	-	-	-	-	-	-	-	-	-	-	-	-	-	-	-	-	-	-	-	-
SL2.40ch03	64553693	G	-	-	-	-	-	-	-	-	-	-	-	-	T	-	-	-	-	-	-	-	-	-	-	-	-	-	-	-	-	-	-	-	-	-	-	-	-	-	-	-	-	-	-	-	-	-	-
SL2.40ch03	64553722	A	-	-	-	-	-	-	-	-	-	-	-	-	-	-	-	-	-	G	-	-	-	-	-	-	-	-	-	-	-	-	-	-	-	-	-	G	-	-	-	-	G	-	-	-	-	-	-
SL2.40ch03	64553839	T	-	-	-	-	-	-	-	-	-	-	-	-	A	-	-	-	-	-	-	-	-	-	-	-	-	-	-	-	-	-	-	-	-	-	-	-	-	-	-	-	-	-	-	-	-	-	-
SL2.40ch03	64553840	A	-	-	-	-	-	-	-	-	-	-	-	-	-	-	-	-	-	T	-	-	-	-	-	-	T	T	-	-	-	-	-	-	-	-	-	T	-	-	-	-	T	-	-	-	-	-	-
SL2.40ch03	64554315	CT	-	-	-	-	-	-	-	-	-	-	-	-	C	-	-	-	-	-	-	-	-	-	-	-	-	-	-	-	-	C	-	-	-	-	-	-	-	-	-	-	-	-	-	-	-	-	-
SL2.40ch03	64554417	T	-	-	-	-	-	-	-	-	-	-	-	-	A	-	-	-	-	-	-	-	-	-	-	-	-	-	-	-	-	-	-	-	-	-	-	-	-	-	-	-	-	-	-	-	-	-	-
SL2.40ch03	64554820	G	-	-	-	-	-	-	-	-	-	-	-	-	A	-	-	-	-	-	-	-	-	-	-	-	-	-	-	-	-	-	-	-	-	-	-	-	-	-	-	-	-	-	-	-	-	-	-
SL2.40ch03	64555952	A	-	-	-	-	-	-	-	-	-	-	-	-	G	-	-	-	-	-	-	-	-	-	-	-	-	-	-	-	-	-	-	-	-	-	-	-	-	-	-	-	-	-	-	-	-	-	-
SL2.40ch03	64556467	AT	-	-	-	-	-	-	-	-	-	-	-	-	A	-	-	-	-	-	-	-	-	-	-	-	-	-	-	-	-	-	-	-	-	-	-	-	-	-	-	-	-	-	-	-	-	-	-
SL2.40ch03	64556814	C	-	-	-	-	-	-	-	-	-	-	-	-	T	-	-	-	-	-	-	-	-	-	-	-	-	-	-	-	-	-	-	-	-	-	-	-	-	-	-	-	-	-	-	-	-	-	-
SL2.40ch03	64558596	T	-	-	-	-	-	-	-	-	-	-	-	-	TTCTTC	-	-	-	-	-	-	-	-	-	-	-	-	-	-	-	-	-	-	-	-	-	-	-	-	-	-	-	-	-	-	-	-	-	-
SL2.40ch03	64558748	T	-	-	-	-	-	-	-	-	-	-	-	-	G	-	-	-	-	-	-	-	-	-	-	-	-	-	-	-	-	-	-	-	-	-	-	-	-	-	-	-	-	-	-	-	-	-	-
SL2.40ch03	64559026	T	-	-	-	-	-	-	-	-	-	-	-	-	A	-	-	-	-	-	-	-	-	-	-	-	-	-	-	-	-	-	-	-	-	-	-	-	-	-	-	-	-	-	-	-	-	-	-
SL2.40ch03	64559801	G	-	-	-	-	-	-	-	-	-	-	-	-	A	-	-	-	-	-	-	-	-	-	-	-	-	-	-	-	-	-	-	-	-	-	-	-	-	-	-	-	-	-	-	-	-	-	-
SL2.40ch03	64560437	G	-	-	-	-	-	-	-	-	-	-	-	-	C	-	-	-	-	-	-	-	-	-	-	-	-	-	-	-	-	-	-	-	-	-	-	-	-	-	-	-	-	-	-	-	-	-	-
SL2.40ch03	64560623	A	-	-	-	-	-	-	-	-	-	-	-	-	-	-	-	-	-	-	-	-	-	-	-	-	-	-	-	-	-	-	-	-	-	-	-	-	-	-	-	-	-	-	-	-	G	-	-
SL2.40ch03	64561154	CA	-	-	-	-	-	-	-	-	-	-	-	-	C	-	-	-	-	-	-	-	-	-	-	-	-	-	-	-	-	-	-	-	-	-	-	-	-	-	-	-	-	-	-	-	-	-	-
SL2.40ch03	64561502	A	-	-	-	-	-	-	-	-	-	-	-	-	G	-	-	-	-	-	-	-	-	-	-	-	-	-	-	-	-	-	-	-	-	-	-	-	-	-	-	-	-	-	-	-	-	-	-
SL2.40ch04	31103926	T	-	-	-	-	-	-	-	-	-	-	-	-	-	-	-	-	-	-	-	C	-	-	-	-	-	-	-	-	-	-	-	-	-	-	-	-	-	-	-	-	-	-	-	-	-	-	-
SL2.40ch04	31103944	C	-	-	-	-	-	-	A	-	-	-	A	-	A	-	A	-	-	-	-	-	-	-	A	-	-	-	-	-	-	A	-	-	-	-	-	-	-	-	A	-	-	-	-	-	-	-	-
SL2.40ch04	31105245	C	-	-	-	-	-	-	-	-	-	-	-	-	G	-	-	-	-	-	-	-	-	-	-	-	-	-	-	-	-	G	-	-	-	-	-	-	-	-	-	-	-	-	-	-	-	-	-
SL2.40ch04	31105538	CA	-	C	-	-	-	-	-	-	-	-	-	-	-	-	-	-	-	-	-	-	-	-	-	-	-	-	-	-	-	-	-	-	-	-	-	-	-	-	-	-	-	-	-	-	-	-	-
SL2.40ch04	31105772	C	CA	CA	CA	CA	CA	CA	CA	CA	CA	CA	CA	CA	CA	CA	CA	CA	CA	CA	CA	CA	CA	CA	CA	CA	CA	CA	CA	CA	CA	CA	CA	CA	CA	CA	CA	CA	CA	-	CA	CA	CA	CA	CA	CA	CA	CA	CA
SL2.40ch04	31105779	A	-	-	-	-	-	-	-	-	-	-	-	-	-	-	-	-	-	-	-	-	-	-	-	-	-	-	-	-	-	-	-	-	-	-	-	-	-	AT	-	-	-	-	-	-	-	-	-
SL2.40ch04	31105895	T	-	-	-	-	-	-	TTATGG	-	-	-	-	-	-	-	-	-	-	-	-	-	-	-	-	-	-	-	-	-	-	-	-	-	-	-	-	-	-	-	-	-	-	-	-	-	-	-	-
SL2.40ch04	31105896	TAACAATATC	-	-	-	-	-	-	T	-	-	-	-	-	-	-	-	-	-	-	-	-	-	-	T	-	-	-	-	-	-	-	-	-	-	-	-	-	-	-	T	-	-	-	-	-	-	-	-
SL2.40ch04	31105897	AACAATATCATAC	-	-	-	-	-	-	A,ATGGTACAATATCATAC	-	-	-	-	-	-	-	-	-	-	-	-	-	-	-	-	-	-	-	-	-	-	-	-	-	-	-	-	-	-	-	A	-	-	-	-	-	-	-	-
SL2.40ch04	31105907	TACC	-	-	-	-	-	-	T,TGAAAACC	-	-	-	-	-	-	-	-	-	-	-	-	-	-	-	T,TGAAAACC	-	-	-	-	-	-	-	-	-	-	-	-	-	-	-	T	-	-	-	-	-	-	-	-
SL2.40ch04	31105911	A	-	-	-	-	-	-	G	-	-	-	G	-	-	-	G	-	-	-	-	-	-	-	G	-	-	-	-	-	-	-	-	-	-	-	-	-	-	-	G	-	-	-	-	-	-	-	-
SL2.40ch04	31105912	T	-	-	-	-	-	-	G	-	-	-	G	-	-	-	G	-	-	-	-	-	-	-	G	-	-	-	-	-	-	-	-	-	-	-	-	-	-	-	G	-	-	-	-	-	-	-	-
SL2.40ch04	31105975	T	-	-	-	-	-	-	A	-	-	-	A	-	A	-	A	-	-	-	-	-	-	-	A	-	-	-	-	-	-	A	-	-	-	-	-	-	-	-	A	-	-	-	-	-	-	-	-
SL2.40ch04	31107454	G	-	-	-	-	-	-	A	-	-	-	A	-	A	-	A	-	-	-	-	-	-	-	A	-	-	-	-	-	-	A	-	-	-	-	-	-	-	-	A	-	-	-	-	-	-	-	-
SL2.40ch04	31107543	G	GTT	GTT	GTT	GTT	GTT	GTT	GTT	GTT	GTT	GTT	GTT	GTT	GTTT,GTT	GTT	GTT	GTT	GTT	GTT	GTT	GTT	GTT	GTT	GTT	GTT	GTT	GTT	GTT	GTT	GTT	GTTT	GTT	GTT	GTT	GTT	GTT	GTT	GTT	GTT	GTT	GTT	GTT	GTT	GTT	GTT	GTT	GTT	GTT
SL2.40ch04	31107553	G	-	-	-	-	-	-	-	-	-	-	-	-	-	-	-	-	-	-	-	-	-	-	-	-	-	-	-	-	-	T	-	-	-	-	-	-	-	-	-	-	-	-	-	-	-	-	-
SL2.40ch04	31107628	GT	-	-	-	-	-	-	G	-	-	-	G	-	G	-	G	-	-	-	-	-	-	-	G	-	-	-	-	-	-	G	-	-	-	-	-	-	-	-	G	-	-	-	-	-	-	-	-
SL2.40ch04	31108899	A	-	-	-	-	-	-	T	-	-	-	T	-	T	-	T	-	-	-	-	-	-	-	T	-	-	-	-	-	-	T	-	-	-	-	-	-	-	-	T	-	-	-	-	-	-	-	-
SL2.40ch04	48132930	C	-	-	-	-	-	-	T	-	-	-	T	-	T	-	T	-	-	-	-	-	-	-	T	-	-	-	-	-	-	T	-	-	-	-	-	-	-	-	T	-	-	-	-	-	-	-	-
SL2.40ch04	48132941	T	-	-	-	-	-	-	C	-	-	-	C	-	C	-	C	-	-	-	-	-	-	-	C	-	-	-	-	-	-	C	-	-	-	-	-	-	-	-	C	-	-	-	-	-	-	-	-
SL2.40ch04	48133429	T	-	-	-	-	-	-	A	-	-	-	A	-	A	-	A	-	-	-	-	-	-	-	A	-	-	-	-	-	-	A	-	-	-	-	-	-	-	-	A	-	-	-	-	-	-	-	-
SL2.40ch04	48133602	T	-	-	-	-	-	-	A	-	-	-	A	-	-	-	-	-	-	-	-	-	-	-	A	-	-	-	-	-	-	A	-	-	-	-	-	-	-	-	A	-	-	-	-	-	-	-	-
SL2.40ch04	48133995	T	-	-	-	-	-	-	A	-	-	-	-	-	-	-	A	-	-	-	-	-	-	-	A	-	-	-	-	-	-	A	-	-	-	-	-	-	-	-	A	-	-	-	-	-	-	-	-
SL2.40ch04	48134698	C	-	-	-	-	-	-	T	-	-	-	T	-	T	-	T	-	-	-	-	-	-	-	T	-	-	-	-	-	-	T	-	-	-	-	-	-	-	-	T	-	-	-	-	-	-	-	-
SL2.40ch04	48135116	C	-	-	-	-	-	-	T	-	-	-	-	-	-	-	-	-	-	-	-	-	-	-	-	-	-	-	-	-	-	T	-	-	-	-	-	-	-	-	-	-	-	-	-	-	-	-	-
SL2.40ch04	48135170	G	-	-	-	-	-	-	A	-	-	-	A	-	A	-	-	-	-	-	-	-	-	-	A	-	-	-	-	-	-	A	-	-	-	-	-	-	-	-	A	-	-	-	-	-	-	-	-
SL2.40ch04	48135437	TTTC	-	-	-	-	-	-	T	-	-	-	T	-	T	-	T	-	-	-	-	-	-	-	T	-	-	-	-	-	-	T	-	-	-	-	-	-	-	-	T	-	-	-	-	-	-	-	-
SL2.40ch04	48135585	C	-	-	-	-	-	-	T	-	-	-	T	-	T	-	T	-	-	-	-	-	-	-	T	-	-	-	-	-	-	T	-	-	-	-	-	-	-	-	T	-	-	-	-	-	-	-	-
SL2.40ch04	48135643	C	-	-	-	-	-	-	G	-	-	-	G	-	G	-	G	-	-	-	-	-	-	-	G	-	-	-	-	-	-	G	-	-	-	-	-	-	-	-	G	-	-	-	-	-	-	-	-
SL2.40ch04	48135773	GT	-	-	-	-	-	-	G	-	-	-	G	-	G	-	G	-	-	-	-	-	-	-	G	-	-	-	-	-	-	G	-	-	-	-	-	-	-	-	G	-	-	-	-	-	-	-	-
SL2.40ch04	48135788	C	-	-	-	-	-	-	G	-	-	-	G	-	G	-	G	-	-	-	-	-	-	-	G	-	-	G	-	-	-	G	-	G	-	-	-	-	-	-	G	-	-	-	-	-	-	-	G
SL2.40ch04	48136044	T	-	-	-	-	-	-	A	-	-	-	A	-	A	-	A	-	-	-	-	-	-	-	A	-	-	-	-	-	-	A	-	-	-	-	-	-	-	-	A	-	-	-	-	-	-	-	-
SL2.40ch04	48136051	C	-	-	-	-	-	-	T	-	-	-	T	-	T	-	T	-	-	-	-	-	-	-	T	-	-	-	-	-	-	T	-	-	-	-	-	-	-	-	T	-	-	-	-	-	-	-	-
SL2.40ch04	48136065	A	-	-	-	-	-	-	T	-	-	-	T	-	T	-	T	-	-	-	-	-	-	-	T	-	-	-	-	-	-	T	-	-	-	-	-	-	-	-	T	-	-	-	-	-	-	-	-
SL2.40ch04	48136077	A	-	-	-	-	-	-	G	-	-	-	G	-	G	-	G	-	-	-	-	-	-	-	G	-	-	-	-	-	-	G	-	-	-	-	-	-	-	-	G	-	-	-	-	-	-	-	-
SL2.40ch04	48136085	A	-	-	-	-	-	-	G	-	-	-	G	-	G	-	G	-	-	-	-	-	-	-	G	-	-	-	-	-	-	G	-	-	-	-	-	-	-	-	G	-	-	-	-	-	-	-	-
SL2.40ch04	48136097	A	-	-	-	-	-	-	T	-	-	-	T	-	T	-	T	-	-	-	-	-	-	-	T	-	-	-	-	-	-	T	-	-	-	-	-	-	-	-	T	-	-	-	-	-	-	-	-
SL2.40ch04	48136214	T	-	-	-	-	-	-	A	-	-	-	A	-	A	-	A	-	-	-	-	-	-	-	A	-	-	-	-	-	-	A	-	-	-	-	-	-	-	-	A	-	-	-	-	-	-	-	-
SL2.40ch04	48136216	A	-	-	-	-	-	-	T	-	-	-	T	-	T	-	T	-	-	-	-	-	-	-	T	-	-	-	-	-	-	T	-	-	-	-	-	-	-	-	T	-	-	-	-	-	-	-	-
SL2.40ch04	48136247	A	-	-	-	-	-	-	G	-	-	-	G	-	G	-	G	-	-	-	-	-	-	-	G	-	-	-	-	-	-	G	-	-	-	-	-	-	-	-	G	-	-	-	-	-	-	-	-
SL2.40ch04	48136272	C	-	-	-	-	-	-	T	-	-	-	T	-	T	-	T	-	-	-	-	-	-	-	T	-	-	-	-	-	-	T	-	-	-	-	-	-	-	-	T	-	-	-	-	-	-	-	-
SL2.40ch04	48136380	T	-	-	-	-	-	-	C	-	-	-	C	-	C	-	C	-	-	-	-	-	-	-	C	-	-	-	-	-	-	C	-	-	-	-	-	-	-	-	C	-	-	-	-	-	-	-	-
SL2.40ch04	48136409	A	-	-	-	-	-	-	G	-	-	-	G	-	G	-	G	-	-	-	-	-	-	-	G	-	-	-	-	-	-	G	-	-	-	-	-	-	-	-	G	-	-	-	-	-	-	-	-
SL2.40ch04	48136559	GA	-	-	-	-	-	-	G	-	-	-	G	-	G	-	G	-	-	-	-	-	-	-	G	-	-	-	-	-	-	G	-	-	-	-	-	-	-	-	G	-	-	-	-	-	-	-	-
SL2.40ch04	48136568	T	-	-	-	-	-	-	-	-	-	-	-	-	-	-	-	-	-	-	-	-	-	-	-	-	-	-	-	-	-	-	-	-	-	-	-	-	-	-	-	-	-	-	-	-	-	-	A
SL2.40ch04	48136577	T	-	-	-	-	-	-	-	-	-	-	-	-	-	-	-	-	-	-	-	-	-	-	-	-	-	A	-	-	-	-	-	-	-	-	-	-	-	-	-	-	-	-	-	-	-	-	-
SL2.40ch04	48136589	T	-	-	-	-	-	-	-	-	-	-	-	-	-	-	-	-	-	-	-	-	-	-	-	-	-	-	-	-	-	-	-	-	-	-	-	-	-	-	-	-	-	-	-	-	-	G	-
SL2.40ch04	48136592	TTAC	-	-	-	-	-	-	-	-	-	-	-	-	T	-	-	-	-	-	-	-	-	-	T	-	-	-	-	-	-	T	-	-	-	-	-	-	-	-	-	-	-	-	-	-	-	-	-
SL2.40ch04	48136617	T	-	-	-	-	-	-	-	-	-	-	-	-	-	-	-	-	-	-	-	-	-	-	TC	-	-	-	-	-	-	-	-	-	-	-	-	-	-	-	-	-	-	-	-	-	-	-	-
SL2.40ch04	48136652	A	-	-	-	-	-	-	AT	-	-	-	-	-	-	-	-	-	-	-	-	-	-	-	-	-	-	-	-	-	-	-	-	-	-	-	-	-	-	-	-	-	-	-	-	-	-	-	-
SL2.40ch04	48136660	CT	-	-	-	-	-	-	C	-	-	-	-	-	-	-	-	-	-	-	-	-	-	-	-	-	-	-	-	-	-	-	-	-	-	-	-	-	-	-	-	-	-	-	-	-	-	-	-
SL2.40ch04	48136907	G	-	-	-	-	-	-	-	-	-	-	-	-	-	-	-	-	-	-	-	-	-	-	A	-	-	-	-	-	-	-	-	-	-	-	-	-	-	-	-	-	-	-	-	-	-	-	-
SL2.40ch04	48136943	A	-	-	-	-	-	-	-	-	-	-	-	-	-	-	-	-	-	-	-	-	-	-	G	-	-	-	-	-	-	-	-	-	-	-	-	-	-	-	-	-	-	-	-	-	-	-	-
SL2.40ch04	48136971	A	-	-	-	-	-	-	-	-	-	-	-	-	-	-	-	-	-	-	-	-	-	-	T	-	-	-	-	-	-	-	-	-	-	-	-	-	-	-	-	-	-	-	-	-	-	-	-
SL2.40ch04	48137116	G	-	-	-	-	-	-	A	-	-	-	-	-	A	-	A	-	-	-	-	-	-	-	A	-	-	-	-	-	-	A	-	-	-	-	-	-	-	-	A	-	-	-	-	-	-	-	-
SL2.40ch04	48137126	G	-	-	-	-	-	-	A	-	-	-	-	-	A	-	A	-	-	-	-	-	-	-	A	-	-	-	-	-	-	A	-	-	-	-	-	-	-	-	A	-	-	-	-	-	-	-	-
SL2.40ch04	48137156	G	-	-	-	-	-	-	A	-	-	-	-	-	A	-	A	-	-	-	-	-	-	-	A	-	-	-	-	-	-	A	-	-	-	-	-	-	-	-	A	-	-	-	-	-	-	-	-
SL2.40ch04	48137157	G	-	-	-	-	-	-	A	-	-	-	-	-	A	-	A	-	-	-	-	-	-	-	A	-	-	-	-	-	-	A	-	-	-	-	-	-	-	-	A	-	-	-	-	-	-	-	-
SL2.40ch04	48137170	T	-	-	-	-	-	-	C	-	-	-	-	-	C	-	C	-	-	-	-	-	-	-	C	-	-	-	-	-	-	C	-	-	-	-	-	-	-	-	C	-	-	-	-	-	-	-	-
SL2.40ch04	48137188	T	-	-	-	-	-	-	TA	-	-	-	-	-	-	-	TA	-	-	-	-	-	-	-	TA	-	-	-	-	-	-	TA	-	-	-	-	-	-	-	-	TA	-	-	-	-	-	-	-	-
SL2.40ch04	48137198	A	-	-	-	-	-	-	-	-	-	-	-	-	-	-	-	-	-	-	-	-	-	-	-	-	-	-	-	-	-	-	-	-	-	-	-	-	-	-	-	-	-	-	-	-	-	C	-
SL2.40ch04	48137200	G	-	-	-	-	-	-	A	-	-	-	-	-	A	-	A	-	-	-	-	-	-	-	A	-	-	-	-	-	-	A	-	-	-	-	-	-	-	-	A	-	-	-	-	-	-	-	-
SL2.40ch04	48137454	C	-	-	-	-	-	-	T	-	-	-	T	-	T	-	T	-	-	-	-	-	-	-	T	-	-	-	-	-	-	T	-	-	-	-	-	-	-	-	T	-	-	-	-	-	-	-	-
SL2.40ch04	48137499	T	-	-	-	-	-	-	A	-	-	-	A	-	A	-	A	-	-	-	-	-	-	-	A	-	-	-	-	-	-	A	-	-	-	-	-	-	-	-	A	-	-	-	-	-	-	-	-
SL2.40ch04	48138148	T	-	-	-	-	-	-	C	-	-	-	C	-	C	-	C	-	-	-	-	-	-	-	C	-	-	-	-	-	-	C	-	-	-	-	-	-	-	-	C	-	-	-	-	-	-	-	-
SL2.40ch04	48138188	TC	-	-	-	-	-	-	T	-	-	-	-	-	T	-	-	-	-	-	-	-	-	-	T	-	-	-	-	-	-	T	-	-	-	-	-	-	-	-	T	-	-	-	-	-	-	-	-
SL2.40ch04	48138258	AT	-	-	-	-	-	-	A	-	-	-	A	-	A	-	A	-	-	-	-	-	-	-	A	-	-	-	-	-	-	A	-	-	-	-	-	-	-	-	A	-	-	-	-	-	-	-	-
SL2.40ch04	48138290	T	-	-	-	-	-	-	G	-	-	-	G	-	G	-	G	-	-	-	-	-	-	-	G	-	-	-	-	-	-	G	-	-	-	-	-	-	-	-	G	-	-	-	-	-	-	-	-
SL2.40ch04	48138360	A	-	-	-	-	-	-	G	-	-	-	G	-	G	-	G	-	-	-	-	-	-	-	G	-	-	-	-	-	-	G	-	-	-	-	-	-	-	-	G	-	-	-	-	-	-	-	-
SL2.40ch04	48138427	T	-	-	-	-	-	-	C	-	-	-	C	-	C	-	C	-	-	-	-	-	-	-	C	-	-	-	-	-	-	C	-	-	-	-	-	-	-	-	C	-	-	-	-	-	-	-	-
SL2.40ch04	48138454	C	-	-	-	-	-	-	G	-	-	-	G	-	G	-	G	-	-	-	-	-	-	-	G	-	-	-	-	-	-	G	-	-	-	-	-	-	-	-	G	-	-	-	-	-	-	-	-
SL2.40ch04	48138539	T	-	-	-	-	-	-	-	-	-	-	-	-	-	-	-	-	-	-	-	-	-	A	-	-	-	-	-	-	-	-	-	-	-	-	-	-	-	-	-	-	-	-	-	-	-	-	-
SL2.40ch04	48138816	G	-	-	-	-	-	-	A	-	-	-	A	-	A	-	A	-	-	-	-	-	-	-	A	-	-	-	-	-	-	A	-	-	-	-	-	-	-	-	A	-	-	-	-	-	-	-	-
SL2.40ch04	48139074	G	-	-	-	-	-	-	A	-	-	-	A	-	A	-	A	-	-	-	-	-	-	-	A	-	-	-	-	-	-	A	-	-	-	-	-	-	-	-	A	-	-	-	-	-	-	-	-
SL2.40ch04	48139104	C	-	-	-	-	-	-	G	-	-	-	-	-	-	-	-	-	-	-	-	-	-	-	G	-	-	-	-	-	-	G	-	-	-	-	-	-	-	-	G	-	-	-	-	-	-	-	-
SL2.40ch04	48139108	A	-	-	-	-	-	-	AATT	-	-	-	-	-	-	-	-	-	-	-	-	-	-	-	AATT	-	-	-	-	-	-	AATT	-	-	-	-	-	-	-	-	-	-	-	-	-	-	-	-	-
SL2.40ch04	48139109	T	-	-	-	-	-	-	A	-	-	-	-	-	-	-	-	-	-	-	-	-	-	-	A	-	-	-	-	-	-	-	-	-	-	-	-	-	-	-	A	-	-	-	-	-	-	-	-
SL2.40ch04	48139117	G	-	-	-	-	-	-	A	-	-	-	-	-	-	-	-	-	-	-	-	-	-	-	A	-	-	-	-	-	-	-	-	-	-	-	-	-	-	-	-	-	-	-	-	-	-	-	-
SL2.40ch04	48139119	A	-	-	-	-	-	-	-	-	-	-	-	-	-	-	-	-	-	-	-	-	-	-	C	-	-	-	-	-	-	-	-	-	-	-	-	-	-	-	-	-	-	-	-	-	-	-	-
SL2.40ch04	48139179	C	-	-	-	-	-	-	T	-	-	-	T	-	T	-	T	-	-	-	-	-	-	-	T	-	-	-	-	-	-	T	-	-	-	-	-	-	-	-	T	-	-	-	-	-	-	-	-
SL2.40ch04	48139223	G	-	-	-	-	-	-	-	-	-	-	-	-	-	-	-	-	-	-	-	-	-	-	-	-	-	A	-	-	-	-	-	-	-	-	-	-	-	-	-	-	-	-	-	-	-	-	-
SL2.40ch04	48139257	A	-	-	-	-	-	-	G	-	-	-	G	-	G	-	G	-	-	-	-	-	-	-	G	-	-	-	-	-	-	G	-	-	-	-	-	-	-	-	G	-	-	-	-	-	-	-	-
SL2.40ch04	48139306	T	-	-	-	-	-	-	C	-	-	-	C	-	C	-	C	-	-	-	-	-	-	-	C	-	-	-	-	-	-	C	-	-	-	-	-	-	-	-	C	-	-	-	-	-	-	-	-
SL2.40ch04	48139521	T	-	-	-	-	-	-	C	-	-	-	C	-	C	-	C	-	-	-	-	-	-	-	C	-	-	-	-	-	-	C	-	-	-	-	-	-	-	-	C	-	-	-	-	-	-	-	-
SL2.40ch04	48139523	A	-	-	-	-	-	-	C	-	-	-	C	-	C	-	C	-	-	-	-	-	-	-	C	-	-	-	-	-	-	C	-	-	-	-	-	-	-	-	C	-	-	-	-	-	-	-	-
SL2.40ch04	48139553	C	-	-	-	-	-	-	T	-	-	-	T	-	T	-	T	-	-	-	-	-	-	-	T	-	-	-	-	-	-	T	-	-	-	-	-	-	-	-	T	-	-	-	-	-	-	-	-
SL2.40ch04	48139882	G	-	-	-	-	-	-	-	-	-	-	-	-	-	-	-	-	-	-	-	-	-	-	-	-	-	A	-	-	-	-	-	-	-	-	-	-	-	-	-	-	-	-	-	-	-	-	-
SL2.40ch04	48139906	T	-	-	-	-	-	-	G	-	-	-	G	-	G	-	G	-	-	-	-	-	-	-	G	-	-	-	-	-	-	G	-	-	-	-	-	-	-	-	G	-	-	-	-	-	-	-	-
SL2.40ch04	48139907	G	-	-	-	-	-	-	T	-	-	-	T	-	T	-	T	-	-	-	-	-	-	-	T	-	-	-	-	-	-	T	-	-	-	-	-	-	-	-	T	-	-	-	-	-	-	-	-
SL2.40ch04	48139910	C	-	-	-	-	-	-	-	-	-	-	-	-	-	-	-	-	-	-	-	-	-	-	-	-	-	T	-	-	-	-	-	-	-	-	-	-	-	-	-	-	-	-	-	-	-	-	-
SL2.40ch04	48139928	C	-	-	-	-	-	-	T	-	-	-	T	-	T	-	T	-	-	-	-	-	-	-	T	-	-	-	-	-	-	T	-	-	-	-	-	-	-	-	T	-	-	-	-	-	-	-	-
SL2.40ch04	48139937	G	-	-	-	-	-	-	A	-	-	-	A	-	A	-	A	-	-	-	-	-	-	-	A	-	-	-	-	-	-	A	-	-	-	-	-	-	-	-	A	-	-	-	-	-	-	-	-
SL2.40ch04	48139963	G	-	-	-	-	-	-	C	-	-	-	C	-	C	-	C	-	-	-	-	-	-	-	C	-	-	-	-	-	-	C	-	-	-	-	-	-	-	-	C	-	-	-	-	-	-	-	-
SL2.40ch04	48139968	C	-	-	-	-	-	-	T	-	-	-	T	-	T	-	T	-	-	-	-	-	-	-	T	-	-	-	-	-	-	T	-	-	-	-	-	-	-	-	T	-	-	-	-	-	-	-	-
SL2.40ch04	48140143	T	-	-	-	-	-	-	C	-	-	-	C	-	C	-	C	-	-	-	-	-	-	-	C	-	-	-	-	-	-	C	-	-	-	-	-	-	-	-	C	-	-	-	-	-	-	-	-
SL2.40ch04	48140174	C	-	-	-	-	-	-	T	-	-	-	T	-	T	-	T	-	-	-	-	-	-	-	T	-	-	-	-	-	-	T	-	-	-	-	-	-	-	-	T	-	-	-	-	-	-	-	-
SL2.40ch04	48140210	T	-	-	-	-	-	-	C	-	-	-	C	-	C	-	C	-	-	-	-	-	-	-	C	-	-	-	-	-	-	C	-	-	-	-	-	-	-	-	C	-	-	-	-	-	-	-	-
SL2.40ch04	48140288	G	-	-	-	-	-	-	T	-	-	-	T	-	T	-	T	-	-	-	-	-	-	-	T	-	-	-	-	-	-	T	-	-	-	-	-	-	-	-	T	-	-	-	-	-	-	-	-
SL2.40ch04	48140316	C	-	-	-	-	-	-	G	-	-	-	G	-	G	-	G	-	-	-	-	-	-	-	G	-	-	-	-	-	-	G	-	-	-	-	-	-	-	-	G	-	-	-	-	-	-	-	-
SL2.40ch04	48140554	C	-	-	-	-	-	-	G	-	-	-	G	-	G	-	G	-	-	-	-	-	-	-	G	-	-	-	-	-	-	G	-	-	-	-	-	-	-	-	G	-	-	-	-	-	-	-	-
SL2.40ch04	48140566	T	-	-	-	-	-	-	C	-	-	-	C	-	C	-	C	-	-	-	-	-	-	-	C	-	-	-	-	-	-	C	-	-	-	-	-	-	-	-	C	-	-	-	-	-	-	-	-
SL2.40ch04	48140589	A	-	-	-	-	-	-	C	-	-	-	C	-	C	-	C	-	-	-	-	-	-	-	C	-	-	-	-	-	-	C	-	-	-	-	-	-	-	-	C	-	-	-	-	-	-	-	-
SL2.40ch04	48140601	T	C	C	-	-	-	-	-	-	-	-	-	-	-	-	-	-	-	-	-	-	-	-	-	-	-	-	-	-	-	-	-	-	-	-	-	-	-	-	-	-	-	-	-	-	-	-	-
SL2.40ch04	53311916	A	-	-	-	-	-	-	-	-	-	-	-	-	T	-	-	T	-	-	-	-	T	-	T	-	-	-	-	-	-	-	-	-	-	-	-	-	-	-	-	-	-	-	-	-	-	-	-
SL2.40ch04	53312142	T	-	-	-	-	-	-	-	-	-	-	-	-	A	-	-	A	-	-	-	-	A	-	A	-	-	-	-	-	-	-	-	-	-	-	-	-	-	-	-	-	-	-	-	-	-	-	-
SL2.40ch04	53312406	A	-	-	-	-	-	-	-	-	-	-	-	-	G	-	-	G	-	-	-	-	G	-	G	-	-	-	-	-	-	-	-	-	-	-	-	-	-	-	-	-	-	-	-	-	-	-	-
SL2.40ch04	53313122	G	-	-	-	-	-	-	-	-	-	-	-	-	A	-	-	A	-	-	-	-	A	-	A	-	-	-	-	-	-	-	-	-	-	-	-	-	-	-	-	-	-	-	-	-	-	-	-
SL2.40ch04	53313224	T	-	-	C	-	-	-	-	-	-	-	-	-	-	-	-	-	-	-	C	-	-	-	-	-	-	-	-	-	-	-	-	-	-	-	-	-	-	-	-	-	-	-	-	-	C	-	-
SL2.40ch04	53313473	C	-	-	-	-	-	-	-	-	-	-	-	-	A	-	-	A	-	-	-	-	A	-	A	-	-	-	-	-	-	-	-	-	-	-	-	-	-	-	-	-	-	-	-	-	-	-	-
SL2.40ch04	53314161	G	-	-	-	-	-	-	-	-	-	-	-	-	-	-	-	C	-	-	-	-	C	-	C	-	-	-	-	-	-	-	-	-	-	-	-	-	-	-	-	-	-	-	-	-	-	-	-
SL2.40ch04	53314459	GCAGATA	-	-	-	-	-	-	-	-	-	-	-	-	G	-	-	G	-	-	-	-	G	-	G	-	-	-	-	-	-	-	-	-	-	-	-	-	-	-	-	-	-	-	-	-	-	-	-
SL2.40ch04	53314554	TGA	-	-	-	-	-	-	-	-	-	-	-	-	T	-	-	T	-	-	-	-	T	-	T	-	-	-	-	-	-	-	-	-	-	-	-	-	-	-	-	-	-	-	-	-	-	-	-
SL2.40ch04	53314798	T	-	-	-	-	-	-	-	-	-	-	-	-	-	-	-	-	-	-	-	-	-	-	A	-	-	-	-	-	-	-	-	-	-	-	-	-	-	-	-	-	-	-	-	-	-	-	-
SL2.40ch04	53314799	T	-	-	-	-	-	-	-	-	-	-	-	-	-	-	-	-	-	-	-	-	-	-	A	-	-	-	-	-	-	-	-	-	-	-	-	-	-	-	-	-	-	-	-	-	-	-	-
SL2.40ch04	53314801	T	-	-	-	-	-	-	-	-	-	-	-	-	-	-	-	-	-	-	-	-	-	-	A	-	-	-	-	-	-	-	-	-	-	-	-	-	-	-	-	-	-	-	-	-	-	-	-
SL2.40ch04	53315163	C	CA	CA	CA	CA	CA	CA	CA	CA	CA	CA	CA	CA	CA	CA	CA	-	CA	CA	CA	CA	CA	CA	-	CA	CA	CA	CA	CA	CA	CA	CA	CA	CA	CA	CA	CA	CA	CA	CA	CA	CA	CA	CA	CA	CA	CA	CA
SL2.40ch04	53315500	T	-	-	-	-	-	-	-	-	-	-	-	-	A	-	-	A	-	-	-	-	A	-	A	-	-	-	-	-	-	-	-	-	-	-	-	-	-	-	-	-	-	-	-	-	-	-	-
SL2.40ch04	53315528	A	-	-	-	-	-	-	-	-	-	-	-	-	ATTG	-	-	ATTG	-	-	-	-	ATTG	-	ATTG	-	-	-	-	-	-	-	-	-	-	-	-	-	-	-	-	-	-	-	-	-	-	-	-
SL2.40ch04	53315541	T	-	-	-	-	-	-	-	-	-	-	-	-	C	-	-	C	-	-	-	-	C	-	C	-	-	-	-	-	-	-	-	-	-	-	-	-	-	-	-	-	-	-	-	-	-	-	-
SL2.40ch04	53315594	AATAT	-	-	-	-	-	-	-	-	-	-	-	-	A	-	-	A	-	-	-	-	-	-	-	-	-	-	-	-	-	-	-	-	-	-	-	-	-	-	-	-	-	-	-	-	-	-	-
SL2.40ch04	53315595	ATAT	-	-	-	-	-	-	-	-	-	-	-	-	-	-	-	A	-	-	-	-	A	-	A	-	-	-	-	-	-	-	-	-	-	-	-	-	-	-	-	-	-	-	-	-	-	-	-
SL2.40ch04	53315599	AT	-	-	-	-	-	-	-	-	-	-	-	-	-	-	-	A	-	-	-	-	-	-	A	-	-	-	-	-	-	-	-	-	-	-	-	-	-	-	-	-	-	-	-	-	-	-	-
SL2.40ch04	53315612	A	-	-	-	-	-	-	-	-	-	-	-	-	G	-	-	G	-	-	-	-	G	-	G	-	-	-	-	-	-	-	-	-	-	-	-	-	-	-	-	-	-	-	-	-	-	-	-
SL2.40ch04	53315975	G	-	-	-	-	-	-	-	-	-	-	-	-	A	-	-	A	-	-	-	-	A	-	A	-	-	-	-	-	-	-	-	-	-	-	-	-	-	-	-	-	-	-	-	-	-	-	-
SL2.40ch04	53316083	G	-	-	-	-	-	-	-	-	-	-	-	-	A	-	-	A	-	-	-	-	A	-	A	-	-	-	-	-	-	-	-	-	-	-	-	-	-	-	-	-	-	-	-	-	-	-	-
SL2.40ch04	53316171	G	-	-	-	-	-	-	-	-	-	-	-	-	A	-	-	A	-	-	-	-	A	-	A	-	-	-	-	-	-	-	-	-	-	-	-	-	-	-	-	-	-	-	-	-	-	-	-
SL2.40ch04	53316183	T	-	-	-	-	-	-	-	C	C	-	-	-	C	-	-	C	-	-	-	-	C	-	C	-	C	C	-	C	-	-	-	-	-	-	-	-	-	-	-	-	-	-	-	-	-	-	-
SL2.40ch04	53316342	A	-	-	-	-	-	-	-	-	-	-	-	-	G	-	-	G	-	-	-	-	G	-	G	-	-	-	-	-	-	-	-	-	-	-	-	-	-	-	-	-	-	-	-	-	-	-	-
SL2.40ch04	53316352	A	-	-	-	-	-	-	-	-	-	-	-	-	G	-	-	G	-	-	-	-	G	-	G	-	-	-	-	-	-	-	-	-	-	-	-	-	-	-	-	-	-	-	-	-	-	-	-
SL2.40ch04	53316364	T	-	-	-	-	-	-	-	-	-	-	-	-	C	-	-	C	-	-	-	-	-	-	-	-	-	-	-	-	-	-	-	-	-	-	-	-	-	-	-	-	-	-	-	-	-	-	-
SL2.40ch04	53316387	G	-	-	-	-	-	-	-	-	-	-	-	-	A	-	-	A	-	-	-	-	A	-	A	-	-	-	-	-	-	-	-	-	-	-	-	-	-	-	-	-	-	-	-	-	-	-	-
SL2.40ch04	53316390	T	-	-	-	-	-	-	-	-	-	-	-	-	G	-	-	G	-	-	-	-	G	-	G	-	-	-	-	-	-	-	-	-	-	-	-	-	-	-	-	-	-	-	-	-	-	-	-
SL2.40ch04	53316439	GT	-	-	-	-	-	-	-	-	-	-	-	-	G	-	-	G	-	-	-	-	G	-	G	-	-	-	-	-	-	-	-	-	-	-	-	-	-	-	-	-	-	-	-	-	-	-	-
SL2.40ch04	53316441	T	-	-	-	-	-	-	-	-	-	-	-	-	C	-	-	C	-	-	-	-	C	-	C	-	-	-	-	-	-	-	-	-	-	-	-	-	-	-	-	-	-	-	-	-	-	-	-
SL2.40ch04	53316463	C	-	-	-	-	-	-	-	-	-	-	-	-	T	-	C	T	-	-	-	-	T	-	T	-	-	-	-	-	-	-	-	-	-	-	-	-	-	-	-	-	-	-	-	-	-	-	-
SL2.40ch04	53316475	T	-	-	-	-	-	-	-	-	-	-	-	-	G	-	-	G	-	-	-	-	G	-	G	-	-	-	-	-	-	-	-	-	-	-	-	-	-	-	-	-	-	-	-	-	-	-	-
SL2.40ch04	53316486	C	-	-	-	-	-	-	-	-	-	-	-	-	-	-	-	CTT	-	-	-	-	CTT	-	CTT	-	-	-	-	-	-	-	-	-	-	-	-	-	-	-	-	-	-	-	-	-	-	-	-
SL2.40ch04	53316488	C	-	-	-	-	-	-	-	-	-	-	-	-	T	-	-	T	-	-	-	-	T	-	T	-	-	-	-	-	-	-	-	-	-	-	-	-	-	-	-	-	-	-	-	-	-	-	-
SL2.40ch04	53316518	T	-	-	-	-	-	-	-	-	-	-	-	-	C	-	-	C	-	-	-	-	C	-	C	-	-	-	-	-	-	-	-	-	-	-	-	-	-	-	-	-	-	-	-	-	-	-	-
SL2.40ch04	53316597	C	-	-	-	-	-	-	-	-	-	-	-	-	G	-	-	G	-	-	-	-	G	-	G	-	-	-	-	-	-	-	-	-	-	-	-	-	-	-	-	-	-	-	-	-	-	-	-
SL2.40ch04	53316600	C	-	-	-	-	-	-	-	-	-	-	-	-	G	-	-	G	-	-	-	-	G	-	G	-	-	-	-	-	-	-	-	-	-	-	-	-	-	-	-	-	-	-	-	-	-	-	-
SL2.40ch04	53316608	T	-	-	-	-	-	-	-	-	-	-	-	-	C	-	-	C	-	-	-	-	C	-	C	-	-	-	-	-	-	-	-	-	-	-	-	-	-	-	-	-	-	-	-	-	-	-	-
SL2.40ch04	53316648	A	-	-	-	-	-	-	-	-	-	-	-	-	G	-	-	G	-	-	-	-	G	-	G	-	-	-	-	-	-	-	-	-	-	-	-	-	-	-	-	-	-	-	-	-	-	-	-
SL2.40ch04	53316658	A	-	-	-	-	-	-	-	-	-	-	-	-	G	-	-	-	-	-	-	-	G	-	G	-	-	-	-	-	-	-	-	-	-	-	-	-	-	-	-	-	-	-	-	-	-	-	-
SL2.40ch04	53316662	G	-	-	-	-	-	-	-	-	-	-	-	-	-	-	-	-	-	-	-	-	A	-	A	-	-	-	-	-	-	-	-	-	-	-	-	-	-	-	-	-	-	-	-	-	-	-	-
SL2.40ch04	53316678	A	-	-	-	-	-	-	-	-	-	-	-	-	-	-	-	T	-	-	-	-	T	-	T	-	-	-	-	-	-	-	-	-	-	-	-	-	-	-	-	-	-	-	-	-	-	-	-
SL2.40ch04	53316694	C	-	-	-	-	-	-	-	-	-	-	-	-	T	-	-	T	-	-	-	-	T	-	T	-	-	-	-	-	-	-	-	-	-	-	-	-	-	-	-	-	-	-	-	-	-	-	-
SL2.40ch04	53316701	G	-	-	-	-	-	-	-	-	-	-	-	-	C	-	-	C	-	-	-	-	C	-	C	-	-	-	-	-	-	-	-	-	-	-	-	-	-	-	-	-	-	-	-	-	-	-	-
SL2.40ch04	53316725	C	-	-	-	-	-	-	-	-	-	-	-	-	T	-	-	T	-	-	-	-	T	-	T	-	-	-	-	-	-	-	-	-	-	-	-	-	-	-	-	-	-	-	-	-	-	-	-
SL2.40ch04	53316729	T	-	-	-	-	-	-	-	-	-	-	-	-	C	-	-	C	-	-	-	-	C	-	C	-	-	-	-	-	-	-	-	-	-	-	-	-	-	-	-	-	-	-	-	-	-	-	-
SL2.40ch04	53316734	T	-	-	-	-	-	-	-	-	-	-	-	-	C	-	-	C	-	-	-	-	C	-	C	-	-	-	-	-	-	-	-	-	-	-	-	-	-	-	-	-	-	-	-	-	-	-	-
SL2.40ch04	53316782	G	-	-	-	-	-	-	-	-	-	-	-	-	T	-	-	T	-	-	-	-	T	-	T	-	-	-	-	-	-	-	-	-	-	-	-	-	-	-	-	-	-	-	-	-	-	-	-
SL2.40ch04	53316791	G	-	-	-	-	-	-	-	-	-	-	-	-	A	-	-	A	-	-	-	-	A	-	A	-	-	-	-	-	-	-	-	-	-	-	-	-	-	-	-	-	-	-	-	-	-	-	-
SL2.40ch04	53316796	C	-	-	-	-	-	-	-	-	-	-	-	-	T	-	-	T	-	-	-	-	T	-	T	-	-	-	-	-	-	-	-	-	-	-	-	-	-	-	-	-	-	-	-	-	-	-	-
SL2.40ch04	53316819	G	-	-	-	-	-	-	-	-	-	-	-	-	C	-	-	C	-	-	-	-	C	-	C	-	-	-	-	-	-	-	-	-	-	-	-	-	-	-	-	-	-	-	-	-	-	-	-
SL2.40ch04	53316859	A	-	-	-	-	-	-	-	-	-	-	-	-	G	-	-	G	-	-	-	-	G	-	G	-	-	-	-	-	-	-	-	-	-	-	-	-	-	-	-	-	-	-	-	-	-	-	-
SL2.40ch04	53316976	A	-	-	-	-	-	-	-	-	-	-	-	-	-	-	-	T	-	-	-	-	T	-	T	-	-	-	-	-	-	-	-	-	-	-	-	-	-	-	-	-	-	-	-	-	-	-	-
SL2.40ch04	53317002	AT	-	-	-	-	-	-	-	-	-	-	-	-	-	-	-	-	-	-	-	-	-	-	A	-	-	-	-	-	-	-	-	-	-	-	-	-	-	-	-	-	-	-	-	-	-	-	-
SL2.40ch04	53317006	A	-	-	-	-	-	-	-	-	-	-	-	-	-	-	-	-	-	-	-	-	-	-	G	-	-	-	-	-	-	-	-	-	-	-	-	-	-	-	-	-	-	-	-	-	-	-	-
SL2.40ch04	53317015	T	TA	TA	TA	-	TA	TA	TA	TA	TA	TA	TA	TA	TA	TA	TA	-	TA	TA	-	TA	-	TA	TGA	TA	TA	TA	TA	TA	TA	TA	TA	TA	TA	TA	-	-	TA	TA	TA	TA	TA	TA	TA	TA	TA	TA	TA
SL2.40ch04	53317016	A	-	-	-	-	-	-	-	-	-	-	-	-	-	-	-	-	-	-	-	-	-	-	G	-	-	-	-	-	-	-	-	-	-	-	-	-	-	-	-	-	-	-	-	-	-	-	-
SL2.40ch04	53317022	A	-	-	-	-	-	-	-	-	-	-	-	-	-	-	-	-	-	-	-	-	-	-	T	-	-	-	-	-	-	-	-	-	-	-	-	-	-	-	-	-	-	-	-	-	-	-	-
SL2.40ch04	53317034	A	-	-	-	-	-	-	-	-	-	-	-	-	-	-	-	G	-	-	-	-	G	-	G	-	-	-	-	-	-	-	-	-	-	-	-	-	-	-	-	-	-	-	-	-	-	-	-
SL2.40ch04	53317036	T	-	-	-	-	-	-	-	-	-	-	-	-	-	-	-	TG	-	-	-	-	TG	-	TG	-	-	-	-	-	-	-	-	-	-	-	-	-	-	-	-	-	-	-	-	-	-	-	-
SL2.40ch04	53317038	G	GA	GA	GA	GA	GA	GA	GA	GA	GA	GA	GA	GA	GA	GA	GA	GA	GA	GA	GA	GA	-	GA	-	GA	GA	GA	GA	GA	GA	GA	GA	GA	GA	GA	GA	GA	GA	GA	GA	GA	GA	GA	GA	GA	GA	GA	GA
SL2.40ch04	53317048	C	-	-	-	-	-	-	-	-	-	-	-	-	-	-	-	G	-	-	-	-	-	-	G	-	-	-	-	-	-	-	-	-	-	-	-	-	-	-	-	-	-	-	-	-	-	-	-
SL2.40ch04	53317070	GA	-	-	-	-	-	-	-	-	-	-	-	-	G	-	-	G	-	-	-	-	G	-	G	-	-	-	-	-	-	-	-	-	-	-	-	-	-	-	-	-	-	-	-	-	-	-	-
SL2.40ch04	53317115	C	-	-	-	-	-	-	-	-	-	-	-	-	T	-	-	T	-	-	-	-	T	-	T	-	-	-	-	-	-	-	-	-	-	-	-	-	-	-	-	-	-	-	-	-	-	-	-
SL2.40ch04	53317138	A	-	-	-	-	-	-	-	-	-	-	-	-	T	-	-	T	-	-	-	-	T	-	T	-	-	-	-	-	-	-	-	-	-	-	-	-	-	-	-	-	-	-	-	-	-	-	-
SL2.40ch04	53317144	A	-	-	-	-	-	-	-	-	-	-	-	-	G	-	-	G	-	-	-	-	G	-	G	-	-	-	-	-	-	-	-	-	-	-	-	-	-	-	-	-	-	-	-	-	-	-	-
SL2.40ch04	53317169	A	-	-	-	-	-	-	-	-	-	-	-	-	T	-	-	T	-	-	-	-	T	-	T	-	-	-	-	-	-	-	-	-	-	-	-	-	-	-	-	-	-	-	-	-	-	-	-
SL2.40ch04	53317180	GA	-	-	-	-	-	-	-	-	-	-	-	-	G	-	-	G	-	-	-	-	G	-	G	-	-	-	-	-	-	-	-	-	-	-	-	-	-	-	-	-	-	-	-	-	-	-	-
SL2.40ch04	53317200	A	-	-	-	-	-	-	-	-	-	-	-	-	G	-	-	G	-	-	-	-	-	-	-	-	-	-	-	-	-	-	-	-	-	-	-	-	-	-	-	-	-	-	-	-	-	-	-
SL2.40ch04	53317216	A	-	-	-	-	-	-	-	-	-	-	-	-	T	-	-	T	-	-	-	-	T	-	T	-	-	-	-	-	-	-	-	-	-	-	-	-	-	-	-	-	-	-	-	-	-	-	-
SL2.40ch04	53317319	C	-	-	-	-	-	-	-	-	-	-	-	-	T	-	-	T	-	-	-	-	T	-	T	-	-	-	-	-	-	-	-	-	-	-	-	-	-	-	-	-	-	-	-	-	-	-	-
SL2.40ch04	53317332	T	-	-	-	-	-	-	-	-	-	-	-	-	A	-	-	A	-	-	-	-	A	-	A	-	-	-	-	-	-	-	-	-	-	-	-	-	-	-	-	-	-	-	-	-	-	-	-
SL2.40ch04	53317333	G	-	-	-	-	-	-	-	-	-	-	-	-	A	-	-	A	-	-	-	-	A	-	A	-	-	-	-	-	-	-	-	-	-	-	-	-	-	-	-	-	-	-	-	-	-	-	-
SL2.40ch04	53317338	T	-	-	-	-	-	-	-	-	-	-	-	-	-	-	-	-	-	-	-	-	-	-	C	-	-	-	-	-	-	-	-	-	-	-	-	-	-	-	-	-	-	-	-	-	-	-	-
SL2.40ch04	53317340	TC	-	-	-	-	-	-	-	-	-	-	-	-	-	-	-	T	-	-	-	-	T	-	T	-	-	-	-	-	-	-	-	-	-	-	-	-	-	-	-	-	-	-	-	-	-	-	-
SL2.40ch04	53317346	AT	-	-	-	-	-	-	-	-	-	-	-	-	-	-	-	A	-	-	-	-	A	-	A	-	-	-	-	-	-	-	-	-	-	-	-	-	-	-	-	-	-	-	-	-	-	-	-
SL2.40ch04	53317451	T	-	-	-	-	-	-	-	-	-	-	-	-	G	-	-	G	-	-	-	-	G	-	G	-	-	-	-	-	-	-	-	-	-	-	-	-	-	-	-	-	-	-	-	-	-	-	-
SL2.40ch04	53317601	C	CA	CA	CA	-	CA	CA	CA	CA	CA	CA	CA	CA	CA	CA	CA	-	CA	CA	CA	CA	-	CA	-	CA	CA	CA	CA	CA	CA	CA	CA	CA	CA	CA	CA	CA	CA	CA	CA	CA	CA	CA	CA	CA	CA	CA	CA
SL2.40ch04	53317872	G	-	-	-	-	-	-	-	-	-	-	-	-	-	-	-	-	-	-	-	-	-	-	T	-	-	-	-	-	-	-	-	-	-	-	-	-	-	-	-	-	-	-	-	-	-	-	-
SL2.40ch04	53318032	GTGGCC	-	-	-	-	-	-	-	-	-	-	-	-	G	-	-	G	-	-	-	-	G	-	G	-	-	-	-	-	-	-	-	-	-	-	-	-	-	-	-	-	-	-	-	-	-	-	-
SL2.40ch04	53318177	A	-	-	-	-	-	-	-	-	-	-	-	-	C	-	-	C	-	-	-	-	C	-	C	-	-	-	-	-	-	-	-	-	-	-	-	-	-	-	-	-	-	-	-	-	-	-	-
SL2.40ch04	53318225	G	-	-	-	-	-	-	-	-	-	-	-	-	C	-	-	C	-	-	-	-	C	-	C	-	-	-	-	-	-	-	-	-	-	-	-	-	-	-	-	-	-	-	-	-	-	-	-
SL2.40ch04	53318442	C	-	-	-	-	-	-	-	-	-	-	-	-	T	-	-	T	-	-	-	-	T	-	T	-	-	-	-	-	-	-	-	-	-	-	-	-	-	-	-	-	-	-	-	-	-	-	-
SL2.40ch04	53318834	C	-	-	-	-	-	-	-	-	-	-	-	-	T	-	-	T	-	-	-	-	T	-	T	-	-	-	-	-	-	-	-	-	-	-	-	-	-	-	-	-	-	-	-	-	-	-	-
SL2.40ch04	53319027	G	-	-	-	-	-	-	-	-	-	-	-	-	T	-	-	T	-	-	-	-	T	-	T	-	-	-	-	-	-	-	-	-	-	-	-	-	-	-	-	-	-	-	-	-	-	-	-
SL2.40ch04	53319182	AGGGAGT	-	-	-	-	-	-	-	-	-	-	-	-	-	-	-	-	-	-	-	-	A	-	-	-	-	-	-	-	-	-	-	-	-	-	-	-	-	-	-	-	-	-	-	-	-	-	-
SL2.40ch04	53319204	T	-	-	-	-	-	-	-	-	-	-	-	-	-	-	-	-	-	-	-	-	TA	-	-	-	-	-	-	-	-	-	-	-	-	-	-	-	-	-	-	-	-	-	-	-	-	-	-
SL2.40ch04	53319218	CACGTATATA	-	-	-	-	-	-	-	-	-	-	-	-	-	-	-	-	-	-	-	-	-	-	C	-	-	-	-	-	-	-	-	-	-	-	-	-	-	-	-	-	-	-	-	-	-	-	-
SL2.40ch04	53319219	A	-	-	-	-	-	-	-	-	-	-	-	-	G	-	-	G	-	-	-	-	-	-	-	-	-	-	-	-	-	-	-	-	-	-	-	-	-	-	-	-	-	-	-	-	-	-	-
SL2.40ch04	53319220	C	-	-	-	-	-	-	-	-	-	-	-	-	T	-	-	T	-	-	-	-	-	-	-	-	-	-	-	-	-	-	-	-	-	-	-	-	-	-	-	-	-	-	-	-	-	-	-
SL2.40ch04	53319235	A	-	-	-	-	-	-	-	-	-	-	-	-	T	-	-	T	-	-	-	-	-	-	T	-	-	-	-	-	-	-	-	-	-	-	-	-	-	-	-	-	-	-	-	-	-	-	-
SL2.40ch04	53319243	A	-	-	-	-	-	-	-	-	-	-	-	-	G	-	-	G	-	-	-	-	-	-	G	-	-	-	-	-	-	-	-	-	-	-	-	-	-	-	-	-	-	-	-	-	-	-	-
SL2.40ch04	53319256	A	-	-	-	-	-	-	-	-	-	-	-	-	T	-	-	T	-	-	-	-	-	-	T	-	-	-	-	-	-	-	-	-	-	-	-	-	-	-	-	-	-	-	-	-	-	-	-
SL2.40ch04	53319259	C	-	-	-	-	-	-	-	-	-	-	-	-	T	-	-	T	-	-	-	-	-	-	T	-	-	-	-	-	-	-	-	-	-	-	-	-	-	-	-	-	-	-	-	-	-	-	-
SL2.40ch04	53319266	A	-	-	-	-	-	-	-	-	-	-	-	-	T	-	-	T	-	-	-	-	-	-	T	-	-	-	-	-	-	-	-	-	-	-	-	-	-	-	-	-	-	-	-	-	-	-	-
SL2.40ch04	53319299	C	-	-	-	-	-	-	-	-	-	-	-	-	-	-	-	T	-	-	-	-	-	-	T	-	-	-	-	-	-	-	-	-	-	-	-	-	-	-	-	-	-	-	-	-	-	-	-
SL2.40ch04	53319305	C	-	-	-	-	-	-	-	-	-	-	-	-	-	-	-	T	-	-	-	-	-	-	T	-	-	-	-	-	-	-	-	-	-	-	-	-	-	-	-	-	-	-	-	-	-	-	-
SL2.40ch04	53319316	C	-	-	-	-	-	-	-	-	-	-	-	-	-	-	-	T	-	-	-	-	-	-	T	-	-	-	-	-	-	-	-	-	-	-	-	-	-	-	-	-	-	-	-	-	-	-	-
SL2.40ch04	53319327	A	-	-	-	-	-	-	-	-	-	-	-	-	-	-	-	-	-	-	-	-	-	-	AT	-	-	-	-	-	-	-	-	-	-	-	-	-	-	-	-	-	-	-	-	-	-	-	-
SL2.40ch04	53319344	T	-	-	-	-	-	-	-	-	-	-	-	-	-	-	-	-	-	-	-	-	-	-	C	-	-	-	-	-	-	-	-	-	-	-	-	-	-	-	-	-	-	-	-	-	-	-	-
SL2.40ch04	53319358	T	-	-	-	-	-	-	-	-	-	-	-	-	-	-	-	-	-	-	-	-	-	-	G	-	-	-	-	-	-	-	-	-	-	-	-	-	-	-	-	-	-	-	-	-	-	-	-
SL2.40ch04	53319360	T	-	-	-	-	-	-	-	-	-	-	-	-	-	-	-	-	-	-	-	-	-	-	C	-	-	-	-	-	-	-	-	-	-	-	-	-	-	-	-	-	-	-	-	-	-	-	-
SL2.40ch04	53319363	T	-	-	-	-	-	-	-	-	-	-	-	-	-	-	-	-	-	-	-	-	-	-	C	-	-	-	-	-	-	-	-	-	-	-	-	-	-	-	-	-	-	-	-	-	-	-	-
SL2.40ch04	53319571	A	-	-	-	-	-	-	-	-	-	-	-	-	-	-	-	-	-	-	-	-	-	-	C	-	-	-	-	-	-	-	-	-	-	-	-	-	-	-	-	-	-	-	-	-	-	-	-
SL2.40ch04	53319578	A	-	-	-	-	-	-	-	-	-	-	-	-	-	-	-	-	-	-	-	-	-	-	G	-	-	-	-	-	-	-	-	-	-	-	-	-	-	-	-	-	-	-	-	-	-	-	-
SL2.40ch04	53319604	G	-	-	-	-	-	-	-	-	-	-	-	-	-	-	-	-	-	-	-	-	-	-	A	-	-	-	-	-	-	-	-	-	-	-	-	-	-	-	-	-	-	-	-	-	-	-	-
SL2.40ch04	53319611	C	-	-	-	-	-	-	-	-	-	-	-	-	-	-	-	-	-	-	-	-	-	-	T	-	-	-	-	-	-	-	-	-	-	-	-	-	-	-	-	-	-	-	-	-	-	-	-
SL2.40ch04	53319613	A	-	-	-	-	-	-	-	-	-	-	-	-	-	-	-	-	-	-	-	-	-	-	T	-	-	-	-	-	-	-	-	-	-	-	-	-	-	-	-	-	-	-	-	-	-	-	-
SL2.40ch04	53319620	T	-	-	-	-	-	-	-	-	-	-	-	-	-	-	-	-	-	-	-	-	-	-	A	-	-	-	-	-	-	-	-	-	-	-	-	-	-	-	-	-	-	-	-	-	-	-	-
SL2.40ch04	53319646	GTATTTATA	-	-	-	-	-	-	-	-	-	-	-	-	-	-	-	-	-	-	-	-	-	-	G	-	-	-	-	-	-	-	-	-	-	-	-	-	-	-	-	-	-	-	-	-	-	-	-
SL2.40ch04	53319667	TA	-	-	-	-	-	-	-	-	-	-	-	-	-	-	-	-	-	-	-	-	-	-	T	-	-	-	-	-	-	-	-	-	-	-	-	-	-	-	-	-	-	-	-	-	-	-	-
SL2.40ch04	53319695	G	-	-	-	-	-	-	-	-	-	-	-	-	-	-	-	-	-	-	-	-	-	-	A	-	-	-	-	-	-	-	-	-	-	-	-	-	-	-	-	-	-	-	-	-	-	-	-
SL2.40ch04	53319722	G	-	-	-	-	-	-	-	-	-	-	-	-	-	-	-	-	-	-	-	-	-	-	A	-	-	-	-	-	-	-	-	-	-	-	-	-	-	-	-	-	-	-	-	-	-	-	-
SL2.40ch04	53319725	C	-	-	-	-	-	-	-	-	-	-	-	-	-	-	-	-	-	-	-	-	-	-	A	-	-	-	-	-	-	-	-	-	-	-	-	-	-	-	-	-	-	-	-	-	-	-	-
SL2.40ch04	53319726	T	-	-	-	-	-	-	-	-	-	-	-	-	-	-	-	-	-	-	-	-	-	-	C	-	-	-	-	-	-	-	-	-	-	-	-	-	-	-	-	-	-	-	-	-	-	-	-
SL2.40ch04	53319730	T	-	-	-	-	-	-	-	-	-	-	-	-	-	-	-	-	-	-	-	-	-	-	C	-	-	-	-	-	-	-	-	-	-	-	-	-	-	-	-	-	-	-	-	-	-	-	-
SL2.40ch04	53319731	T	-	-	-	-	-	-	-	-	-	-	-	-	-	-	-	-	-	-	-	-	-	-	C	-	-	-	-	-	-	-	-	-	-	-	-	-	-	-	-	-	-	-	-	-	-	-	-
SL2.40ch04	53319732	T	-	-	-	-	-	-	-	-	-	-	-	-	-	-	-	-	-	-	-	-	-	-	A	-	-	-	-	-	-	-	-	-	-	-	-	-	-	-	-	-	-	-	-	-	-	-	-
SL2.40ch04	53319736	C	-	-	-	-	-	-	-	-	-	-	-	-	-	-	-	-	-	-	-	-	-	-	A	-	-	-	-	-	-	-	-	-	-	-	-	-	-	-	-	-	-	-	-	-	-	-	-
SL2.40ch04	53319776	C	-	-	-	-	-	-	-	-	-	-	-	-	CTCTA	-	-	-	-	-	-	-	-	-	CTCTA	-	-	-	-	-	-	-	-	-	-	-	-	-	-	-	-	-	-	-	-	-	-	-	-
SL2.40ch04	53319871	A	-	-	-	-	-	-	-	-	-	-	-	-	G	-	-	G	-	-	-	-	G	-	G	-	-	-	-	-	-	-	-	-	-	-	-	-	-	-	-	-	-	-	-	-	-	-	-
SL2.40ch04	53320154	A	-	-	-	-	-	-	-	-	-	-	-	-	G	-	-	G	-	-	-	-	G	-	G	-	-	-	-	-	-	-	-	-	-	-	-	-	-	-	-	-	-	-	-	-	-	-	-
SL2.40ch04	53320158	C	-	-	-	-	-	-	-	-	-	-	A	-	-	-	-	-	-	-	-	-	-	-	-	-	-	-	-	-	-	-	-	-	-	-	-	-	-	-	-	-	-	-	-	-	-	-	-
SL2.40ch04	53320219	T	-	-	-	-	-	-	-	-	-	-	-	-	C	-	-	C	-	-	-	-	C	-	C	-	-	-	-	-	-	-	-	-	-	-	-	-	-	-	-	-	-	-	-	-	-	-	-
SL2.40ch04	53320262	A	-	-	-	-	-	-	-	T	-	-	-	-	T	-	-	T	-	-	-	-	T	-	T	-	-	-	-	-	-	-	-	-	-	-	-	-	-	-	-	-	-	-	-	-	-	-	-
SL2.40ch04	53320283	A	-	-	-	-	-	-	-	-	-	-	-	-	G	-	-	G	-	-	-	-	G	-	G	-	-	-	-	-	-	-	-	-	-	-	-	-	-	-	-	-	-	-	-	-	-	-	-
SL2.40ch04	53320284	G	-	-	-	-	-	-	-	-	-	-	-	-	A	-	-	A	-	-	-	-	A	-	A	-	-	-	-	-	-	-	-	-	-	-	-	-	-	-	-	-	-	-	-	-	-	-	-
SL2.40ch04	53320348	G	-	-	-	-	-	-	-	-	-	-	-	-	T	-	-	T	-	-	-	-	T	-	T	-	-	-	-	-	-	-	-	-	-	-	-	-	-	-	-	-	-	-	-	-	-	-	-
SL2.40ch04	53320360	G	-	-	-	-	-	-	-	-	-	-	-	-	A	-	-	A	-	-	-	-	A	-	A	-	-	-	-	-	-	-	-	-	-	-	-	-	-	-	-	-	-	-	-	-	-	-	-
SL2.40ch04	53320363	G	-	-	-	-	-	-	-	-	-	-	-	-	T	-	-	T	-	-	-	-	T	-	T	-	-	-	-	-	-	-	-	-	-	-	-	-	-	-	-	-	-	-	-	-	-	-	-
SL2.40ch04	53320414	A	-	-	-	-	-	-	-	-	-	-	-	-	G	-	-	G	-	-	-	-	G	-	G	-	-	-	-	-	-	-	-	-	-	-	-	-	-	-	-	-	-	-	-	-	-	-	-
SL2.40ch04	53320427	C	-	-	-	-	-	-	-	T	T	-	-	-	T	-	-	T	-	-	-	-	T	-	T	-	T	-	-	T	-	-	-	-	-	-	-	-	-	-	-	-	-	-	-	-	-	-	-
SL2.40ch04	53320487	G	-	-	-	-	-	-	-	-	-	-	-	-	A	-	-	A	-	-	-	-	A	-	A	-	-	-	-	-	-	-	-	-	-	-	-	-	-	-	-	-	-	-	-	-	-	-	-
SL2.40ch04	53320503	G	-	-	-	-	-	-	-	-	-	-	-	-	C	-	-	C	-	-	-	-	C	-	C	-	-	-	-	-	-	-	-	-	-	-	-	-	-	-	-	-	-	-	-	-	-	-	-
SL2.40ch04	61870612	A	-	-	-	-	-	-	-	-	-	-	-	-	C	C	C	C	-	-	-	-	-	-	-	-	-	-	-	-	-	-	-	-	-	C	-	-	-	-	-	-	-	-	-	-	-	-	-
SL2.40ch04	61870665	A	-	-	-	-	-	-	-	-	-	-	-	-	G	G	G	G	-	-	-	-	-	-	-	-	-	-	-	-	-	-	-	-	-	G	-	-	-	-	-	-	-	-	-	-	-	-	-
SL2.40ch04	61870864	A	-	-	-	-	-	-	-	-	-	-	-	-	-	G	G	-	-	-	-	-	-	-	-	-	-	-	-	-	-	-	-	-	-	G	-	-	-	-	-	-	-	-	-	-	-	-	-
SL2.40ch04	61870870	C	-	-	-	-	-	-	-	-	-	-	-	-	-	T	T	-	-	-	-	-	-	-	-	-	-	-	-	-	-	-	-	-	-	T	-	-	-	-	-	-	-	-	-	-	-	-	-
SL2.40ch04	61871109	C	-	-	-	-	-	-	-	-	-	-	-	-	-	G	G	-	-	-	-	-	-	-	-	-	-	-	-	-	-	-	-	-	-	G	-	-	-	-	-	-	-	-	-	-	-	-	-
SL2.40ch04	61871142	G	-	-	-	-	-	-	-	-	-	-	-	-	T	T	T	T	-	-	-	-	-	-	-	-	-	-	-	-	-	-	-	-	-	T	-	-	-	-	-	-	-	-	-	-	-	-	-
SL2.40ch04	61871300	TAAAA	-	-	-	-	-	-	-	-	-	-	-	-	T	-	-	-	-	-	-	-	-	-	-	-	-	-	-	-	-	-	-	-	-	-	-	-	-	-	-	-	-	-	-	-	-	-	-
SL2.40ch04	61871307	A	-	-	-	-	-	-	-	-	-	-	-	-	-	T	T	-	-	-	-	-	-	-	-	-	-	-	-	-	-	-	-	-	-	T	-	-	-	-	-	-	-	-	-	-	-	-	-
SL2.40ch04	61871351	GT	-	-	-	-	-	-	-	-	-	-	-	-	G	-	-	G	-	-	-	-	-	-	-	-	-	-	-	-	-	-	-	-	-	-	-	-	-	-	-	-	-	-	-	-	-	-	-
SL2.40ch04	61871362	C	-	T	-	T	-	T	-	T	-	-	T	-	-	T	T	-	-	-	T	T	T	T	-	T	T	-	-	-	-	-	-	-	T	T	-	-	-	T	T	-	T	T	T	T	-	T	-
SL2.40ch04	61871430	A	-	-	-	-	-	-	-	-	-	-	-	-	AAATCAAGATATGATT	-	-	-	-	-	-	-	-	-	-	-	-	-	-	-	-	-	-	-	-	-	-	-	-	-	-	-	-	-	-	-	-	-	-
SL2.40ch04	61871836	C	-	-	-	-	-	-	-	-	-	-	-	-	-	T	T	-	-	-	-	-	-	-	-	-	-	-	-	-	-	-	-	-	-	T	-	-	-	-	-	-	-	-	-	-	-	T	-
SL2.40ch04	61871860	T	-	-	-	-	-	-	-	-	-	-	-	-	C	C	C	C	-	-	-	-	-	-	-	-	-	-	-	-	-	-	-	-	-	C	-	-	-	-	-	-	-	-	-	-	-	-	-
SL2.40ch04	61872019	A	-	-	-	-	-	-	-	-	-	-	-	-	C	-	-	C	-	-	-	-	-	-	-	-	-	-	-	-	-	-	-	-	-	-	-	-	-	-	-	-	-	-	-	-	-	-	-
SL2.40ch04	61872169	C	-	-	-	-	-	-	-	-	-	-	-	-	-	-	-	-	-	-	-	-	-	-	-	-	T	-	-	-	-	-	-	-	-	-	-	-	-	-	-	-	-	-	-	-	-	-	-
SL2.40ch04	61872268	G	-	-	-	-	-	-	-	-	-	-	-	-	T	T	T	T	-	-	-	-	-	-	-	-	-	-	-	-	-	-	-	-	-	T	-	-	-	-	-	-	-	-	-	-	-	-	-
SL2.40ch04	61872276	G	-	-	-	-	-	-	-	-	-	-	-	-	A	A	A	A	-	-	-	-	-	-	-	-	-	-	-	-	-	-	-	-	-	A	-	-	-	-	-	-	-	-	-	-	-	-	-
SL2.40ch04	61872354	C	-	-	-	-	-	-	-	-	-	-	-	-	-	-	-	-	-	-	-	-	-	-	-	-	-	-	-	-	-	-	-	-	-	-	-	-	-	-	T	-	-	-	-	-	-	-	-
SL2.40ch04	61872493	G	-	-	-	-	-	-	-	-	-	-	-	-	A	A	A	A	-	-	-	-	-	-	-	-	-	-	-	-	-	-	-	-	-	A	-	-	-	-	-	-	-	-	-	-	-	-	-
SL2.40ch04	61872505	A	-	-	-	-	-	-	-	-	-	-	-	-	G	G	G	G	-	-	-	-	-	-	-	-	G	-	-	-	-	-	-	-	-	G	-	-	-	-	-	-	-	-	-	-	-	G	-
SL2.40ch04	61872605	T	-	-	-	-	-	-	-	-	-	-	-	-	A	A	A	A	-	-	-	-	-	-	-	-	A	-	-	-	-	-	-	-	-	A	-	-	-	-	-	-	-	-	-	-	-	A	-
SL2.40ch04	61872707	T	-	-	-	-	-	-	-	-	-	-	-	-	TATAAATTTTTCACAA	-	-	-	-	-	-	-	-	-	-	-	-	-	-	-	-	-	-	-	-	-	-	-	-	-	-	-	-	-	-	-	-	-	-
SL2.40ch04	61872710	A	-	-	-	-	-	-	-	-	-	-	-	-	-	AAATTTTTCACAAAT	AAATTTTTCACAAAT	-	-	-	-	-	-	-	-	-	-	-	-	-	-	-	-	-	-	AAATTTTTCACAAAT	-	-	-	-	-	-	-	-	-	-	-	-	-
SL2.40ch04	61872791	G	-	-	-	-	-	-	-	-	-	-	-	-	-	A	A	-	-	-	-	-	-	-	-	-	-	-	-	-	-	-	-	-	-	A	-	-	-	-	-	-	-	-	-	-	-	-	-
SL2.40ch04	61872828	A	-	-	-	-	-	-	-	-	-	-	-	-	-	-	-	-	-	-	-	-	-	-	-	-	AT	-	-	-	-	-	-	-	-	-	-	-	-	-	-	-	-	-	-	-	-	-	-
SL2.40ch04	61872867	G	-	-	-	-	-	-	-	-	-	-	-	-	GA	GA	GA	-	-	-	-	-	-	-	-	-	-	-	-	-	-	-	-	-	-	GA	-	-	-	-	-	-	-	-	-	-	-	G	-
SL2.40ch04	61873025	C	-	-	-	-	-	-	-	-	-	-	-	-	-	-	-	-	-	-	-	-	-	-	-	-	-	-	-	-	-	-	-	-	-	CATAAAT	-	-	-	-	-	-	-	-	-	-	-	-	-
SL2.40ch04	61873137	T	-	-	-	-	-	-	-	-	-	-	-	-	C	C	C	C	-	-	-	-	-	-	-	-	-	-	-	-	-	-	-	-	-	C	-	-	-	-	-	-	-	-	-	-	-	-	-
SL2.40ch04	61873232	G	-	-	-	-	-	-	-	-	-	-	-	-	A	A	A	A	-	-	-	-	-	-	-	-	-	-	-	-	-	-	-	-	-	A	-	-	-	-	-	-	-	-	-	-	-	-	-
SL2.40ch04	61873237	C	-	-	-	-	-	-	-	-	-	-	-	-	T	T	T	T	-	-	-	-	-	-	-	-	-	-	-	-	-	-	-	-	-	T	-	-	-	-	-	-	-	-	-	-	-	-	-
SL2.40ch04	61873243	A	-	-	-	-	-	-	-	-	-	-	-	-	G	G	G	G	-	-	-	-	-	-	-	-	-	-	-	-	-	-	-	-	-	G	-	-	-	-	-	-	-	-	-	-	-	-	-
SL2.40ch04	61873358	C	-	-	-	-	-	-	-	-	-	-	-	-	T	T	T	T	-	-	-	-	-	-	-	-	-	-	-	-	-	-	-	-	-	T	-	-	-	-	-	-	-	-	-	-	-	-	-
SL2.40ch04	61873374	A	-	-	-	-	-	-	-	-	-	-	-	-	G	G	G	G	-	-	-	-	-	-	-	-	-	-	-	-	-	-	-	-	-	G	-	-	-	-	-	-	-	-	-	-	-	-	-
SL2.40ch04	61873470	A	-	-	-	-	-	-	-	-	-	-	-	-	-	-	-	-	-	-	-	-	-	-	-	-	T	-	-	-	-	-	-	-	-	-	-	-	-	-	-	-	-	-	-	-	-	-	-
SL2.40ch04	61873479	T	-	-	-	-	-	-	-	-	-	-	-	-	-	-	-	-	-	-	-	-	-	-	-	-	-	-	-	-	-	-	-	-	-	TCCTTCTATGGA	-	-	-	-	-	-	-	-	-	-	-	-	-
SL2.40ch04	61873520	G	-	-	-	-	-	-	-	-	-	-	-	-	-	-	-	-	-	-	-	-	-	-	-	-	-	-	-	-	-	-	-	-	-	C	-	-	-	-	-	-	-	-	-	-	-	-	-
SL2.40ch04	61873522	A	-	-	-	-	-	-	-	-	-	-	-	-	-	-	-	-	-	-	-	-	-	-	-	-	-	-	-	-	-	-	-	-	-	T	-	-	-	-	-	-	-	-	-	-	-	-	-
SL2.40ch04	61873523	C	-	-	-	-	-	-	-	-	-	-	-	-	-	-	-	-	-	-	-	-	-	-	-	-	-	-	-	-	-	-	-	-	-	T	-	-	-	-	-	-	-	-	-	-	-	-	-
SL2.40ch04	61873571	G	-	-	-	-	-	-	-	-	-	-	-	-	A	A	A	A	-	-	-	-	-	-	-	-	-	-	-	-	-	-	-	-	-	A	-	-	-	-	-	-	-	-	-	-	-	-	-
SL2.40ch04	61873663	A	-	-	-	-	-	-	-	-	-	-	-	-	T	T	T	T	-	-	-	-	-	-	-	-	-	-	-	-	-	-	-	-	-	T	-	-	-	-	-	-	-	-	-	-	-	-	-
SL2.40ch04	61873840	A	-	-	-	-	-	-	-	-	-	-	-	-	ATGACCTTTGTAGG	ATGACCTTTGTAGG	ATGACCTTTGTAGG	ATGACCTTTGTAGG	-	-	-	-	-	-	-	-	ATGACCTTTGTAGG	-	-	-	-	-	-	-	-	ATGACCTTTGTAGG	-	-	-	-	-	-	-	-	-	-	-	ATGACCTTTGTAGG	-
SL2.40ch04	61873844	A	-	-	-	-	-	-	-	-	-	-	-	-	G	G	G	G	-	-	-	-	-	-	-	-	-	-	-	-	-	-	-	-	-	G	-	-	-	-	-	-	-	-	-	-	-	-	-
SL2.40ch04	61873930	T	-	-	-	-	-	-	-	-	-	-	-	-	C	C	C	C	-	-	-	-	-	-	-	-	-	-	-	-	-	-	-	-	-	C	-	-	-	-	-	-	-	-	-	-	-	-	-
SL2.40ch04	61874084	G	-	-	-	-	-	-	-	-	-	-	-	-	T	T	T	T	-	-	-	-	-	-	-	-	-	-	-	-	-	-	-	-	-	T	-	-	-	-	-	-	-	-	-	-	-	-	-
SL2.40ch04	61874106	A	-	-	-	-	-	-	-	-	-	-	-	-	G	G	G	G	-	-	-	-	-	-	-	-	-	-	-	-	-	-	-	-	-	G	-	-	-	-	-	-	-	-	-	-	-	-	-
SL2.40ch04	61874129	A	-	-	-	-	-	-	-	-	-	-	-	-	G	G	G	G	-	-	-	-	-	-	-	-	-	-	-	-	-	-	-	-	-	G	-	-	-	-	-	-	-	-	-	-	-	-	-
SL2.40ch04	61874145	G	-	-	-	-	-	-	-	-	-	-	-	-	A	A	A	A	-	-	-	-	-	-	-	-	-	-	-	-	-	-	-	-	-	A	-	-	-	-	-	-	-	-	-	-	-	-	-
SL2.40ch04	61874156	A	-	-	-	-	-	-	-	-	-	-	-	-	G	G	G	G	-	-	-	-	-	-	-	-	-	-	-	-	-	-	-	-	-	G	-	-	-	-	-	-	-	-	-	-	-	-	-
SL2.40ch04	61874319	A	-	-	-	-	-	-	-	-	-	-	-	-	T	T	T	T	-	-	-	-	-	-	-	-	-	-	-	-	-	-	-	-	-	T	-	-	-	-	-	-	-	-	-	-	-	-	-
SL2.40ch04	61874340	A	-	-	-	-	-	-	-	-	-	-	-	-	T	T	T	T	-	-	-	-	-	-	-	-	-	-	-	-	-	-	-	-	-	T	-	-	-	-	-	-	-	-	-	-	-	-	-
SL2.40ch04	61874619	A	-	-	-	-	-	-	-	-	-	-	-	-	T	T	T	T	-	-	-	-	-	-	-	-	G	-	-	-	-	-	-	-	-	T	-	-	-	-	-	-	-	-	-	-	-	G	-
SL2.40ch04	61874624	T	-	-	-	-	-	-	-	-	-	-	-	-	C	C	C	C	-	-	-	-	-	-	-	-	-	-	-	-	-	-	-	-	-	C	-	-	-	-	-	-	-	-	-	-	-	-	-
SL2.40ch04	61874663	C	-	-	-	-	-	-	-	-	-	-	-	-	T	T	T	T	-	-	-	-	-	-	-	-	-	-	-	-	-	-	-	-	-	T	-	-	-	-	-	-	-	-	-	-	-	-	-
SL2.40ch04	61874666	C	-	-	-	-	-	-	-	-	-	-	-	-	T	T	T	T	-	-	-	-	-	-	-	-	-	-	-	-	-	-	-	-	-	T	-	-	-	-	-	-	-	-	-	-	-	-	-
SL2.40ch04	61874730	C	-	-	-	-	-	-	-	-	-	-	-	-	T	T	T	-	-	-	-	-	-	-	-	-	-	-	-	-	-	-	-	-	-	T	-	-	-	-	-	-	-	-	-	-	-	-	-
SL2.40ch04	61874807	A	-	-	-	-	-	-	-	-	-	-	-	-	T	T	T	T	-	-	-	-	-	-	-	-	-	-	-	-	-	-	-	-	-	T	-	-	-	-	-	-	-	-	-	-	-	-	-
SL2.40ch04	61874865	A	-	-	-	-	-	-	-	-	-	-	-	-	G	G	G	G	-	-	-	-	-	-	-	-	-	-	-	-	-	-	-	-	-	G	-	-	-	-	-	-	-	-	-	-	-	-	-
SL2.40ch04	61874879	C	-	-	-	-	-	-	-	-	-	-	-	-	-	-	-	-	-	-	-	-	-	-	-	-	A	-	-	-	-	-	-	-	-	A	-	-	-	-	-	-	A	-	-	-	-	A,T	-
SL2.40ch04	61874883	T	-	-	-	-	-	-	-	-	-	-	-	-	-	-	-	-	-	-	-	-	-	-	-	-	G	-	-	-	-	-	-	-	-	-	-	-	-	-	-	-	G	-	-	-	-	G	-
SL2.40ch04	61874884	A	-	-	-	-	-	-	-	-	-	-	-	-	-	-	-	-	-	-	-	-	-	-	-	-	T	-	-	-	-	-	-	-	-	-	-	-	-	-	-	-	T	-	-	-	-	T	-
SL2.40ch04	61874885	C	-	-	-	-	-	-	-	-	-	-	-	-	-	-	-	-	-	-	-	-	-	-	-	-	T	-	-	-	-	-	-	-	-	T	-	-	-	-	-	-	T	-	-	-	-	T	-
SL2.40ch04	61874888	C	-	-	-	-	-	-	-	-	-	-	-	-	-	-	-	-	-	-	-	-	-	-	-	-	A	-	-	-	-	-	-	-	-	G	-	-	-	-	-	-	A	-	-	-	-	A	-
SL2.40ch04	61874890	AAAC	-	-	-	-	-	-	-	-	-	-	-	-	-	-	-	-	-	-	-	-	-	-	-	-	-	-	-	-	-	-	-	-	-	A	-	-	-	-	-	-	-	-	-	-	-	-	-
SL2.40ch04	61874892	AC	-	-	-	-	-	-	-	-	-	-	-	-	-	-	-	-	-	-	-	-	-	-	-	-	A	-	-	-	-	-	-	-	-	-	-	-	-	-	-	-	A	-	-	-	-	A	-
SL2.40ch04	61874899	A	-	-	-	-	-	-	-	-	-	-	-	-	-	-	-	-	-	-	-	-	-	-	-	-	-	-	-	-	-	-	-	-	-	-	-	-	-	-	-	-	AAAAGTAG	-	-	-	-	-	-
SL2.40ch04	61874901	T	-	-	-	-	-	-	-	-	-	-	-	-	-	-	-	-	-	-	-	-	-	-	-	-	G	-	-	-	-	-	-	-	-	-	-	-	-	-	-	-	G	-	-	-	-	G	-
SL2.40ch04	61874902	T	-	-	-	-	-	-	-	-	-	-	-	-	-	-	-	-	-	-	-	-	-	-	-	-	A	-	-	-	-	-	-	-	-	-	-	-	-	-	-	-	A	-	-	-	-	A	-
SL2.40ch04	61874903	C	-	-	-	-	-	-	-	-	-	-	-	-	-	-	-	-	-	-	-	-	-	-	-	-	T	-	-	-	-	-	-	-	-	-	-	-	-	-	-	-	T	-	-	-	-	-	-
SL2.40ch04	61874905	C	-	-	-	-	-	-	-	-	-	-	-	-	-	-	-	-	-	-	-	-	-	-	-	-	-	-	-	-	-	-	-	-	-	-	-	-	-	-	-	-	-	-	-	-	-	T	-
SL2.40ch04	61874907	A	-	-	-	-	-	-	-	-	-	-	-	-	-	-	-	-	-	-	-	-	-	-	-	-	-	-	-	-	-	-	-	-	-	-	-	-	-	-	-	-	T	-	-	-	-	-	-
SL2.40ch04	61875040	A	-	-	-	-	-	-	-	-	-	-	-	-	ATAT	ATAT	ATAT	ATAT	-	-	-	-	-	-	-	-	-	-	-	-	-	-	-	-	-	ATAT	-	-	-	-	-	-	-	-	-	-	-	-	-
SL2.40ch04	61875081	TG	-	-	-	-	-	-	-	-	-	-	-	-	-	-	-	-	-	-	-	-	-	-	-	-	-	-	-	-	-	-	-	-	-	T	-	-	-	-	-	-	-	-	-	-	-	-	-
SL2.40ch04	61875087	AG	-	-	-	-	-	-	-	-	-	-	-	-	-	-	-	-	-	-	-	-	-	-	-	-	-	-	-	-	-	-	-	-	-	A	-	-	-	-	-	-	-	-	-	-	-	-	-
SL2.40ch04	61875094	T	-	-	-	-	-	-	-	-	-	-	-	-	C	C	C	C	-	-	-	-	-	-	-	-	-	-	-	-	-	-	-	-	-	C	-	-	-	-	-	-	-	-	-	-	-	-	-
SL2.40ch04	61875164	T	-	-	-	-	-	-	-	-	-	-	-	-	C	C	C	C	-	-	-	-	-	-	-	-	-	-	-	-	-	-	-	-	-	C	-	-	-	-	-	-	-	-	-	-	-	-	-
SL2.40ch04	61875181	T	-	-	-	-	-	-	-	-	-	-	-	-	C	C	C	C	-	-	-	-	-	-	-	-	-	-	-	-	-	-	-	-	-	C	-	-	-	-	-	-	-	-	-	-	-	-	-
SL2.40ch04	61875221	T	-	-	-	-	-	-	-	-	-	-	-	-	-	-	-	-	-	-	-	-	-	-	-	-	-	-	-	-	-	-	-	-	-	-	-	-	-	-	-	-	-	-	-	-	-	C	-
SL2.40ch04	61875438	G	-	-	-	-	-	-	-	-	-	-	-	-	A	A	A	-	-	-	-	-	-	-	-	-	-	-	-	-	-	-	-	-	-	A	-	-	-	-	-	-	-	-	-	-	-	-	-
SL2.40ch04	61875451	T	-	-	-	-	-	-	-	-	-	-	-	-	A	A	A	A	-	-	-	-	-	-	-	-	-	-	-	-	-	-	-	-	-	A	-	-	-	-	-	-	-	-	-	-	-	-	-
SL2.40ch04	61875484	A	-	-	-	-	-	-	-	-	-	-	-	-	G	G	G	G	-	-	-	-	-	-	-	-	-	-	-	-	-	-	-	-	-	G	-	-	-	-	-	-	-	-	-	-	-	-	-
SL2.40ch04	61875539	G	-	-	-	-	-	-	-	-	-	-	-	-	A	A	A	A	-	-	-	-	-	-	-	-	-	-	-	-	-	-	-	-	-	A	-	-	-	-	-	-	-	-	-	-	-	-	-
SL2.40ch04	61875562	A	-	-	-	-	-	-	-	-	-	-	-	-	G	G	G	G	-	-	-	-	-	-	-	-	-	-	-	-	-	-	-	-	-	G	-	-	-	-	-	-	-	-	-	-	-	-	-
SL2.40ch04	61875575	A	-	-	-	-	-	-	-	-	-	-	-	-	T	T	T	T	-	-	-	-	-	-	-	-	-	-	-	-	-	-	-	-	-	T	-	-	-	-	-	-	-	-	-	-	-	-	-
SL2.40ch04	61875663	C	-	-	-	-	-	-	-	-	-	-	-	-	T	T	T	T	-	-	-	-	-	-	-	-	-	-	-	-	-	-	-	-	-	T	-	-	-	-	-	-	-	-	-	-	-	-	-
SL2.40ch04	61875695	A	-	-	-	-	-	-	-	-	-	-	-	-	T	T	T	T	-	-	-	-	-	-	-	-	-	-	-	-	-	-	-	-	-	T	-	-	-	-	-	-	-	-	-	-	-	-	-
SL2.40ch04	61875707	A	-	-	-	-	-	-	-	-	-	-	-	-	G	G	G	G	-	-	-	-	-	-	-	-	-	-	-	-	-	-	-	-	-	G	-	-	-	-	-	-	-	-	-	-	-	-	-
SL2.40ch04	61875718	T	-	-	-	-	-	-	-	-	-	-	-	-	C	C	C	C	-	-	-	-	-	-	-	-	-	-	-	-	-	-	-	-	-	C	-	-	-	-	-	-	-	-	-	-	-	-	-
SL2.40ch04	61875764	T	-	-	-	-	-	-	-	-	-	-	-	-	TA	TA	TA	TA	-	-	-	-	-	-	-	-	TA	-	-	-	-	-	-	-	-	TA	-	-	-	-	-	-	-	-	-	-	-	TA	-
SL2.40ch04	61876192	A	-	-	-	-	-	-	-	-	-	-	-	-	AT	AT	AT	AT	-	-	-	-	-	-	-	-	-	-	-	-	-	-	-	-	-	AT	-	-	-	-	-	-	-	-	-	-	-	-	-
SL2.40ch05	4377629	A	-	-	-	-	-	-	-	-	-	-	-	-	C	-	-	C	-	-	-	-	C	-	-	-	-	-	-	-	-	-	-	-	-	-	-	-	-	-	-	-	-	-	-	-	-	-	-
SL2.40ch05	4378244	A	-	-	-	-	-	-	-	-	-	-	-	-	-	-	-	G	-	-	-	-	G	-	-	-	-	-	-	-	-	-	-	-	-	-	-	-	-	-	-	-	-	-	-	-	-	-	-
SL2.40ch05	4378335	C	-	-	-	-	-	-	-	-	-	-	-	-	-	-	-	-	-	-	-	-	A	-	-	-	-	-	-	-	-	-	-	-	-	-	-	-	-	-	-	-	-	-	-	-	-	-	-
SL2.40ch05	4378533	C	-	-	-	-	-	-	-	-	-	-	-	-	G	-	-	G	-	-	-	-	G	-	-	-	-	-	-	-	-	-	-	-	-	-	-	-	-	-	-	-	-	-	-	-	-	-	-
SL2.40ch05	4378721	G	-	-	-	-	-	-	-	-	-	-	-	-	A	-	-	A	-	-	-	-	A	-	-	-	-	-	-	-	-	-	-	-	-	-	-	-	-	-	-	-	-	-	-	-	-	-	-
SL2.40ch05	4378870	C	-	-	-	-	-	-	-	-	-	-	-	-	T	-	-	T	-	-	-	-	T	-	-	-	-	-	-	-	-	-	-	-	-	-	-	-	-	-	-	-	-	-	-	-	-	-	-
SL2.40ch05	4379001	T	-	-	-	-	-	-	-	-	-	-	-	-	C	-	-	C	-	-	-	-	C	-	-	-	-	-	-	-	-	-	-	-	-	-	-	-	-	-	-	-	-	-	-	-	-	-	-
SL2.40ch05	4379023	C	-	-	-	-	-	-	-	-	-	-	-	-	G	-	-	G	-	-	-	-	G	-	-	-	-	-	-	-	-	-	-	-	-	-	-	-	-	-	-	-	-	-	-	-	-	-	-
SL2.40ch05	4379100	C	-	-	-	-	-	-	-	-	-	-	-	-	T	-	-	T	-	-	-	-	T	-	-	-	-	-	-	-	-	-	-	-	-	-	-	-	-	-	-	-	-	-	-	-	-	-	-
SL2.40ch05	4379113	C	-	-	-	-	-	-	-	-	-	-	-	-	A	-	-	A	-	-	-	-	A	-	-	-	-	-	-	-	-	-	-	-	-	-	-	-	-	-	-	-	-	-	-	-	-	-	-
SL2.40ch05	4379132	C	-	-	-	-	-	-	-	-	-	-	-	-	-	-	-	-	-	-	-	-	A	-	-	-	-	-	-	-	-	-	-	-	-	-	-	-	-	-	-	-	-	-	-	-	-	-	-
SL2.40ch05	4379190	T	-	-	-	-	-	-	-	-	-	-	-	-	C	-	-	C	-	-	-	-	C	-	-	-	-	-	-	-	-	-	-	-	-	-	-	-	-	-	-	-	-	-	-	-	-	-	-
SL2.40ch05	4379763	T	-	-	-	-	-	-	-	-	-	-	-	-	A	-	-	A	-	-	-	-	A	-	-	-	-	-	-	-	-	-	-	-	-	-	-	-	-	-	-	-	-	-	-	-	-	-	-
SL2.40ch05	4380192	T	-	-	-	-	-	-	-	-	-	-	-	-	A	-	-	A	-	-	-	-	A	-	-	-	-	-	-	-	-	-	-	-	-	-	-	-	-	-	-	-	-	-	-	-	-	-	-
SL2.40ch05	4380365	T	-	-	-	-	-	-	-	-	-	-	-	-	-	-	-	A	-	-	-	-	-	-	-	-	-	-	-	-	-	-	-	-	-	-	-	-	-	-	-	-	-	-	-	-	-	-	-
SL2.40ch05	4380661	C	-	-	-	-	-	-	-	-	-	-	-	-	-	-	-	A	-	-	-	-	A	-	-	-	-	-	-	-	-	-	-	-	-	-	-	-	-	-	-	-	-	-	-	-	-	-	-
SL2.40ch05	4380975	C	-	-	-	-	-	-	-	-	-	-	-	-	-	-	-	T	-	-	-	-	T	-	-	-	-	-	-	-	-	-	-	-	-	-	-	-	-	-	-	-	-	-	-	-	-	-	-
SL2.40ch05	4381819	T	-	-	-	-	-	-	-	-	-	-	-	-	-	-	-	-	-	-	-	-	-	-	-	-	-	-	-	-	-	-	-	-	-	-	-	-	-	-	-	TTA	-	-	-	-	-	-	-
SL2.40ch05	4381829	T	-	-	-	-	-	-	-	-	-	-	-	-	-	-	-	A	-	-	-	-	-	-	-	-	-	-	-	-	-	-	-	-	-	-	-	-	-	-	-	-	-	-	-	-	-	-	-
SL2.40ch05	4381912	C	-	-	-	-	-	-	-	-	-	-	-	-	-	-	-	G	-	-	-	-	-	-	-	-	-	-	-	-	-	-	-	-	-	-	-	-	-	-	-	-	-	-	-	-	-	-	-
SL2.40ch05	4381932	CAGCG	-	-	-	-	-	-	-	-	-	-	-	-	-	-	-	C	-	-	-	-	C	-	-	-	-	-	-	-	-	-	-	-	-	-	-	-	-	-	-	-	-	-	-	-	-	-	-
SL2.40ch05	4381954	T	-	-	-	-	-	-	-	-	-	-	-	-	-	-	-	C	-	-	-	-	C	-	-	-	-	-	-	-	-	-	-	-	-	-	-	-	-	-	-	-	-	-	-	-	-	-	-
SL2.40ch05	4381965	A	-	-	-	-	-	-	-	-	-	-	-	-	G	-	-	G	-	-	-	-	G	-	-	-	-	-	-	-	-	-	-	-	-	-	-	-	-	-	-	-	-	-	-	-	-	-	-
SL2.40ch05	4382011	G	-	-	-	-	-	-	-	-	-	-	-	-	C	-	-	C	-	-	-	-	C	-	-	-	-	-	-	-	-	-	-	-	-	-	-	-	-	-	-	-	-	-	-	-	-	-	-
SL2.40ch05	4382014	T	-	-	-	-	-	-	-	-	-	-	-	-	TCTA	-	-	TCTA	-	-	-	-	TCTA	-	-	-	-	-	-	-	-	-	-	-	-	-	-	-	-	-	-	-	-	-	-	-	-	-	-
SL2.40ch05	4382064	A	-	-	-	-	-	-	-	-	-	-	-	-	G	-	-	-	-	-	-	-	-	-	-	-	-	-	-	-	-	-	-	-	-	-	-	-	-	-	-	-	-	-	-	-	-	-	-
SL2.40ch05	4382375	T	-	-	-	-	-	-	-	-	-	-	-	-	-	-	-	-	-	-	-	-	-	-	-	-	-	-	-	-	TACATAATTAAATAA	-	-	-	-	-	-	-	-	-	-	-	-	-	-	-	-	-	-
SL2.40ch05	4382376	T	-	-	-	-	-	-	-	-	-	-	-	-	-	-	-	-	-	-	-	-	-	-	-	-	-	-	-	-	A	-	-	-	-	-	-	-	-	-	-	-	-	-	-	-	-	-	-
SL2.40ch05	4382378	G	-	-	-	-	-	-	-	-	-	-	-	-	-	-	-	-	-	-	-	-	-	-	-	-	-	-	-	-	T	-	-	-	-	-	-	-	-	-	-	-	-	-	-	-	-	-	-
SL2.40ch05	4382380	C	-	-	-	-	-	-	-	-	-	-	-	-	-	-	-	-	-	-	-	-	-	-	-	-	-	-	-	-	A	-	-	-	-	-	-	-	-	-	-	-	-	-	-	-	-	-	-
SL2.40ch05	4382391	T	-	-	-	-	-	-	-	-	-	-	-	-	-	-	-	C	-	-	-	-	-	-	-	-	-	-	-	-	-	-	-	-	-	-	-	-	-	-	-	-	-	-	-	-	-	-	-
SL2.40ch05	4382413	A	-	-	-	-	-	-	-	-	-	-	-	-	-	-	-	-	-	-	-	-	-	-	-	-	-	-	-	-	T	-	-	-	-	-	-	-	-	-	-	-	-	-	-	-	-	-	-
SL2.40ch05	4382416	T	-	-	-	-	-	-	-	-	-	-	-	-	-	-	-	-	-	-	-	-	-	-	-	-	-	-	-	-	G	-	-	-	-	-	-	-	-	-	-	-	-	-	-	-	-	-	-
SL2.40ch05	4382418	G	-	-	-	-	-	-	-	-	-	-	-	-	-	-	-	-	-	-	-	-	-	-	-	-	-	-	-	-	A	-	-	-	-	-	-	-	-	-	-	-	-	-	-	-	-	-	-
SL2.40ch05	4382419	A	-	-	-	-	-	-	-	-	-	-	-	-	-	-	-	-	-	-	-	-	-	-	-	-	-	-	-	-	T	-	-	-	-	-	-	-	-	-	-	-	-	-	-	-	-	-	-
SL2.40ch05	4382479	A	-	-	-	-	-	-	-	-	-	-	-	-	T	-	-	T	-	-	-	-	-	-	-	-	-	-	-	-	-	-	-	-	-	-	-	-	-	-	-	-	-	-	-	-	-	-	-
SL2.40ch05	4382480	C	-	-	-	-	-	-	-	-	-	-	-	-	A	-	-	A	-	-	-	-	-	-	-	-	-	-	-	-	-	-	-	-	-	-	-	-	-	-	-	-	-	-	-	-	-	-	-
SL2.40ch05	4382507	A	-	C	-	-	-	-	-	-	-	-	-	-	-	-	-	-	-	-	-	-	-	-	-	-	-	-	-	-	-	-	-	-	-	-	-	-	-	C	-	-	C	-	-	-	-	-	-
SL2.40ch05	4382567	G	-	-	-	-	-	-	-	-	-	-	-	-	A	-	-	A	-	-	-	-	-	-	-	-	-	-	-	-	-	-	-	-	-	-	-	-	-	-	-	-	-	-	-	-	-	-	-
SL2.40ch05	4382827	A	-	-	-	-	-	-	-	-	-	-	-	-	-	-	-	-	-	-	-	-	-	-	-	-	-	-	-	-	-	-	-	-	-	-	-	-	G	-	-	-	-	-	-	-	-	-	-
SL2.40ch05	4382921	C	-	-	-	-	-	-	-	-	-	-	-	-	-	-	-	T	-	-	-	-	-	-	-	-	-	-	-	-	-	-	-	-	-	-	-	-	-	-	-	-	-	-	-	-	-	-	-
SL2.40ch05	4382992	C	-	-	-	-	-	-	-	-	-	-	-	-	-	-	-	-	-	-	-	-	-	-	-	-	-	-	-	-	-	-	-	-	-	-	-	-	-	T	-	-	-	-	-	-	-	-	-
SL2.40ch05	4383101	C	-	-	-	-	-	-	-	-	-	-	-	-	T	-	-	T	-	-	-	-	-	-	-	-	-	-	-	-	-	-	-	-	-	-	-	-	-	-	-	-	-	-	-	-	-	-	-
SL2.40ch05	4383209	A	-	-	-	-	-	-	-	-	-	-	-	-	AAG	-	-	AAG	-	-	-	-	-	-	-	-	-	-	-	-	-	-	-	-	-	-	-	-	-	-	-	-	-	-	-	-	-	-	-
SL2.40ch05	4383215	G	-	-	-	-	-	-	-	-	-	-	-	-	A	-	-	A	-	-	-	-	-	-	-	-	-	-	-	-	-	-	-	-	-	-	-	-	-	-	-	-	-	-	-	-	-	-	-
SL2.40ch05	4383321	A	-	-	-	-	-	-	-	-	-	-	-	-	-	-	-	T	-	-	-	-	-	-	-	-	-	-	-	-	-	-	-	-	-	-	-	-	-	-	-	-	-	-	-	-	-	-	-
SL2.40ch05	4383456	CTT	-	-	-	-	-	-	-	-	-	-	-	-	C	-	-	C	-	-	-	-	-	-	-	-	-	-	-	-	-	-	-	-	-	-	-	-	-	-	-	-	-	-	-	-	-	-	-
SL2.40ch05	4383522	A	-	-	-	-	-	-	-	-	-	-	-	-	-	-	-	-	-	-	-	-	-	-	-	-	-	-	-	-	-	-	-	-	-	-	-	-	-	-	-	-	-	-	-	-	AGG	-	-
SL2.40ch05	4383525	T	-	-	-	-	-	-	-	-	-	-	-	-	-	-	-	-	-	-	-	-	-	-	-	-	-	-	-	-	-	-	-	-	-	-	-	-	-	-	-	-	-	-	-	-	C	-	-
SL2.40ch05	4383526	A	-	-	-	-	-	-	-	-	-	-	-	-	-	-	-	-	-	-	-	-	-	-	-	-	-	-	-	-	-	-	-	-	-	-	-	-	-	-	-	-	-	-	-	-	C	-	-
SL2.40ch05	4383535	C	-	-	-	-	-	-	-	-	-	-	-	-	-	-	-	-	-	-	-	-	-	-	-	-	-	-	-	-	-	-	-	-	-	-	-	-	-	-	-	-	-	-	-	-	T	-	-
SL2.40ch05	4383615	G	-	-	-	-	-	-	-	-	-	-	-	-	-	-	-	A	-	-	-	-	-	-	-	-	-	-	-	-	-	-	-	-	-	-	-	-	-	-	-	-	-	-	-	-	-	-	-
SL2.40ch05	4383622	T	-	-	-	-	-	-	-	-	-	-	-	-	A	-	-	A	-	-	-	-	-	-	-	-	-	-	-	-	-	-	-	-	-	-	-	-	-	-	-	-	-	-	-	-	A	-	-
SL2.40ch05	4383731	G	-	-	-	-	-	-	-	-	-	-	-	-	A	-	-	A	-	-	-	-	-	-	-	-	-	-	-	-	-	-	-	-	-	-	-	-	-	-	-	-	-	-	-	-	-	-	-
SL2.40ch05	4383890	G	-	-	-	-	-	-	-	-	-	-	-	-	A	-	-	A	-	-	-	-	-	-	-	-	-	-	-	-	-	-	-	-	-	-	-	-	-	-	-	-	-	-	-	-	-	-	-
SL2.40ch05	4384036	A	AT	AT	AT	AT	AT	AT	AT	AT	AT	AT	AT	AT	AT	AT	AT	AT	AT	AT	AT	AT	AT	AT	AT	AT	AT	AT	AT	AT	AT	AT	AT	AT	AT	AT	AT	AT	AT	AT	AT	AT	AT	AT	AT	AT	AT	AT	AT
SL2.40ch05	4384468	T	-	-	-	-	-	-	-	-	-	-	-	-	C	-	-	C	-	-	-	-	-	-	-	-	-	-	-	-	-	-	-	-	-	-	-	-	-	-	-	-	-	-	-	-	-	-	-
SL2.40ch05	4384481	G	GT	GT	GT	GT	GT	GT	GT	GT	GT	GT	GT	GT	GT,GTT	GT	GT	GT,GTT	GT	GT	GT	GT	GT	GT	GT	GT	GT	GT	GT	GT	GT	GT	GT	GT	GT	GT	GT	GT	GT	GT	GT	GT	GT	GT	GT	GT	GTT	GT	GT
SL2.40ch05	4384494	GT	-	-	-	-	-	-	-	-	-	-	-	-	-	-	-	G	-	-	-	-	-	-	-	-	-	-	-	-	-	-	-	-	-	-	-	-	-	-	-	-	-	-	-	-	-	-	-
SL2.40ch05	4384527	G	-	-	-	-	-	-	-	-	-	-	-	-	A	-	-	A	-	-	-	-	-	-	-	-	-	-	-	-	-	-	-	-	-	-	-	-	-	-	-	-	-	-	-	-	A	-	-
SL2.40ch05	4384624	TG	-	-	-	-	-	-	-	-	-	-	-	-	T	-	-	T	-	-	-	-	-	-	-	-	-	-	-	-	-	-	-	-	-	-	-	-	-	-	-	-	-	-	-	-	-	-	-
SL2.40ch05	4384686	C	CAA	CAA	CAA	CAA	CAA	CAA	CAA	CAA	CAA	CAA	CAA	CAA	CAAAA,CAA	CAA	CAA	CAA,CAAA	CAA	CAA	CAA	CAA	CAA	CAA	CAA,CA	CAA,CA	CAAA	CAA	CAA	CAAA	CAA	CAA	CAA	CAA	CAA	CAA	CAA	CAAA	CAA	CAA	CAA	CAA,CA	CAA	CAA	CAA	CAA	-	CAAA	CAA
SL2.40ch05	4384759	C	-	-	-	-	-	-	-	-	-	-	-	-	T	-	-	T	-	-	-	-	-	-	-	-	-	-	-	-	-	-	-	-	-	-	-	-	-	-	-	-	-	-	-	-	-	-	-
SL2.40ch05	4384892	A	-	-	-	-	-	-	-	-	-	-	-	-	-	-	-	-	-	-	-	-	-	-	-	-	-	-	-	-	-	-	-	-	-	-	-	-	-	-	-	-	G	-	-	-	-	-	-
SL2.40ch05	4384950	C	CT	CT	CT	CT	CT	CT	CT	CT	CT	CT	CT	CT	CT	CT	CT	-	CT	CT	CT	CT	CT	CT	CT	CT	CT	CT	CT	CT	CT	CT	CT	CT	CT	CT	CT	CT	CT	CT	CT	CT	CT	CT	CT	CT	-	CTT	CT
SL2.40ch05	4384956	T	-	-	-	-	-	-	-	-	-	-	-	-	TTC	-	-	TTC	-	-	-	-	-	-	-	-	-	-	-	-	-	-	-	-	-	-	-	-	-	-	-	-	-	-	-	-	TTC	-	-
SL2.40ch05	4384970	C	-	-	-	-	-	-	-	-	-	-	-	-	-	-	-	-	-	-	-	-	-	-	-	-	-	-	-	-	-	-	-	-	-	-	-	-	-	-	-	-	-	-	-	-	T	-	-
SL2.40ch05	4384988	AT	-	-	-	-	-	-	-	-	-	-	-	-	A	-	-	A	-	-	-	-	-	-	-	-	-	-	-	-	-	-	-	-	-	-	-	-	-	-	-	-	-	-	-	-	-	-	-
SL2.40ch05	4385154	T	-	-	-	-	-	-	-	-	-	-	-	-	TC	-	-	TC	-	-	-	-	-	-	-	-	-	-	-	-	-	-	-	-	-	-	-	-	-	-	-	-	-	-	-	-	TC	TC	-
SL2.40ch05	4385210	T	-	-	-	-	-	-	-	-	-	-	-	-	C	-	-	C	-	-	-	-	-	-	-	-	-	-	-	-	-	-	-	-	-	-	-	-	-	-	-	-	-	-	-	-	C	C	-
SL2.40ch05	4385212	C	-	-	-	-	-	-	-	-	-	-	-	-	-	-	-	-	-	-	-	-	-	-	-	-	-	-	-	-	-	-	-	-	-	-	-	-	-	-	-	-	-	-	-	-	T	-	-
SL2.40ch05	4385218	C	-	-	-	-	-	-	-	-	-	-	-	-	-	-	-	-	-	-	-	-	-	-	-	-	-	-	-	-	-	-	-	-	-	-	-	-	-	-	-	-	-	-	-	-	T	T	-
SL2.40ch05	4385238	C	-	-	-	-	-	-	-	-	-	-	-	-	-	-	-	-	-	-	-	-	-	-	-	-	-	-	-	-	-	-	-	-	-	-	-	-	-	-	-	-	-	-	-	-	T	T	-
SL2.40ch05	4385250	GT	-	-	-	-	-	-	-	-	-	-	-	-	-	-	-	-	-	-	-	G	-	-	-	-	-	-	-	-	-	-	-	-	-	-	-	-	-	-	-	-	-	-	-	-	G	-	-
SL2.40ch05	4385256	TTA	-	-	-	-	-	-	-	-	-	-	-	-	-	-	-	-	-	-	-	-	-	-	-	-	-	-	-	-	-	-	-	-	-	-	-	-	-	-	-	-	-	-	-	-	-	T	-
SL2.40ch05	4385257	TA	T	T	T	T	T	T	T	T	T	T	T	T	T	T	T	-	T	T	T	-	T	T	T	T	T	T	T	T	T	T	T	T	T	T	T	T	T	T	T	T	T	T	T	T	-	T	T
SL2.40ch05	4385268	AT	A	A	A	A	A	A	A	A	A	A	A	A	A	A	A	A	A	A	A	A	A	A	A	A	A	A	A	A	A	A	A	A	A	A	A	A	A	A	A	A	A	A	A	A	A	A	A
SL2.40ch05	4385269	TTC	T	T	T	T	T	T	T	T	T	-	-	T	T	T	T	T	T	-	T	T	-	T	T	-	-	T	T	-	T	-	T	T	T	T	T	-	T	T	-	T	T	-	-	-	T	T	T
SL2.40ch05	4385274	C	T	T	T	T	T	T	T	T	T	T	T	T	T	T	T	T	T	T	T	T	T	T	T	T	T	T	T	T	T	T	T	T	T	T	T	T	T	T	T	T	T	T	T	T	T	T	T
SL2.40ch05	4385278	T	C	C	C	C	C	-	C	C	C	-	-	C	C	C	C	C	C	-	C	C	-	-	-	-	-	C	C	-	C	-	-	C	-	C	C	-	C	C	-	C	C	-	-	-	C	C	C
SL2.40ch05	4385285	A	-	-	-	-	-	-	-	-	-	-	-	-	G	-	-	G	-	-	-	-	-	-	-	-	-	-	-	-	-	-	-	-	-	-	-	-	-	-	-	-	-	-	-	-	G	G	-
SL2.40ch05	4385289	C	-	-	-	-	-	-	-	-	-	-	-	-	A	-	-	A	-	-	-	-	-	-	-	-	-	-	-	-	-	-	-	-	-	-	-	-	-	-	-	-	-	-	-	-	A	A	-
SL2.40ch05	4385312	G	-	-	-	-	-	-	-	-	-	-	-	-	-	-	-	-	-	-	-	-	-	-	-	-	-	-	-	-	-	-	-	-	-	-	-	-	-	-	-	-	-	-	-	-	A	A	-
SL2.40ch05	4385319	GT	-	-	-	-	-	-	-	-	-	-	-	-	-	-	-	-	-	-	-	-	-	-	-	-	-	-	-	-	-	-	-	-	-	-	-	-	-	-	-	-	-	-	-	-	-	G	-
SL2.40ch05	4385350	G	-	-	-	-	-	-	-	-	-	-	-	-	A	-	-	A	-	-	-	-	-	-	-	-	-	-	-	-	-	-	-	-	-	-	-	-	-	-	-	-	-	-	-	-	-	-	-
SL2.40ch05	4385386	T	-	-	-	-	-	-	-	-	-	-	-	-	-	-	-	-	-	-	-	-	-	-	-	-	-	-	-	-	-	-	-	-	-	-	-	-	-	-	-	-	-	-	-	-	-	A	-
SL2.40ch05	4385420	T	-	-	-	-	-	-	-	-	-	-	-	-	C	-	-	C	-	-	-	-	-	-	-	-	-	-	-	-	-	-	-	-	-	-	-	-	-	-	-	-	-	-	-	-	C	C	-
SL2.40ch05	4385421	T	-	-	-	-	-	-	-	-	-	-	-	-	-	-	-	-	-	-	-	-	-	-	-	-	-	-	-	-	-	-	-	-	-	-	-	-	-	-	-	-	-	-	-	-	C	C	-
SL2.40ch05	4385454	G	-	-	-	-	-	-	-	-	-	-	-	-	A	-	-	A	-	-	-	-	-	-	-	-	-	-	-	-	-	-	-	-	-	-	-	-	-	-	-	-	-	-	-	-	-	-	-
SL2.40ch05	4385455	G	-	-	-	-	-	-	-	-	-	-	-	-	A	-	-	A	-	-	-	-	-	-	-	-	-	-	-	-	-	-	-	-	-	-	-	-	-	-	-	-	-	-	-	-	-	-	-
SL2.40ch05	4385488	T	-	A	-	-	-	-	-	-	-	-	-	-	-	-	-	-	-	-	-	-	-	-	-	-	-	-	-	-	-	-	-	-	-	-	-	-	-	A	-	-	A	-	-	-	-	-	-
SL2.40ch05	4385523	T	-	-	-	-	-	-	-	-	-	-	-	-	-	-	-	-	-	-	-	-	-	-	-	-	-	-	-	-	-	-	-	-	-	-	-	-	-	-	-	-	-	-	-	-	C	C	-
SL2.40ch05	4385704	G	-	-	-	-	-	-	-	-	-	-	-	-	A	-	-	A	-	-	-	-	-	-	-	-	-	-	-	-	-	-	-	-	-	-	-	-	-	-	-	-	-	-	-	-	A	A	-
SL2.40ch05	4385779	G	-	-	-	-	-	-	-	-	-	-	-	-	-	-	-	-	-	-	-	-	-	-	-	-	-	-	-	-	-	-	-	-	-	-	-	-	-	-	-	-	-	-	-	-	A	A	-
SL2.40ch05	4385814	G	-	-	-	-	-	-	-	-	-	-	-	-	GA	-	-	GA	-	-	-	-	-	-	-	-	-	-	-	-	-	-	-	-	-	-	-	-	-	-	-	-	-	-	-	-	-	-	-
SL2.40ch05	4385894	C	-	-	-	-	-	-	-	-	-	-	-	-	-	-	-	T	-	-	-	-	-	-	-	-	-	-	-	-	-	-	-	-	-	-	-	-	-	-	-	-	-	-	-	-	-	-	-
SL2.40ch05	4385908	T	-	-	-	-	-	-	-	-	-	-	-	-	C	-	-	C	-	-	-	-	-	-	-	-	-	-	-	-	-	-	-	-	-	-	-	-	-	-	-	-	-	-	-	-	-	-	-
SL2.40ch05	4385953	C	-	-	-	-	-	-	-	-	-	-	-	-	CA	-	-	CA	-	-	-	-	-	-	-	-	-	-	-	-	-	-	-	-	-	-	-	-	-	-	-	-	-	-	-	-	-	-	-
SL2.40ch05	4386007	C	-	-	-	-	-	-	-	-	-	-	-	-	T	-	-	T	-	-	-	-	-	-	-	-	-	-	-	-	-	-	-	-	-	-	-	-	-	-	-	-	-	-	-	-	-	-	-
SL2.40ch05	4386062	A	-	-	-	-	-	-	-	-	-	-	-	-	G	-	-	G	-	-	-	-	-	-	-	-	-	-	-	-	-	-	-	-	-	-	-	-	-	-	-	-	-	-	-	-	-	-	-
SL2.40ch05	4386190	G	-	-	-	-	-	-	-	-	-	-	-	-	A	-	-	A	-	-	-	-	-	-	-	-	-	-	-	-	-	-	-	-	-	-	-	-	-	-	-	-	-	-	-	-	-	-	-
SL2.40ch05	4386296	C	-	-	-	-	-	-	-	-	-	-	-	-	-	-	-	-	-	-	-	-	-	-	-	-	-	-	-	-	-	-	-	-	-	-	-	-	-	-	-	-	-	-	-	-	T	-	-
SL2.40ch05	4386352	C	-	-	-	-	-	-	-	-	-	-	-	-	G	-	-	G	-	-	-	-	-	-	-	-	-	-	-	-	-	-	-	-	-	-	-	-	-	-	-	-	-	-	-	-	-	-	-
SL2.40ch05	4386401	G	-	-	-	-	-	-	-	-	-	-	-	-	A	-	-	A	-	-	-	-	-	-	-	-	-	-	-	-	-	-	-	-	-	-	-	-	-	-	-	-	-	-	-	-	-	-	-
SL2.40ch05	4386428	A	-	-	-	-	-	-	-	-	-	-	-	-	G	-	-	G	-	-	-	-	-	-	-	-	-	-	-	-	-	-	-	-	-	-	-	-	-	-	-	-	-	-	-	-	-	-	-
SL2.40ch05	4386624	A	-	-	-	-	-	-	-	-	-	-	-	-	T	-	-	T	-	-	-	-	-	-	-	-	-	-	-	-	-	-	-	-	-	-	-	-	-	-	-	-	-	-	-	-	-	-	-
SL2.40ch05	4386678	G	-	GT	-	-	-	-	-	-	-	-	-	-	-	-	-	-	-	-	-	-	-	-	-	-	-	-	-	-	-	-	-	-	-	-	-	-	-	GT	-	-	GT	-	-	-	-	-	-
SL2.40ch05	4386683	T	-	-	-	-	-	-	-	-	-	-	-	-	-	-	-	-	-	-	-	-	-	-	-	-	-	-	-	-	-	-	-	-	-	-	-	-	-	-	-	-	-	-	-	-	-	C	-
SL2.40ch05	4386925	C	-	-	-	-	-	-	-	-	-	-	-	-	T	-	-	T	-	-	-	-	-	-	-	-	-	-	-	-	-	-	-	-	-	-	-	-	-	-	-	-	-	-	-	-	-	-	-
SL2.40ch05	4386971	T	-	-	-	-	-	-	-	-	-	-	-	-	C	-	-	C	-	-	-	-	-	-	-	-	-	-	-	-	-	-	-	-	-	-	-	-	-	-	-	-	-	-	-	-	-	-	-
SL2.40ch05	4387056	T	-	-	-	-	-	-	-	-	-	-	-	-	C	-	-	C	-	-	-	-	-	-	-	-	-	-	-	-	-	-	-	-	-	-	-	-	-	-	-	-	-	-	-	-	-	-	-
SL2.40ch05	4387062	G	-	-	-	-	-	-	-	-	-	-	-	-	T	-	-	T	-	-	-	-	-	-	-	-	-	-	-	-	-	-	-	-	-	-	-	-	-	-	-	-	-	-	-	-	T	T	-
SL2.40ch05	4387090	T	-	-	-	-	-	-	-	-	-	-	-	-	C	-	-	C	-	-	-	-	-	-	-	-	-	-	-	-	-	-	-	-	-	-	-	-	-	-	-	-	-	-	-	-	-	-	-
SL2.40ch05	4387121	G	-	-	-	-	-	-	-	-	-	-	-	-	A	-	-	A	-	-	-	-	-	-	-	-	-	-	-	-	-	-	-	-	-	-	-	-	-	-	-	-	-	-	-	-	-	-	-
SL2.40ch05	15570259	T	-	-	-	-	-	-	-	-	-	-	-	-	G	G	G	G	-	G	-	-	-	-	-	-	-	-	-	-	-	-	-	-	G	-	-	-	-	-	-	-	-	-	-	-	-	-	-
SL2.40ch05	15570312	C	-	-	-	-	-	-	-	-	-	-	-	-	T	T	T	T	-	T	-	-	-	-	-	-	-	-	-	-	-	-	-	-	T	-	-	-	-	-	-	-	-	-	-	-	-	T	-
SL2.40ch05	15570358	A	-	-	-	-	-	-	-	-	-	-	-	-	C	C	C	C	-	C	-	-	-	-	-	-	-	-	-	-	-	-	-	-	C	-	-	-	-	-	-	-	-	-	-	-	-	-	-
SL2.40ch05	15570484	C	-	-	-	-	-	-	-	-	-	-	-	-	T	T	T	T	-	T	-	-	-	-	-	-	-	-	-	-	-	-	-	-	T	-	-	-	-	-	-	-	-	-	-	-	-	-	-
SL2.40ch05	15570496	T	A	-	-	-	-	-	-	-	-	-	-	-	A	A	A	A	-	A	-	-	-	-	-	-	-	A	-	-	-	-	-	-	A	-	-	-	-	-	-	-	-	-	-	-	-	A	-
SL2.40ch05	15570618	T	-	-	-	-	-	-	-	-	-	-	-	-	G	G	G	G	-	G	-	-	-	-	-	-	-	-	-	-	-	-	-	-	G	-	-	-	-	-	-	-	-	-	-	-	-	-	-
SL2.40ch05	15570624	T	-	-	-	-	-	-	-	-	-	-	-	-	G	G	G	G	-	G	-	-	-	-	-	-	-	-	-	-	-	-	-	-	G	-	-	-	-	-	-	-	-	-	-	-	-	-	-
SL2.40ch05	15570903	C	-	-	-	-	-	-	-	-	-	-	-	-	-	-	-	-	-	T	-	-	-	-	-	-	-	-	-	-	-	-	-	-	T	-	-	-	-	-	-	-	-	-	-	-	-	-	-
SL2.40ch05	15571088	C	-	-	-	-	-	-	-	-	-	-	-	-	T	T	T	T	-	T	-	-	-	-	-	-	-	-	-	-	-	-	-	-	T	-	-	-	-	-	-	-	-	-	-	-	-	-	-
SL2.40ch05	15571189	T	-	-	-	-	-	-	-	-	-	-	-	-	C	C	C	C	-	C	-	-	-	-	-	-	-	-	-	-	-	-	-	-	C	-	-	-	-	-	-	-	-	-	-	-	-	-	-
SL2.40ch05	15571257	A	-	-	-	-	-	-	-	-	-	-	-	-	C	C	C	C	-	C	-	-	-	-	-	-	-	-	-	-	-	-	-	-	C	-	-	-	-	-	-	-	-	-	-	-	-	C	-
SL2.40ch05	15571421	TCGTG	-	-	-	-	-	-	-	-	-	-	-	-	-	-	T	-	-	-	-	-	-	-	-	-	-	-	-	-	-	-	-	-	-	-	-	-	-	-	-	-	-	-	-	-	-	-	-
SL2.40ch05	15571422	CGT	-	-	-	-	-	-	-	-	-	-	-	-	-	-	-	-	-	C	-	-	-	-	-	-	-	-	-	-	-	-	-	-	-	-	-	-	-	-	-	-	-	-	-	-	-	-	-
SL2.40ch05	15571424	TGC	T	-	-	-	-	-	-	-	-	-	-	-	-	-	-	-	-	-	-	-	-	-	-	-	-	T	-	-	-	-	-	-	-	-	-	-	-	-	-	-	-	-	-	-	-	-	-
SL2.40ch05	15571435	G	-	-	-	-	-	A	-	-	-	-	-	-	A	A	-	-	A	A	-	A	-	A	-	-	A	-	A	-	-	-	-	A	-	-	-	-	-	-	A	-	A	-	-	A	-	-	-
SL2.40ch05	15571460	C	-	-	-	-	-	-	-	-	-	-	-	-	-	-	-	-	-	T	-	-	-	-	-	-	-	-	-	-	-	-	-	-	-	-	-	-	-	-	-	-	-	-	-	-	-	-	-
SL2.40ch05	15571462	C	-	-	-	-	-	-	-	-	-	-	-	-	-	-	-	-	-	T	-	-	-	-	-	-	-	-	-	-	-	-	-	-	-	-	-	-	-	-	-	-	-	-	-	-	-	-	-
SL2.40ch05	15571497	G	-	-	-	-	-	-	-	-	-	-	-	-	-	-	-	-	-	A	-	-	-	-	-	-	-	-	-	-	-	-	-	-	-	-	-	-	-	-	-	-	-	-	-	-	-	-	-
SL2.40ch05	15571504	C	-	-	-	-	-	-	-	-	-	-	-	-	-	-	-	-	-	CATAAAAAT	-	-	-	-	-	-	-	-	-	-	-	-	-	-	-	-	-	-	-	-	-	-	-	-	-	-	-	-	-
SL2.40ch05	15571912	T	-	-	-	-	-	-	-	-	-	-	-	-	G	G	G	-	-	G	-	-	-	-	-	-	-	-	-	-	-	-	-	-	G	-	-	-	-	-	-	-	-	-	-	-	-	-	-
SL2.40ch05	15571914	CAATA	-	-	-	-	-	-	-	-	-	-	-	-	-	C	C	-	-	C	-	-	-	-	-	-	-	-	-	-	-	-	-	-	-	-	-	-	-	-	-	-	-	-	-	-	-	-	-
SL2.40ch05	15571987	A	-	-	-	-	-	-	-	-	-	-	-	-	-	-	-	-	-	T	-	-	-	-	-	-	-	-	-	-	-	-	-	-	T	-	-	-	-	-	-	-	-	-	-	-	-	-	-
SL2.40ch05	15572000	C	-	-	-	-	-	-	-	-	-	-	-	-	A	A	A	A	-	A	-	-	-	-	-	-	-	-	-	-	-	-	-	-	A	-	-	-	-	-	-	-	-	-	-	-	-	-	-
SL2.40ch05	15572001	A	-	-	-	-	-	-	-	-	-	-	-	-	T	T	T	T	-	T	-	-	-	-	-	-	-	-	-	-	-	-	-	-	T	-	-	-	-	-	-	-	-	-	-	-	-	-	-
SL2.40ch05	15572206	A	-	-	-	-	-	-	-	-	-	-	-	-	G	G	G	G	-	G	-	-	-	-	-	-	-	-	-	-	-	-	-	-	G	-	-	-	-	-	-	-	-	-	-	-	-	-	-
SL2.40ch05	15572217	G	-	-	-	-	-	-	-	-	-	-	-	-	A	A	A	A	-	A	-	-	-	-	-	-	-	-	-	-	-	-	-	-	A	-	-	-	-	-	-	-	-	-	-	-	-	-	-
SL2.40ch05	15572302	A	-	-	-	-	-	-	-	-	-	-	-	-	G	G	G	G	-	G	-	-	-	-	-	-	-	-	-	-	-	-	-	-	G	-	-	-	-	-	-	-	-	-	-	-	-	-	-
SL2.40ch05	15572323	A	-	-	-	-	-	-	-	-	-	-	-	-	G	G	G	G	-	G	-	-	-	-	-	-	-	-	-	-	-	-	-	-	G	-	-	-	-	-	-	-	-	-	-	-	-	-	-
SL2.40ch05	15572408	A	-	-	-	-	-	-	-	-	-	-	-	-	T	T	T	T	-	T	-	-	-	-	-	-	-	-	-	-	-	-	-	-	T	-	-	-	-	-	-	-	-	-	-	-	-	-	-
SL2.40ch05	15572431	T	-	-	-	-	-	-	-	-	-	-	-	-	C	C	C	C	-	C	-	-	-	-	-	-	-	-	-	-	-	-	-	-	C	-	-	-	-	-	-	-	-	-	-	-	-	-	-
SL2.40ch05	15572623	G	-	-	-	-	-	-	-	-	-	-	-	-	-	-	T	-	-	T	-	-	-	-	-	-	-	-	-	-	-	-	-	-	T	-	-	-	-	-	-	-	-	-	-	-	-	-	-
SL2.40ch05	15572797	G	-	-	-	-	-	-	-	-	-	-	-	-	-	-	T	-	-	T	-	-	-	-	-	-	-	-	-	-	-	-	-	-	T	-	-	-	-	-	-	-	-	-	-	-	-	-	-
SL2.40ch05	15572830	G	-	-	-	-	-	-	-	-	-	-	-	-	-	-	T	-	-	T	-	-	-	-	-	-	-	-	-	-	-	-	-	-	T	-	-	-	-	-	-	-	-	-	-	-	-	-	-
SL2.40ch05	15572894	C	-	-	-	-	-	-	-	-	-	-	-	-	-	-	T	-	-	T	-	-	-	-	-	-	-	-	-	-	-	-	-	-	T	-	-	-	-	-	-	-	-	-	-	-	-	-	-
SL2.40ch05	15572915	AT	A	-	-	-	-	-	-	-	-	-	-	-	-	-	-	-	-	-	-	-	-	-	-	-	-	A	-	-	-	-	-	-	-	-	-	-	-	-	-	-	A	-	-	-	-	-	-
SL2.40ch05	15572920	T	-	-	-	-	-	-	-	-	-	-	-	-	-	-	-	-	-	A	-	-	-	-	-	-	-	-	-	-	-	-	-	-	-	-	-	-	-	-	-	-	-	-	-	-	-	-	-
SL2.40ch05	15572937	T	-	-	-	-	-	-	-	-	-	-	-	-	-	C	C	-	-	C	-	-	-	-	-	-	-	-	-	-	-	-	-	-	C	-	-	-	-	-	-	-	-	-	-	-	-	-	-
SL2.40ch05	15573082	T	-	-	-	-	-	-	-	-	-	-	-	-	C	C	C	C	-	C	-	-	-	-	-	-	-	-	-	-	-	-	-	-	C	-	-	-	-	-	-	-	-	-	-	-	-	-	-
SL2.40ch05	15573215	C	-	-	-	-	-	-	-	-	-	-	-	-	A	A	A	A	-	A	-	-	-	-	-	-	-	-	-	-	-	-	-	-	A	-	-	-	-	-	-	-	-	-	-	-	-	-	-
SL2.40ch05	15573222	C	-	-	-	-	-	-	-	-	-	-	-	-	T	T	T	-	-	T	-	-	-	-	-	-	-	-	-	-	-	-	-	-	T	-	-	-	-	-	-	-	-	-	-	-	-	-	-
SL2.40ch05	15573266	C	-	-	-	-	-	-	-	-	-	-	-	-	A	A	A	-	-	A	-	-	-	-	-	-	-	-	-	-	-	-	-	-	A	-	-	-	-	-	-	-	-	-	-	-	-	-	-
SL2.40ch05	15573277	G	-	-	-	-	-	-	-	-	-	-	-	-	A	A	A	-	-	A	-	-	-	-	-	-	-	-	-	-	-	-	-	-	A	-	-	-	-	-	-	-	-	-	-	-	-	-	-
SL2.40ch05	15573336	A	-	-	-	-	-	-	-	-	-	-	-	-	AT	AT	AT	-	-	AT	-	-	-	-	-	-	-	-	-	-	-	-	-	-	AT	-	-	-	-	-	-	-	-	-	-	-	-	-	-
SL2.40ch05	15573343	A	T	-	-	-	-	-	-	-	-	-	-	-	-	-	-	-	-	-	-	-	-	-	-	-	-	T	-	-	-	-	-	-	-	-	-	-	-	-	-	-	-	-	-	-	-	T	-
SL2.40ch05	15573583	A	-	-	-	-	-	-	-	-	-	-	-	-	T	T	T	T	-	T	-	-	-	-	-	-	-	-	-	-	-	-	-	-	T	-	-	-	-	-	-	-	-	-	-	-	-	-	-
SL2.40ch05	15573656	T	-	-	-	-	-	-	-	-	-	-	-	-	C	C	C	-	-	-	-	-	-	-	-	-	-	-	-	-	-	-	-	-	-	-	-	-	-	-	-	-	-	-	-	-	-	-	-
SL2.40ch05	15573672	A	-	-	-	-	-	-	-	-	-	-	-	-	G	G	G	-	-	G	-	-	-	-	-	-	-	-	-	-	-	-	-	-	G	-	-	-	-	-	-	-	-	-	-	-	-	-	-
SL2.40ch05	15573740	CT	C	-	-	-	-	-	-	-	-	-	-	-	-	-	-	-	-	-	-	-	-	-	-	-	-	C	-	-	-	-	-	-	-	-	-	-	-	-	-	-	-	-	-	-	-	-	-
SL2.40ch05	15573749	T	-	-	-	-	-	-	-	-	-	-	-	-	-	-	A	-	-	-	-	-	-	-	-	-	-	-	-	-	-	-	-	-	-	-	-	-	-	-	-	-	-	-	-	-	-	-	-
SL2.40ch05	15573750	A	-	-	-	-	-	-	-	-	-	-	-	-	-	-	-	-	-	-	-	-	-	-	-	-	-	-	-	-	-	-	-	-	-	-	-	-	-	-	-	-	-	-	-	-	-	T	-
SL2.40ch05	15573764	A	-	-	-	-	-	-	-	-	-	-	-	-	T	-	T	-	-	-	-	-	-	-	-	-	-	-	-	-	-	-	-	-	-	-	-	-	-	-	-	-	-	-	-	-	-	-	-
SL2.40ch05	15573779	C	-	-	-	-	-	-	-	-	-	-	-	-	-	-	A	-	-	A	-	-	-	-	-	-	-	-	-	-	-	-	-	-	A	-	-	-	-	-	-	-	-	-	-	-	-	-	-
SL2.40ch05	15573799	T	-	-	-	-	-	-	-	-	-	-	-	-	C	C	C	-	-	-	-	-	-	-	-	-	-	-	-	-	-	-	-	-	-	-	-	-	-	-	-	-	-	-	-	-	-	-	-
SL2.40ch05	15573842	A	-	-	-	-	-	-	-	-	-	-	-	-	G	G	G	G	-	G	-	-	-	-	-	-	-	-	-	-	-	-	-	-	G	-	-	-	-	-	-	-	-	-	-	-	-	-	-
SL2.40ch05	15573871	A	-	-	-	-	-	-	-	-	-	-	-	-	AG	AG	AG	-	-	AG	-	-	-	-	-	-	-	-	-	-	-	-	-	-	AG	-	-	-	-	-	-	-	-	-	-	-	-	-	-
SL2.40ch05	15573955	C	-	-	-	-	-	-	-	-	-	-	-	-	-	-	T	-	-	-	-	-	-	-	-	-	-	-	-	-	-	-	-	-	-	-	-	-	-	-	-	-	-	-	-	-	-	-	-
SL2.40ch05	15573960	CA	-	-	-	-	-	-	-	-	-	-	-	-	-	-	C	-	-	C	-	-	-	-	-	-	-	-	-	-	-	-	-	-	-	-	-	-	-	-	-	-	-	-	-	-	-	-	-
SL2.40ch05	15574067	A	-	-	-	-	-	-	-	-	-	-	-	-	-	-	T	-	-	-	-	-	-	-	-	-	-	-	-	-	-	-	-	-	-	-	-	-	-	-	-	-	-	-	-	-	-	-	-
SL2.40ch05	15574192	C	-	-	-	-	-	-	-	-	-	-	-	-	-	A	A	-	-	-	-	-	-	-	-	-	-	-	-	-	-	-	-	-	-	-	-	-	-	-	-	-	-	-	-	-	-	-	-
SL2.40ch05	15574204	A	-	-	-	-	-	-	-	-	-	-	-	-	-	G	G	-	-	-	-	-	-	-	-	-	-	-	-	-	-	-	-	-	-	-	-	-	-	-	-	-	-	-	-	-	-	-	-
SL2.40ch05	15574271	T	-	-	-	-	-	-	-	-	-	-	-	-	-	-	-	-	-	TA	-	-	-	-	-	-	-	-	-	-	-	-	-	-	-	-	-	-	-	-	-	-	-	-	-	-	-	-	-
SL2.40ch05	15574386	A	-	-	-	-	-	-	-	-	-	-	-	-	T	T	T	T	-	-	-	-	-	-	-	-	-	-	-	-	-	-	-	-	-	-	-	-	-	-	-	-	-	-	-	-	-	-	-
SL2.40ch05	15574435	A	-	-	-	-	-	-	-	-	-	-	-	-	T	T	T	T	-	T	-	-	-	-	-	-	-	-	-	-	-	-	-	-	T	-	-	-	-	-	-	-	-	-	-	-	-	-	-
SL2.40ch05	15574608	A	-	-	-	-	-	-	-	-	-	-	-	-	G	G	G	G	-	G	-	-	-	-	-	-	-	-	-	-	-	-	-	-	G	-	-	-	-	-	-	-	-	-	-	-	-	-	-
SL2.40ch05	15574701	T	-	-	-	-	-	-	-	-	-	-	-	-	C	C	C	C	-	C	-	-	-	-	-	-	-	-	-	-	-	-	-	-	C	-	-	-	-	-	-	-	-	-	-	-	-	-	-
SL2.40ch05	15574778	T	-	-	-	-	-	-	-	-	-	-	-	-	C	C	C	C	-	C	-	-	-	-	-	-	-	-	-	-	-	-	-	-	C	-	-	-	-	-	-	-	-	-	-	-	-	-	-
SL2.40ch05	15574782	A	-	-	-	-	-	-	-	-	-	-	-	-	-	-	-	-	-	G	-	-	-	-	-	-	-	-	-	-	-	-	-	-	G	-	-	-	-	-	-	-	-	-	-	-	-	-	-
SL2.40ch05	15574786	G	-	-	-	-	-	-	-	-	-	-	-	-	A	A	A	-	-	A	-	-	-	-	-	-	-	-	-	-	-	-	-	-	A	-	-	-	-	-	-	-	-	-	-	-	-	-	-
SL2.40ch05	15574813	T	-	-	-	-	-	-	-	-	-	-	-	-	-	-	-	-	-	TA	-	-	-	-	-	-	-	-	-	-	-	-	-	-	TA	-	-	-	-	-	-	-	-	-	-	-	-	-	-
SL2.40ch05	15574865	T	A	-	-	-	-	-	-	-	-	-	-	-	-	-	-	-	-	-	-	-	-	-	-	-	-	A	-	-	-	-	-	-	-	-	-	-	-	-	-	-	-	-	-	-	-	-	-
SL2.40ch05	15575108	A	-	-	-	-	-	-	-	-	-	-	-	-	-	-	-	-	-	G	-	-	-	-	-	-	-	-	-	-	-	-	-	-	-	-	-	-	-	-	-	-	-	-	-	-	-	-	-
SL2.40ch05	15575163	T	-	-	-	-	-	-	-	-	-	-	-	-	-	-	-	-	-	A	-	-	-	-	-	-	-	-	-	-	-	-	-	-	-	-	-	-	-	-	-	-	-	-	-	-	-	-	-
SL2.40ch05	15575186	C	-	-	-	-	-	-	-	-	-	-	-	-	-	-	-	-	-	T	-	-	-	-	-	-	-	-	-	-	-	-	-	-	-	-	-	-	-	-	-	-	-	-	-	-	-	-	-
SL2.40ch05	15575299	C	-	-	-	-	-	-	-	-	-	-	-	-	-	-	-	-	-	-	-	-	-	-	-	-	-	-	-	-	-	-	-	-	-	-	-	-	-	-	-	-	-	-	-	-	-	G	-
SL2.40ch05	15579990	T	-	-	-	-	-	-	-	-	-	-	-	-	-	-	A	-	-	A	-	-	-	-	-	-	-	-	-	-	-	-	-	-	-	-	-	-	-	-	-	-	-	-	-	-	-	-	-
SL2.40ch05	15580054	A	-	-	-	-	-	-	-	-	-	-	-	-	-	-	-	-	-	-	-	-	-	-	-	-	-	-	-	-	-	-	-	-	-	-	-	-	-	-	-	-	-	-	-	-	-	T	-
SL2.40ch05	15580060	T	-	-	-	-	-	-	-	-	-	-	-	-	G	G	G	-	-	G	-	-	-	-	-	-	-	-	-	-	-	-	-	-	G	-	-	-	-	-	-	-	-	-	-	-	-	-	-
SL2.40ch05	15581014	A	-	-	-	-	-	-	-	-	-	-	-	-	-	-	T	-	-	-	-	-	-	-	-	-	-	-	-	-	-	-	-	-	-	-	-	-	-	-	-	-	-	-	-	-	-	-	-
SL2.40ch05	15581017	CTCT	-	-	-	-	-	-	-	-	-	-	-	-	-	-	C	-	-	-	-	-	-	-	-	-	-	-	-	-	-	-	-	-	-	-	-	-	-	-	-	-	-	-	-	-	-	-	-
SL2.40ch05	15583006	T	-	-	-	-	-	-	-	-	-	-	-	-	-	-	A	-	-	A	-	-	-	-	-	-	-	-	-	-	-	-	-	-	-	-	-	-	-	-	-	-	-	-	-	-	-	-	-
SL2.40ch05	15583090	C	-	-	-	-	-	-	-	-	-	-	-	-	-	-	-	-	-	T	-	-	-	-	-	-	-	-	-	-	-	-	-	-	-	-	-	-	-	-	-	-	-	-	-	-	-	-	-
SL2.40ch05	15583716	C	-	-	-	-	-	-	-	-	-	-	-	-	T	T	T	-	-	T	-	-	-	-	-	-	-	-	-	-	-	-	-	-	T	-	-	-	-	-	-	-	-	-	-	-	-	-	-
SL2.40ch05	15583902	C	-	-	-	-	-	-	-	-	-	-	-	-	T	T	T	T	-	-	-	-	-	-	-	-	-	-	-	-	-	-	-	-	-	-	-	-	-	-	-	-	-	-	-	-	-	-	-
SL2.40ch05	64420467	G	-	-	-	-	-	-	-	-	-	-	-	-	-	-	-	-	-	-	-	-	-	-	-	-	-	-	-	-	-	A	-	-	-	-	-	-	-	-	-	-	-	-	-	-	-	-	-
SL2.40ch05	64421051	C	-	-	-	-	-	-	-	-	-	-	-	-	-	-	-	-	-	-	-	-	-	-	-	-	-	-	-	-	-	-	-	-	T	-	-	-	-	-	T	-	-	-	-	T	-	-	-
SL2.40ch05	64421076	C	-	-	-	-	-	-	-	-	-	-	-	-	-	-	-	-	-	-	-	-	-	-	-	-	-	-	-	-	-	T	-	-	-	-	-	-	-	-	-	-	-	-	-	-	-	-	-
SL2.40ch05	64421160	GT	-	-	-	-	-	-	-	-	-	-	-	-	-	-	-	-	-	-	-	-	-	-	-	-	-	-	-	-	-	-	-	-	-	-	-	-	-	-	-	-	-	-	-	-	-	G	-
SL2.40ch05	64421480	G	-	-	-	-	-	-	-	-	-	-	-	-	-	-	-	-	-	-	-	-	-	-	-	-	-	-	-	-	-	A	-	-	-	-	-	-	-	-	-	-	-	-	-	-	-	-	-
SL2.40ch05	64421562	C	A	A	-	A	A	A	A	A	A	A	A	A	A	A	A	A	A	A	A	A	A	A	A	A	A	A	A	A	A	A	A	A	A	A	A	A	A	A	A	A	A	A	A	A	A	A	A
SL2.40ch05	64421602	C	A	A	A	A	A	A	A	A	A	A	A	A	A	A	A	A	A	A	A	A	A	A	A	A	A	A	A	A	A	A	A	A	A	A	A	A	A	A	A	A	A	A	A	A	A	A	A
SL2.40ch05	64422242	C	-	-	-	-	-	CA	-	-	-	-	-	-	-	-	-	-	-	-	-	CA	-	-	-	-	-	-	-	-	-	-	-	-	-	-	-	-	-	-	-	-	-	-	-	-	-	-	-
SL2.40ch06	22432194	C	-	-	-	-	-	-	-	-	-	-	-	-	-	-	T	-	-	-	-	-	-	-	-	-	-	-	-	-	-	-	-	-	-	-	-	-	-	-	-	-	-	-	-	-	-	-	-
SL2.40ch06	22432197	T	-	-	-	-	-	-	-	-	-	-	-	-	-	A	-	A	-	-	-	-	-	-	-	-	-	-	-	-	-	-	-	-	-	-	-	-	-	-	-	-	-	-	-	-	-	-	-
SL2.40ch06	22432215	T	-	-	-	-	-	-	-	-	-	-	-	-	C	-	C	-	-	-	-	-	-	-	-	-	-	-	-	-	-	-	-	-	-	-	-	-	-	-	-	-	-	-	-	-	-	-	-
SL2.40ch06	22432226	TC	-	-	-	-	-	-	-	-	-	-	-	-	-	-	T	-	-	-	-	-	-	-	-	-	-	-	-	-	-	-	-	-	-	-	-	-	-	-	-	-	-	-	-	-	-	-	-
SL2.40ch06	22432234	AAG	-	-	-	-	-	-	-	-	-	-	-	-	-	A	-	A	-	-	-	-	-	-	-	-	-	-	-	-	-	-	-	-	-	-	-	-	-	-	-	-	-	-	-	-	-	-	-
SL2.40ch06	22432242	A	-	-	-	-	-	-	-	-	-	-	-	-	T	-	T	-	-	-	-	-	-	-	-	-	-	-	-	-	-	-	-	-	-	-	-	-	-	-	-	-	-	-	-	-	-	-	-
SL2.40ch06	22432244	C	-	-	-	-	-	-	-	-	-	-	-	-	CT	-	CT	-	-	-	-	-	-	-	-	-	-	-	-	-	-	-	-	-	-	-	-	-	-	-	-	-	-	-	-	-	-	-	-
SL2.40ch06	22432370	A	-	-	-	-	-	-	-	-	-	-	-	-	G	-	G	-	-	-	-	-	-	-	-	-	-	-	-	-	-	-	-	-	-	-	-	-	-	-	-	-	-	-	-	-	-	-	-
SL2.40ch06	22432418	T	-	-	-	-	-	-	-	-	-	-	-	-	G	-	G	-	-	-	-	-	-	-	-	-	-	-	-	-	-	-	-	-	-	-	-	-	-	-	-	-	-	-	-	-	-	-	-
SL2.40ch06	22432419	A	-	-	-	-	-	-	-	-	-	-	-	-	T	-	T	-	-	-	-	-	-	-	-	-	-	-	-	-	-	-	-	-	-	-	-	-	-	-	-	-	-	-	-	-	-	-	-
SL2.40ch06	22432485	A	-	-	-	-	-	-	-	-	-	-	-	-	T	T	T	T	-	-	-	-	-	-	-	-	-	-	-	-	-	-	-	-	-	-	-	-	-	-	-	-	-	-	-	-	-	-	-
SL2.40ch06	22432504	A	-	-	-	-	-	-	-	-	-	-	-	-	T	-	T	-	-	-	-	-	-	-	-	-	-	-	-	-	-	-	-	-	-	-	-	-	-	-	-	-	-	-	-	-	-	-	-
SL2.40ch06	22432541	A	-	-	-	-	-	-	-	-	-	-	-	-	G	G	G	G	-	-	-	-	G	-	G	-	-	-	-	-	-	G	-	-	-	-	-	-	-	-	-	-	-	-	-	-	-	-	-
SL2.40ch06	22432550	CA	-	-	-	-	-	-	-	-	-	-	-	-	C	-	C	-	-	-	-	-	-	-	-	-	-	-	-	-	-	-	-	-	-	-	-	-	-	-	-	-	-	-	-	-	-	-	-
SL2.40ch06	22432576	G	-	-	-	-	-	-	-	-	-	-	-	-	A	-	A	-	-	-	-	-	-	-	-	-	-	-	-	-	-	-	-	-	-	-	-	-	-	-	-	-	-	-	-	-	-	-	-
SL2.40ch06	22432691	T	-	-	-	-	-	-	-	-	-	-	-	-	-	C	-	C	-	-	-	-	-	-	-	-	-	-	-	-	-	-	-	-	-	-	-	-	-	-	-	-	-	-	-	-	-	-	-
SL2.40ch06	22432751	T	-	-	-	-	-	-	-	-	-	-	-	-	A	-	A	-	-	-	-	-	-	-	-	-	-	-	-	-	-	-	-	-	-	-	-	-	-	-	-	-	-	-	-	-	-	-	-
SL2.40ch06	22432877	A	-	-	-	-	-	-	-	-	-	-	-	-	-	-	-	-	-	-	-	-	G	-	-	-	-	-	-	-	-	-	-	-	-	-	-	-	-	-	-	-	-	-	-	-	-	-	-
SL2.40ch06	22432881	A	-	-	-	-	-	-	-	-	-	-	-	-	C	-	C	-	-	-	-	-	-	-	-	-	-	-	-	-	-	-	-	-	-	-	-	-	-	-	-	-	-	-	-	-	-	-	-
SL2.40ch06	22432955	T	-	-	-	-	-	-	-	-	-	-	-	-	-	-	A	-	-	-	-	-	-	-	-	-	-	-	-	-	-	-	-	-	-	-	-	-	-	-	-	-	-	-	-	-	-	-	-
SL2.40ch06	22432957	T	-	-	-	-	-	-	-	-	-	-	-	-	-	-	C	-	-	-	-	-	-	-	-	-	-	-	-	-	-	-	-	-	-	-	-	-	-	-	-	-	-	-	-	-	-	-	-
SL2.40ch06	22432965	T	-	-	-	-	-	-	-	-	-	-	-	-	-	A	A	A	-	-	-	-	A	-	-	-	-	-	-	-	-	-	-	-	-	-	-	-	-	-	-	-	-	-	-	-	-	-	-
SL2.40ch06	22432966	G	-	-	-	-	-	-	-	-	-	-	-	-	-	-	-	GCATTTACAC	-	-	-	-	GCATTTACAC	-	-	-	-	-	-	-	-	-	-	-	-	-	-	-	-	-	-	-	-	-	-	-	-	-	-
SL2.40ch06	22432967	G	-	-	-	-	-	-	-	-	-	-	-	-	-	C	-	T	-	-	-	-	C,T	-	-	-	-	-	-	-	-	-	-	-	-	-	-	-	-	-	-	-	-	-	-	-	-	-	-
SL2.40ch06	22432968	A	-	-	-	-	-	-	-	-	-	-	-	-	-	ATTTAC	-	ATTTAC	-	-	-	-	ATTTAC	-	-	-	-	-	-	-	-	-	-	-	-	-	-	-	-	-	-	-	-	-	-	-	-	-	-
SL2.40ch06	22432969	A	-	-	-	-	-	-	-	-	-	-	-	-	-	-	T	-	-	-	-	-	-	-	-	-	-	-	-	-	-	-	-	-	-	-	-	-	-	-	-	-	-	-	-	-	-	-	-
SL2.40ch06	22432970	C	-	-	-	-	-	-	-	-	-	-	-	-	-	CTAAT	T	T	-	-	-	-	T	-	-	-	-	-	-	-	-	-	-	-	-	-	-	-	-	-	-	-	-	-	-	-	-	-	-
SL2.40ch06	22433069	C	-	-	-	-	-	-	-	-	-	-	-	-	G	-	G	-	-	-	-	-	-	-	-	-	-	-	-	-	-	-	-	-	-	-	-	-	-	-	-	-	-	-	-	-	-	-	-
SL2.40ch06	22433124	G	-	-	-	-	-	-	-	-	-	-	-	-	-	-	-	-	-	-	-	-	A	-	-	-	-	-	-	-	-	-	-	-	-	-	-	-	-	-	-	-	-	-	-	-	-	-	-
SL2.40ch06	22433187	C	-	-	-	-	-	-	-	-	-	-	-	-	-	-	CAACCATTTAACGTG	-	-	-	-	-	-	-	-	-	-	-	-	-	-	-	-	-	-	-	-	-	-	-	-	-	-	-	-	-	-	-	-
SL2.40ch06	22433210	C	-	-	-	-	-	-	-	-	-	-	-	-	A	-	A	-	-	-	-	-	-	-	-	-	-	-	-	-	-	-	-	-	-	-	-	-	-	-	-	-	-	-	-	-	-	-	-
SL2.40ch06	22433236	C	-	-	-	-	-	-	-	-	-	-	-	-	T	-	T	-	-	-	-	-	-	-	-	-	-	-	-	-	-	-	-	-	-	-	-	-	-	-	-	-	-	-	-	-	-	-	-
SL2.40ch06	22433239	A	-	-	-	-	-	-	-	-	-	-	-	-	G	-	G	-	-	-	-	-	-	-	-	-	-	-	-	-	-	-	-	-	-	-	-	-	-	-	-	-	-	-	-	-	-	-	-
SL2.40ch06	22433241	T	-	-	-	-	-	-	-	-	-	-	-	-	G	G	G	G	-	-	-	-	G	-	-	-	-	-	-	-	-	-	-	-	-	-	-	-	-	-	-	-	-	-	-	-	-	-	-
SL2.40ch06	22433364	G	-	-	-	-	-	-	-	-	-	-	-	-	C	-	C	-	-	-	-	-	-	-	-	-	-	-	-	-	-	-	-	-	-	-	-	-	-	-	-	-	-	-	-	-	-	-	-
SL2.40ch06	22433378	G	-	-	-	-	-	-	-	-	-	-	-	-	A	-	A	-	-	-	-	-	-	-	-	-	-	-	-	-	-	-	-	-	-	-	-	-	-	-	-	-	-	-	-	-	-	-	-
SL2.40ch06	22433518	G	-	-	-	-	-	-	-	-	-	-	-	-	T	-	T	-	-	-	-	-	-	-	-	-	-	-	-	-	-	-	-	-	-	-	-	-	-	-	-	-	-	-	-	-	-	-	-
SL2.40ch06	22433531	A	-	-	-	-	-	-	-	-	-	-	-	-	-	-	ATTATCAAGGG	-	-	-	-	-	-	-	-	-	-	-	-	-	-	-	-	-	-	-	-	-	-	-	-	-	-	-	-	-	-	-	-
SL2.40ch06	22433532	T	-	-	-	-	-	-	-	-	-	-	-	-	-	-	TTA	-	-	-	-	-	-	-	-	-	-	-	-	-	-	-	-	-	-	-	-	-	-	-	-	-	-	-	-	-	-	-	-
SL2.40ch06	22433535	A	-	-	-	-	-	-	-	-	-	-	-	-	G	-	G	-	-	-	-	-	-	-	-	-	-	-	-	-	-	-	-	-	-	-	-	-	-	-	-	-	-	-	-	-	-	-	-
SL2.40ch06	22433579	C	-	-	-	-	-	-	-	-	-	-	-	-	T	-	T	-	-	-	-	-	-	-	-	-	-	-	-	-	-	-	-	-	-	-	-	-	-	-	-	-	-	-	-	-	-	-	-
SL2.40ch06	22433772	G	-	-	-	-	-	-	-	-	-	-	-	-	A	-	A	-	-	-	-	-	-	-	-	-	-	-	-	-	-	-	-	-	-	-	-	-	-	-	-	-	-	-	-	-	-	-	-
SL2.40ch06	22433850	T	-	-	-	-	-	-	-	-	-	-	-	-	C	-	C	-	-	-	-	-	-	-	-	-	-	-	-	-	-	-	-	-	-	-	-	-	-	-	-	-	-	-	-	-	-	-	-
SL2.40ch06	22433859	A	-	-	-	-	-	-	-	-	-	-	-	-	G	-	G	-	-	-	-	-	-	-	-	-	-	-	-	-	-	-	-	-	-	-	-	-	-	-	-	-	-	-	-	-	-	-	-
SL2.40ch06	22433863	T	-	-	-	-	-	-	-	-	-	-	-	-	A	-	A	-	-	-	-	-	-	-	-	-	-	-	-	-	-	-	-	-	-	-	-	-	-	-	-	-	-	-	-	-	-	-	-
SL2.40ch06	22433882	A	-	-	-	-	-	-	-	-	-	-	-	-	T	-	T	-	-	-	-	-	-	-	-	-	-	-	-	-	-	-	-	-	-	-	-	-	-	-	-	-	-	-	-	-	-	-	-
SL2.40ch06	22433897	A	-	-	-	-	-	-	-	-	-	-	-	-	T	-	T	-	-	-	-	-	-	-	-	-	-	-	-	-	-	-	-	-	-	-	-	-	-	-	-	-	-	-	-	-	-	-	-
SL2.40ch06	22433922	G	-	-	-	-	-	-	-	-	-	-	-	-	A	-	A	-	-	-	-	-	-	-	-	-	-	-	-	-	-	-	-	-	-	-	-	-	-	-	-	-	-	-	-	-	-	-	-
SL2.40ch06	22433954	A	-	-	-	-	-	-	-	-	-	-	-	-	G	-	G	-	-	-	-	-	-	-	-	-	-	-	-	-	-	-	-	-	-	-	-	-	-	-	-	-	-	-	-	-	-	-	-
SL2.40ch06	22433971	T	-	-	-	-	-	-	-	-	-	-	-	-	TCCCTCA	-	TCCCTCA	-	-	-	-	-	-	-	-	-	-	-	-	-	-	-	-	-	-	-	-	-	-	-	-	-	-	-	-	-	-	-	-
SL2.40ch06	22434000	G	-	-	-	-	-	-	-	-	-	-	-	-	C	-	C	-	-	-	-	-	-	-	-	-	-	-	-	-	-	-	-	-	-	-	-	-	-	-	-	-	-	-	-	-	-	-	-
SL2.40ch06	22434037	A	-	-	-	-	-	-	-	-	-	-	-	-	G	-	G	-	-	-	-	-	-	-	-	-	-	-	-	-	-	-	-	-	-	-	-	-	-	-	-	-	-	-	-	-	-	-	-
SL2.40ch06	22434090	C	-	-	-	-	-	-	-	-	-	-	-	-	T	-	T	-	-	-	-	-	-	-	-	-	-	-	-	-	-	-	-	-	-	-	-	-	-	-	-	-	-	-	-	-	-	-	-
SL2.40ch06	22434132	CTT	-	-	-	-	-	-	-	-	-	-	-	-	-	-	C	-	-	-	-	-	-	-	-	-	-	-	-	-	-	-	-	-	-	-	-	-	-	-	-	-	-	-	-	-	-	-	-
SL2.40ch06	22434149	T	-	-	-	-	-	-	-	-	-	-	-	-	-	C	-	C	-	-	-	-	-	-	-	-	-	-	-	-	-	-	-	-	-	-	-	-	-	-	-	-	-	-	-	-	-	-	-
SL2.40ch06	22434155	A	-	-	-	-	-	-	-	-	-	-	-	-	-	-	T	-	-	-	-	-	-	-	-	-	-	-	-	-	-	-	-	-	-	-	-	-	-	-	-	-	-	-	-	-	-	-	-
SL2.40ch06	22434312	C	-	-	-	-	-	-	-	-	-	-	-	-	-	-	-	-	-	-	-	-	-	-	-	-	-	-	-	-	-	T	-	-	-	-	-	-	-	-	-	-	-	-	-	-	-	-	-
SL2.40ch06	22434369	T	-	-	-	-	-	-	-	-	-	-	-	-	-	C	-	C	-	-	-	-	-	-	-	-	-	-	-	-	-	-	-	-	-	-	-	-	-	-	-	-	-	-	-	-	-	-	-
SL2.40ch06	22434447	C	-	-	-	-	-	-	-	-	-	-	-	-	-	G	-	G	-	-	-	-	-	-	-	-	-	-	-	-	-	-	-	-	-	-	-	-	-	-	-	-	-	-	-	-	-	-	-
SL2.40ch06	22434483	G	-	-	-	-	-	-	-	-	-	-	-	-	-	-	A	-	-	-	-	-	-	-	-	-	-	-	-	-	-	-	-	-	-	-	-	-	-	-	-	-	-	-	-	-	-	-	-
SL2.40ch06	22434497	A	-	-	-	-	-	-	-	-	-	-	-	-	-	-	G	-	-	-	-	-	-	-	-	-	-	-	-	-	-	-	-	-	-	-	-	-	-	-	-	-	-	-	-	-	-	-	-
SL2.40ch06	22434509	G	-	-	-	-	-	-	-	-	-	-	-	-	-	-	A	-	-	-	-	-	-	-	-	-	-	-	-	-	-	-	-	-	-	-	-	-	-	-	-	-	-	-	-	-	-	-	-
SL2.40ch06	22434524	G	-	-	-	-	-	-	-	-	-	-	-	-	-	-	A	-	-	-	-	-	-	-	-	-	-	-	-	-	-	-	-	-	-	-	-	-	-	-	-	-	-	-	-	-	-	-	-
SL2.40ch06	22434536	T	-	-	-	-	-	-	-	-	-	-	-	-	-	-	C	-	-	-	-	-	-	-	-	-	-	-	-	-	-	-	-	-	-	-	-	-	-	-	-	-	-	-	-	-	-	-	-
SL2.40ch06	22434541	A	-	-	-	-	-	-	-	-	-	-	-	-	-	-	-	-	-	-	-	-	C	-	-	-	-	-	-	-	-	-	-	-	-	-	-	-	-	-	-	-	-	-	-	-	-	-	-
SL2.40ch06	22434542	G	-	-	-	-	-	-	-	-	-	-	-	-	-	-	A	-	-	-	-	-	-	-	-	-	-	-	-	-	-	-	-	-	-	-	-	-	-	-	-	-	-	-	-	-	-	-	-
SL2.40ch06	22434553	A	-	-	-	-	-	-	-	-	-	-	-	-	-	-	G	-	-	-	-	-	-	-	-	-	-	-	-	-	-	-	-	-	-	-	-	-	-	-	-	-	-	-	-	-	-	-	-
SL2.40ch06	22434554	G	-	-	-	-	-	-	-	-	-	-	-	-	-	-	A	-	-	-	-	-	-	-	-	-	-	-	-	-	-	-	-	-	-	-	-	-	-	-	-	-	-	-	-	-	-	-	-
SL2.40ch06	22434569	G	-	-	-	-	-	-	-	-	-	-	-	-	-	C	-	C	-	-	-	-	-	-	-	-	-	-	-	-	-	-	-	-	-	-	-	-	-	-	-	-	-	-	-	-	-	-	-
SL2.40ch06	22434597	T	-	-	-	-	-	-	-	-	-	-	-	-	-	-	-	-	-	-	-	-	A	-	-	-	-	-	-	-	-	-	-	-	-	-	-	-	-	-	-	-	-	-	-	-	-	-	-
SL2.40ch06	22434613	A	-	-	-	-	-	-	-	-	-	-	-	-	-	G	-	G	-	-	-	-	-	-	-	-	-	-	-	-	-	-	-	-	-	-	-	-	-	-	-	-	-	-	-	-	-	-	-
SL2.40ch06	22434747	CATTTGAATTTTCAG	-	-	-	-	-	-	-	-	-	-	-	-	-	C	C	C	-	-	-	-	C	-	C	-	-	C	-	-	-	C	-	-	-	-	-	C	-	-	-	-	C	-	-	-	C	-	-
SL2.40ch06	22434779	G	-	-	-	-	-	-	-	-	-	-	-	-	T	-	T	-	-	-	-	-	-	-	-	-	-	-	-	-	-	-	-	-	-	-	-	-	-	-	-	-	-	-	-	-	-	-	-
SL2.40ch06	22434791	T	-	-	-	-	-	-	-	-	-	-	-	-	A	-	A	-	-	-	-	-	-	-	-	-	-	-	-	-	-	-	-	-	-	-	-	-	-	-	-	-	-	-	-	-	-	-	-
SL2.40ch06	22434875	G	-	-	-	-	-	-	-	-	-	-	-	-	C	C	C	C	-	-	-	-	C	-	-	-	-	-	-	-	-	-	-	-	-	-	-	-	-	-	-	-	-	-	-	-	-	-	-
SL2.40ch06	22434922	G	-	-	-	-	-	-	-	-	-	-	-	-	C	-	C	-	-	-	-	-	-	-	-	-	-	-	-	-	-	-	-	-	-	-	-	-	-	-	-	-	-	-	-	-	-	-	-
SL2.40ch06	22434969	C	-	-	-	-	-	-	-	-	-	-	-	-	-	CAA	-	CAA	-	-	-	-	CA	-	-	-	-	-	-	-	-	-	-	-	-	-	-	-	-	-	-	-	-	-	-	-	-	-	-
SL2.40ch06	22434977	A	-	-	-	-	-	-	-	-	-	-	-	-	-	-	AT	-	-	-	-	-	-	-	-	-	-	-	-	-	-	-	-	-	-	-	-	-	-	-	-	-	-	-	-	-	-	-	-
SL2.40ch06	22434979	TA	-	-	-	-	-	-	-	-	-	-	-	-	-	-	T	-	-	-	-	-	-	-	-	-	-	-	-	-	-	-	-	-	-	-	-	-	-	-	-	-	-	-	-	-	-	-	-
SL2.40ch06	22434982	T	-	-	-	-	-	-	-	-	-	-	-	-	A	-	A	-	-	-	-	-	-	-	-	-	-	-	-	-	-	-	-	-	-	-	-	-	-	-	-	-	-	-	-	-	-	-	-
SL2.40ch06	22434984	T	-	-	-	-	-	-	-	-	-	-	-	-	-	-	A	-	-	-	-	-	-	-	-	-	-	-	-	-	-	-	-	-	-	-	-	-	-	-	-	-	-	-	-	-	-	-	-
SL2.40ch06	22434986	T	-	-	-	-	-	-	-	-	-	-	-	-	A	-	A	-	-	-	-	-	-	-	-	-	-	-	-	-	-	-	-	-	-	-	-	-	-	-	-	-	-	-	-	-	-	-	-
SL2.40ch06	22434987	T	-	-	-	-	-	-	-	-	-	-	-	-	A	-	A	-	-	-	-	-	-	-	-	-	-	-	-	-	-	-	-	-	-	-	-	-	-	-	-	-	-	-	-	-	-	-	-
SL2.40ch06	22434993	G	-	-	-	-	-	-	-	-	-	-	-	-	-	-	GAA	-	-	-	-	-	-	-	-	-	-	-	-	-	-	-	-	-	-	-	-	-	-	-	-	-	-	-	-	-	-	-	-
SL2.40ch06	22435003	G	-	-	-	-	-	-	-	-	-	-	-	-	-	-	A	-	-	-	-	-	-	-	-	-	-	-	-	-	-	-	-	-	-	-	-	-	-	-	-	-	-	-	-	-	-	-	-
SL2.40ch06	22435030	C	-	-	-	-	-	-	-	-	-	-	-	-	-	-	-	-	-	-	-	-	A	-	-	-	-	-	-	-	-	-	-	-	-	-	-	-	-	-	-	-	-	-	-	-	-	-	-
SL2.40ch06	22435038	T	-	-	-	-	-	-	-	-	-	-	-	-	-	C	-	C	-	-	-	-	C	-	-	-	-	-	-	-	-	-	-	-	-	-	-	-	-	-	-	-	-	-	-	-	-	-	-
SL2.40ch06	22435086	T	-	-	-	-	-	-	-	-	-	-	-	-	-	G	-	G	-	-	-	-	G	-	-	-	-	-	-	-	-	-	-	-	-	-	-	-	-	-	-	-	-	-	-	-	-	-	-
SL2.40ch06	22435092	G	-	-	-	-	-	-	-	-	-	-	-	-	-	-	-	-	-	-	-	-	-	-	-	-	-	-	A	-	-	-	-	-	A	-	-	-	-	-	-	-	-	-	-	-	-	-	-
SL2.40ch06	22435124	AT	-	-	-	-	-	-	-	-	-	-	-	-	-	A	-	A	-	-	-	-	-	-	-	-	-	-	-	-	-	-	-	-	-	-	-	-	-	-	-	-	-	-	-	-	-	-	-
SL2.40ch06	22435126	T	-	-	-	-	-	-	-	-	-	-	-	-	-	-	-	-	-	-	-	-	A	-	-	-	-	-	-	-	-	-	-	-	-	-	-	-	-	-	-	-	-	-	-	-	-	-	-
SL2.40ch06	22435148	G	-	-	-	-	-	-	-	-	-	-	-	-	-	T	-	T	-	-	-	-	-	-	-	-	-	-	-	-	-	-	-	-	-	-	-	-	-	-	-	-	-	-	-	-	-	-	-
SL2.40ch06	22435161	G	-	-	-	-	-	-	-	-	-	-	-	-	-	A	-	A	-	-	-	-	-	-	-	-	-	-	-	-	-	-	-	-	-	-	-	-	-	-	-	-	-	-	-	-	-	-	-
SL2.40ch06	22435175	TCACTG	-	-	-	-	-	-	-	-	-	-	-	-	-	-	T	-	-	-	-	-	-	-	-	-	-	-	-	-	-	-	-	-	-	-	-	-	-	-	-	-	-	-	-	-	-	-	-
SL2.40ch06	22435198	A	-	-	-	-	-	-	-	-	-	-	-	-	-	-	G	-	-	-	-	-	-	-	-	-	-	-	-	-	-	-	-	-	-	-	-	-	-	-	-	-	-	-	-	-	-	-	-
SL2.40ch06	22435208	G	-	-	-	-	-	-	-	-	-	-	-	-	-	-	A	-	-	-	-	-	-	-	-	-	-	-	-	-	-	-	-	-	-	-	-	-	-	-	-	-	-	-	-	-	-	-	-
SL2.40ch06	22435229	C	-	-	-	-	-	-	-	-	-	-	-	-	A	-	A	-	-	-	-	-	-	-	-	-	-	-	-	-	-	-	-	-	-	-	-	-	-	-	-	-	-	-	-	-	-	-	-
SL2.40ch06	22435234	G	-	-	-	-	-	-	-	T	-	-	-	-	-	-	-	-	-	-	-	-	-	-	-	-	-	-	-	-	-	-	-	-	-	-	-	-	-	-	-	-	-	-	-	-	-	T	-
SL2.40ch06	22435258	A	-	-	-	-	-	-	-	-	-	-	-	-	-	-	-	-	-	-	-	-	-	-	-	-	-	T	-	-	-	-	-	-	-	-	-	-	-	-	-	-	-	-	-	-	-	-	-
SL2.40ch06	22435299	G	-	-	-	-	-	-	-	-	-	-	-	-	A	-	A	-	-	-	-	-	-	-	-	-	-	-	-	-	-	-	-	-	-	-	-	-	-	-	-	-	-	-	-	-	-	-	-
SL2.40ch06	22435311	A	-	-	-	-	-	-	-	-	-	-	-	-	G	-	G	-	-	-	-	-	-	-	-	-	-	-	-	-	-	-	-	-	-	-	-	-	-	-	-	-	-	-	-	-	-	-	-
SL2.40ch06	22435342	C	-	-	-	-	-	-	-	-	-	-	-	-	T	-	T	-	-	-	-	-	-	-	-	-	-	-	-	-	-	-	-	-	-	-	-	-	-	-	-	-	-	-	-	-	-	-	-
SL2.40ch06	22435350	G	-	-	-	-	-	-	-	-	-	-	-	-	-	-	-	-	-	-	-	-	A	-	-	-	-	-	-	-	-	-	-	-	-	-	-	-	-	-	-	-	-	-	-	-	-	-	-
SL2.40ch06	22435352	A	-	-	-	-	-	-	-	-	-	-	-	-	G	-	G	-	-	-	-	-	-	-	-	-	-	-	-	-	-	-	-	-	-	-	-	-	-	-	-	-	-	-	-	-	-	-	-
SL2.40ch06	22435355	G	-	-	-	-	-	-	-	-	-	-	-	-	A	-	A	-	-	-	-	-	-	-	-	-	-	-	-	-	-	-	-	-	-	-	-	-	-	-	-	-	-	-	-	-	-	-	-
SL2.40ch06	22435369	G	-	-	-	-	-	-	-	-	-	-	-	-	-	A	-	A	-	-	-	-	-	-	-	-	-	-	-	-	-	-	-	-	-	-	-	-	-	-	-	-	-	-	-	-	-	-	-
SL2.40ch06	22435373	A	-	-	-	-	-	-	-	-	-	-	-	-	-	-	G	-	-	-	-	-	-	-	-	-	-	-	-	-	-	-	-	-	-	-	-	-	-	-	-	-	-	-	-	-	-	-	-
SL2.40ch06	22435374	G	-	-	-	-	-	-	-	-	-	-	-	-	-	-	A	-	-	-	-	-	-	-	-	-	-	-	-	-	-	-	-	-	-	-	-	-	-	-	-	-	-	-	-	-	-	-	-
SL2.40ch06	22435393	G	-	-	-	-	-	-	-	-	-	-	-	-	-	-	-	-	-	-	-	-	-	-	-	-	-	-	-	-	-	A	-	-	-	-	-	-	-	-	-	-	-	-	-	-	-	-	-
SL2.40ch06	22435396	T	-	-	-	-	-	-	-	-	-	-	-	-	-	-	C	-	-	-	-	-	-	-	-	-	-	-	-	-	-	-	-	-	-	-	-	-	-	-	-	-	-	-	-	-	-	-	-
SL2.40ch06	22435406	A	-	-	-	-	-	-	-	-	-	-	-	-	-	-	G	-	-	-	-	-	-	-	-	-	-	-	-	-	-	-	-	-	-	-	-	-	-	-	-	-	-	-	-	-	-	-	-
SL2.40ch06	22435411	A	-	-	-	-	-	-	-	-	-	-	-	-	-	-	C	-	-	-	-	-	-	-	-	-	-	-	-	-	-	-	-	-	-	-	-	-	-	-	-	-	-	-	-	-	-	-	-
SL2.40ch06	22435436	G	-	-	-	-	-	-	-	-	-	-	-	-	-	-	A	-	-	-	-	-	-	-	-	-	-	-	-	-	-	-	-	-	-	-	-	-	-	-	-	-	-	-	-	-	-	-	-
SL2.40ch06	22435442	T	-	-	-	-	-	-	-	-	-	-	-	-	-	-	A	-	-	-	-	-	-	-	-	-	-	-	-	-	-	-	-	-	-	-	-	-	-	-	-	-	-	-	-	-	-	-	-
SL2.40ch06	22435462	A	-	-	-	-	-	-	-	-	-	-	-	-	-	-	G	-	-	-	-	-	-	-	-	-	-	-	-	-	-	-	-	-	-	-	-	-	-	-	-	-	-	-	-	-	-	-	-
SL2.40ch06	22435501	A	-	-	-	-	-	-	-	-	-	-	-	-	-	-	AT	-	-	-	-	-	-	-	-	-	-	-	-	-	-	-	-	-	-	-	-	-	-	-	-	-	-	-	-	-	-	-	-
SL2.40ch06	22435504	A	-	-	-	-	-	-	-	-	-	-	-	-	-	-	T	-	-	-	-	-	-	-	-	-	-	-	-	-	-	-	-	-	-	-	-	-	-	-	-	-	-	-	-	-	-	-	-
SL2.40ch06	22435529	G	-	-	-	-	-	-	-	-	-	-	-	-	-	-	A	-	-	-	-	-	-	-	-	-	-	-	-	-	-	-	-	-	-	-	-	-	-	-	-	-	-	-	-	-	-	-	-
SL2.40ch06	22435549	TTATATATATATATATATA	-	-	-	-	-	-	-	-	-	-	-	-	-	-	-	-	-	-	-	-	-	-	T	-	-	-	-	-	-	-	-	-	-	-	-	-	-	-	-	-	-	-	-	-	-	-	-
SL2.40ch06	22435594	T	-	-	-	-	-	-	-	-	-	-	-	-	-	TGACA	-	TGACA	-	-	-	-	TGA	-	-	-	-	-	-	-	-	-	-	-	-	-	-	-	-	-	-	-	-	-	-	-	-	-	-
SL2.40ch06	22435609	C	-	-	-	-	-	-	-	-	-	-	-	-	-	-	-	-	-	-	-	-	T	-	-	-	-	-	-	-	-	-	-	-	-	-	-	-	-	-	-	-	-	-	-	-	-	-	-
SL2.40ch06	22435632	T	-	-	-	-	-	-	-	-	-	-	-	-	TA	-	-	-	-	-	-	-	-	-	-	-	-	-	-	-	-	-	-	-	-	-	-	-	-	-	-	-	-	-	-	-	-	-	-
SL2.40ch06	22435695	A	-	-	-	-	-	-	-	-	-	-	-	-	C	-	C	-	-	-	-	-	-	-	-	-	-	-	-	-	-	-	-	-	-	-	-	-	-	-	-	-	-	-	-	-	-	-	-
SL2.40ch06	22435698	T	-	-	-	-	-	-	-	-	-	-	-	-	A	-	A	-	-	-	-	-	-	-	-	-	-	-	-	-	-	-	-	-	-	-	-	-	-	-	-	-	-	-	-	-	-	-	-
SL2.40ch06	22435700	G	-	-	-	-	-	-	-	-	-	-	-	-	A	-	A	-	-	-	-	-	-	-	-	-	-	-	-	-	-	-	-	-	-	-	-	-	-	-	-	-	-	-	-	-	-	-	-
SL2.40ch06	22435736	C	-	-	-	-	-	-	-	-	-	-	-	-	G	G	G	G	-	-	-	-	G	-	-	-	-	-	-	-	-	-	-	-	-	-	-	-	-	-	-	-	-	-	-	-	-	-	-
SL2.40ch06	22435756	A	-	-	-	-	-	-	-	-	-	-	-	-	G	-	G	-	-	-	-	-	-	-	-	-	-	-	-	-	-	-	-	-	-	-	-	-	-	-	-	-	-	-	-	-	-	-	-
SL2.40ch06	22435802	G	-	-	-	-	-	-	-	-	-	-	-	-	A	-	A	-	-	-	-	-	-	-	-	-	-	-	-	-	-	-	-	-	-	-	-	-	-	-	-	-	-	-	-	-	-	-	-
SL2.40ch06	22435826	G	-	-	-	-	-	-	-	-	-	-	-	-	-	-	A	-	-	-	-	-	-	-	-	-	-	-	-	-	-	-	-	-	-	-	-	-	-	-	-	-	-	-	-	-	-	-	-
SL2.40ch06	22435862	A	-	-	-	-	-	-	-	-	-	-	-	-	C	-	C	-	-	-	-	-	-	-	-	-	-	-	-	-	-	-	-	-	-	-	-	-	-	-	-	-	-	-	-	-	-	-	-
SL2.40ch06	22435868	G	-	-	-	-	-	-	-	-	-	-	-	-	C	-	C	-	-	-	-	-	-	-	-	-	-	-	-	-	-	-	-	-	-	-	-	-	-	-	-	-	-	-	-	-	-	-	-
SL2.40ch06	22435882	T	-	-	-	-	-	-	-	-	-	-	-	-	A	-	A	-	-	-	-	-	-	-	-	-	-	-	-	-	-	-	-	-	-	-	-	-	-	-	-	-	-	-	-	-	-	-	-
SL2.40ch06	22435887	G	-	-	-	-	-	-	-	-	-	-	-	-	A	-	A	-	-	-	-	-	-	-	-	-	-	-	-	-	-	-	-	-	-	-	-	-	-	-	-	-	-	-	-	-	-	-	-
SL2.40ch06	22435943	C	-	-	-	-	-	-	-	-	-	-	-	-	T	-	T	-	-	-	-	-	-	-	-	-	-	-	-	-	-	-	-	-	-	-	-	-	-	-	-	-	-	-	-	-	-	-	-
SL2.40ch06	22435947	A	-	-	-	-	-	-	-	-	-	-	-	-	C	C	C	C	-	-	-	-	C	-	-	-	-	-	-	-	-	-	-	-	-	-	-	-	-	-	-	-	-	-	-	-	-	-	-
SL2.40ch06	22435965	C	-	-	-	-	-	-	-	-	-	-	-	-	T	-	T	-	-	-	-	-	-	-	-	-	-	-	-	-	-	-	-	-	-	-	-	-	-	-	-	-	-	-	-	-	-	-	-
SL2.40ch06	22435996	G	-	-	-	-	-	-	-	-	-	-	-	-	T	-	T	-	-	-	-	-	-	-	-	-	-	-	-	-	-	-	-	-	-	-	-	-	-	-	-	-	-	-	-	-	-	-	-
SL2.40ch06	22436009	C	-	-	-	-	-	-	-	-	-	-	-	-	-	-	-	-	-	-	-	-	T	-	-	-	-	-	-	-	-	-	-	-	-	-	-	-	-	-	-	-	-	-	-	-	-	-	-
SL2.40ch06	22436010	C	-	-	-	-	-	-	-	-	-	-	-	-	A	-	A	-	-	-	-	-	-	-	-	-	-	-	-	-	-	-	-	-	-	-	-	-	-	-	-	-	-	-	-	-	-	-	-
SL2.40ch06	22436087	C	-	-	-	-	-	-	-	-	-	-	-	-	T	T	T	T	-	-	-	-	T	-	-	-	-	-	-	-	-	-	-	-	-	-	-	-	-	-	-	-	-	-	-	-	-	-	-
SL2.40ch06	22436090	T	-	-	-	-	-	-	-	-	-	-	-	-	C	-	C	-	-	-	-	-	-	-	-	-	-	-	-	-	-	-	-	-	-	-	-	-	-	-	-	-	-	-	-	-	-	-	-
SL2.40ch06	22436144	A	-	-	-	-	-	-	-	-	-	-	-	-	G	-	G	-	-	-	-	-	-	-	-	-	-	-	-	-	-	-	-	-	-	-	-	-	-	-	-	-	-	-	-	-	-	-	-
SL2.40ch06	22436157	T	-	-	-	-	-	-	-	-	-	-	-	-	C	-	C	-	-	-	-	-	-	-	-	-	-	-	-	-	-	-	-	-	-	-	-	-	-	-	-	-	-	-	-	-	-	-	-
SL2.40ch06	22436160	T	-	-	-	-	-	-	-	-	-	-	-	-	-	-	C	-	-	-	-	-	-	-	-	-	-	-	-	-	-	-	-	-	-	-	-	-	-	-	-	-	-	-	-	-	-	-	-
SL2.40ch06	22436302	T	-	-	-	-	-	-	-	-	-	-	-	-	-	-	A	-	-	-	-	-	-	-	-	-	-	-	-	-	-	-	-	-	-	-	-	-	-	-	-	-	-	-	-	-	-	-	-
SL2.40ch06	22436334	T	-	-	-	-	-	-	-	-	-	-	-	-	C	-	C	-	-	-	-	-	-	-	-	-	-	-	-	-	-	-	-	-	-	-	-	-	-	-	-	-	-	-	-	-	-	-	-
SL2.40ch06	22436378	C	-	-	-	-	-	-	-	-	-	-	-	-	-	-	A	-	-	-	-	-	-	-	-	-	-	-	-	-	-	-	-	-	-	-	-	-	-	-	-	-	-	-	-	-	-	-	-
SL2.40ch06	22436379	AT	-	-	-	-	-	-	-	-	-	-	-	-	-	-	A	-	-	-	-	-	-	-	-	-	-	-	-	-	-	-	-	-	-	-	-	-	-	-	-	-	-	-	-	-	-	-	-
SL2.40ch06	22436381	G	-	-	-	-	-	-	-	-	-	-	-	-	C	-	C	-	-	-	-	-	-	-	-	-	-	-	-	-	-	-	-	-	-	-	-	-	-	-	-	-	-	-	-	-	-	-	-
SL2.40ch06	22436384	A	-	-	-	-	-	-	-	-	-	-	-	-	T	-	T	-	-	-	-	-	-	-	-	-	-	-	-	-	-	-	-	-	-	-	-	-	-	-	-	-	-	-	-	-	-	-	-
SL2.40ch06	22436434	C	-	-	-	-	-	-	-	-	-	-	-	-	CTT	-	CTT	-	-	-	-	-	-	-	-	-	-	-	-	-	-	-	-	-	-	-	-	-	-	-	-	-	-	-	-	-	-	-	-
SL2.40ch06	22436441	A	-	-	-	-	-	-	-	-	-	-	-	-	G	-	G	-	-	-	-	-	-	-	-	-	-	-	-	-	-	-	-	-	-	-	-	-	-	-	-	-	-	-	-	-	-	-	-
SL2.40ch06	22436452	A	-	-	-	-	-	-	-	-	-	-	-	-	G	-	G	-	-	-	-	-	-	-	-	-	-	-	-	-	-	-	-	-	-	-	-	-	-	-	-	-	-	-	-	-	-	-	-
SL2.40ch06	22436470	AG	-	-	-	-	-	-	-	-	-	-	-	-	-	A	-	A	-	-	-	-	-	-	-	-	-	-	-	-	-	-	-	-	-	-	-	-	-	-	-	-	-	-	-	-	-	-	-
SL2.40ch06	22436513	A	-	-	-	-	-	-	-	-	-	-	-	-	G	-	G	-	-	-	-	-	-	-	-	-	-	-	-	-	-	-	-	-	-	-	-	-	-	-	-	-	-	-	-	-	-	-	-
SL2.40ch06	22436556	T	-	-	-	-	-	-	-	-	-	-	-	-	TG	-	TG	-	-	-	-	-	-	-	-	-	-	-	-	-	-	-	-	-	-	-	-	-	-	-	-	-	-	-	-	-	-	-	-
SL2.40ch06	22436579	T	-	-	-	-	-	-	-	-	-	-	-	-	-	C	-	C	-	-	-	-	-	-	-	-	-	-	-	-	-	-	-	-	-	-	-	-	-	-	-	-	-	-	-	-	-	-	-
SL2.40ch06	22436670	T	-	-	-	-	-	-	-	-	-	-	-	-	A	A	A	A	-	-	-	-	-	-	-	-	-	-	-	-	-	-	-	-	-	-	-	-	-	-	-	-	-	-	-	-	-	-	-
SL2.40ch06	22436671	T	-	-	-	-	-	-	-	-	-	-	-	-	A	A	A	A	-	-	-	-	A	-	-	-	-	-	-	-	-	-	-	-	-	-	-	-	-	-	-	-	-	-	-	-	-	-	-
SL2.40ch06	22436674	A	-	-	-	-	-	-	-	-	-	-	-	-	T	-	T	-	-	-	-	-	-	-	-	-	-	-	-	-	-	-	-	-	-	-	-	-	-	-	-	-	-	-	-	-	-	-	-
SL2.40ch06	22436688	C	-	-	-	-	-	-	-	-	-	-	-	-	-	-	-	-	-	-	-	-	-	-	T	-	-	-	-	-	-	-	-	-	-	-	-	-	-	-	-	-	-	-	-	-	-	-	-
SL2.40ch06	22436689	A	-	-	-	-	-	-	-	-	-	-	-	-	-	-	-	-	-	-	-	-	-	-	T	-	-	-	-	-	-	-	-	-	-	-	-	-	-	-	-	-	-	-	-	-	-	-	-
SL2.40ch06	22436695	C	-	-	-	-	-	-	-	-	-	-	-	-	-	-	-	-	-	-	-	-	-	-	T	-	-	-	-	-	-	-	-	-	-	-	-	-	-	-	-	-	-	-	-	-	-	-	-
SL2.40ch06	22436697	A	-	-	-	-	-	-	-	-	-	-	-	-	-	-	-	-	-	-	-	-	-	-	T	-	-	-	-	-	-	-	-	-	-	-	-	-	-	-	-	-	-	-	-	-	-	-	-
SL2.40ch06	22436699	G	-	-	-	-	-	-	-	-	-	-	-	-	-	-	-	-	-	-	-	-	-	-	T	-	-	-	-	-	-	-	-	-	-	-	-	-	-	-	-	-	-	-	-	-	-	-	-
SL2.40ch06	22436703	T	-	-	-	-	-	-	-	-	-	-	-	-	-	-	-	G	-	-	-	-	-	-	A,G	-	-	-	-	-	-	-	-	-	-	-	-	-	-	-	-	-	-	-	-	-	-	-	-
SL2.40ch06	22436705	G	-	-	-	-	-	-	-	-	-	-	-	-	-	A	A	T	-	-	-	-	-	-	T	-	-	-	-	-	-	-	-	-	-	-	-	-	-	-	-	-	-	-	-	-	-	-	-
SL2.40ch06	22436711	A	-	-	-	-	-	-	-	-	-	-	-	-	-	-	-	-	-	-	-	-	-	-	T	-	-	-	-	-	-	-	-	-	-	-	-	-	-	-	-	-	-	-	-	-	-	-	-
SL2.40ch06	22436712	A	-	-	-	-	-	-	-	-	-	-	-	-	-	-	-	-	-	-	-	-	-	-	T	-	-	-	-	-	-	-	-	-	-	-	-	-	-	-	-	-	-	-	-	-	-	-	-
SL2.40ch06	22436729	A	-	-	-	-	-	-	-	-	-	-	-	-	-	-	AT	-	-	-	-	-	-	-	-	-	-	-	-	-	-	-	-	-	-	-	-	-	-	-	-	-	-	-	-	-	-	-	-
SL2.40ch06	22438846	C	-	-	-	-	-	-	-	-	-	-	-	-	-	-	-	-	-	-	-	-	T	-	-	-	-	-	-	-	-	-	-	-	-	-	-	-	-	-	-	-	-	-	-	-	-	-	-
SL2.40ch06	22438863	T	-	-	-	-	-	-	-	-	-	-	-	-	-	-	-	-	-	-	-	-	-	-	C	-	-	-	-	-	-	-	-	-	-	-	-	-	-	-	-	-	-	-	-	-	-	-	-
SL2.40ch06	22439020	G	-	-	-	-	-	-	-	-	-	-	-	-	-	-	-	-	-	-	-	-	-	-	-	-	-	-	-	-	-	-	-	-	A	-	-	-	-	-	-	-	-	-	-	-	-	-	-
SL2.40ch06	42288174	G	-	-	-	-	-	-	-	-	-	-	-	-	-	-	-	-	-	-	-	-	-	-	-	-	-	-	-	-	-	-	-	-	-	-	-	-	-	-	-	C	-	-	-	-	-	-	-
SL2.40ch06	42288207	T	-	-	-	-	-	-	-	-	-	-	-	-	-	-	-	-	-	-	-	-	-	-	-	-	-	-	-	-	-	-	-	-	-	-	-	-	-	-	-	A	-	-	-	-	-	-	-
SL2.40ch06	42288208	G	-	-	-	-	-	-	-	-	-	-	-	-	-	-	-	-	-	-	-	-	-	-	-	-	-	-	-	-	-	-	-	-	-	-	-	-	-	-	-	A	-	-	-	-	-	-	-
SL2.40ch06	42288621	C	-	-	-	-	-	-	-	-	-	-	-	-	-	-	-	-	-	-	-	-	-	-	-	-	-	-	-	-	-	-	-	-	-	-	-	-	-	-	-	A	-	-	-	-	-	-	-
SL2.40ch06	42288694	T	-	-	-	-	-	-	-	-	-	-	-	-	-	-	-	-	-	-	-	-	-	-	-	-	-	-	-	-	-	-	-	-	-	-	-	-	-	-	-	C	-	-	-	-	-	-	-
SL2.40ch06	42288712	A	-	-	-	-	-	-	-	-	-	-	-	-	-	-	-	-	-	-	-	-	-	-	-	-	-	-	-	-	-	-	-	-	-	-	-	-	-	-	-	C	-	-	-	-	-	-	-
SL2.40ch06	42288756	C	-	-	-	-	-	-	-	-	-	-	-	-	-	-	-	-	-	-	-	-	-	-	-	-	-	-	-	-	-	-	-	-	-	-	-	-	-	-	-	T	-	-	-	-	-	-	-
SL2.40ch06	42288757	T	-	-	-	-	-	-	-	-	-	-	-	-	-	-	-	-	-	-	-	-	-	-	-	-	-	-	-	-	-	-	-	-	-	-	-	-	-	-	-	A	-	-	-	-	-	-	-
SL2.40ch06	42288829	C	-	-	-	-	-	-	-	-	-	-	-	-	-	-	-	-	-	-	-	-	-	-	-	-	-	-	-	-	-	-	-	-	-	-	-	-	-	-	-	T	-	-	-	-	-	-	-
SL2.40ch06	42288938	C	-	-	-	-	-	-	-	-	-	-	-	-	-	-	-	-	-	-	-	-	-	-	-	-	-	-	-	-	-	-	-	-	-	-	-	-	-	-	-	T	-	-	-	-	-	-	-
SL2.40ch06	42289099	A	-	-	-	-	-	-	-	-	-	-	-	-	-	-	-	-	-	-	-	-	-	-	-	-	-	-	-	-	-	-	-	-	-	-	-	-	-	-	-	G	-	-	-	-	-	-	-
SL2.40ch06	42289165	T	-	-	-	-	-	-	-	-	-	-	-	-	-	-	-	-	-	-	-	-	-	-	-	-	-	-	-	-	-	-	-	-	-	-	-	-	-	-	-	C	-	-	-	-	-	-	-
SL2.40ch06	42289279	G	-	-	-	-	-	-	-	-	-	-	-	-	-	-	-	-	-	-	-	-	-	-	-	-	-	-	-	-	-	-	-	-	-	-	-	-	-	-	-	A	-	-	-	-	-	-	-
SL2.40ch06	42289512	AT	-	-	-	-	-	-	-	-	-	-	-	-	A	A	A	A	-	A	-	-	-	-	-	-	-	-	-	-	-	-	-	-	A	-	-	-	-	-	-	-	-	-	-	-	-	-	-
SL2.40ch06	42289543	A	-	-	-	-	-	-	-	-	-	-	-	-	-	-	-	-	-	-	-	-	-	-	-	-	-	-	-	-	-	-	-	-	-	-	-	-	-	-	-	G	-	-	-	-	-	-	-
SL2.40ch06	42289557	C	-	-	-	-	-	-	-	-	-	-	-	-	-	-	-	-	-	-	-	-	-	-	-	-	-	-	-	-	-	-	-	-	-	-	-	-	-	-	-	A	-	-	-	-	-	-	-
SL2.40ch06	42289564	C	-	-	-	-	-	-	-	-	-	-	-	-	-	-	-	-	-	-	-	-	-	-	-	-	-	-	-	-	-	-	-	-	-	-	-	-	-	-	-	T	-	-	-	-	-	-	-
SL2.40ch06	42289565	C	-	-	-	-	-	-	-	-	-	-	-	-	-	-	-	-	-	-	-	-	-	-	-	-	-	-	-	-	-	-	-	-	-	-	-	-	-	-	-	T	-	-	-	-	-	-	-
SL2.40ch06	42289630	G	-	-	-	-	-	-	-	-	-	-	-	-	-	-	-	-	-	-	-	-	-	-	-	-	-	-	-	-	-	-	-	-	-	-	-	-	-	-	-	A	-	-	-	-	-	-	-
SL2.40ch06	42289636	AT	-	-	-	-	-	-	-	-	-	-	-	-	-	-	-	-	-	-	-	-	-	-	-	-	-	-	-	-	-	-	-	-	-	-	-	-	-	-	-	A	-	-	-	-	-	-	-
SL2.40ch06	42289671	G	-	-	-	-	-	-	-	-	-	-	-	-	-	-	-	-	-	-	-	-	-	-	-	-	-	-	-	-	-	-	-	-	-	-	-	-	-	-	-	A	-	-	-	-	-	-	-
SL2.40ch06	42289678	T	-	-	-	-	-	-	-	-	-	-	-	-	-	-	-	-	-	-	-	-	-	-	-	-	-	-	-	-	-	-	-	-	-	-	-	-	-	-	-	C	-	-	-	-	-	-	-
SL2.40ch06	42289700	C	-	-	-	-	-	-	-	-	-	-	-	-	-	-	-	-	-	-	-	-	-	-	-	-	-	-	-	-	-	-	-	-	-	-	-	-	-	-	-	A	-	-	-	-	-	-	-
SL2.40ch06	42289783	A	-	-	-	-	-	-	-	-	-	-	-	-	-	-	-	-	-	-	-	-	-	-	-	-	-	-	-	-	-	-	-	-	-	-	-	-	-	-	-	G	-	-	-	-	-	-	-
SL2.40ch06	42289834	G	-	-	-	-	-	-	-	-	-	-	-	-	-	-	-	-	-	-	-	-	-	-	-	-	-	-	-	-	-	-	-	-	-	-	-	-	-	-	-	A	-	-	-	-	-	-	-
SL2.40ch06	42289861	C	-	-	-	-	-	-	-	-	-	-	-	-	-	-	-	-	-	-	-	-	-	-	-	-	-	-	-	-	-	-	-	-	-	-	-	-	-	-	-	G	-	-	-	-	-	-	-
SL2.40ch06	42289900	T	-	-	-	-	-	-	-	-	-	-	-	-	-	-	-	-	-	-	-	-	-	-	-	-	-	-	-	-	-	-	-	-	-	-	-	-	-	-	-	C	-	-	-	-	-	-	-
SL2.40ch06	42289901	AG	-	-	-	-	-	-	-	-	-	-	-	-	-	-	-	-	-	-	-	-	-	-	-	-	-	-	-	-	-	-	-	-	-	-	-	-	-	-	-	A	-	-	-	-	-	-	-
SL2.40ch06	42289920	T	-	-	-	-	-	-	-	-	-	-	-	-	-	-	-	-	-	-	-	-	-	-	-	-	-	-	-	-	-	-	-	-	-	-	-	-	-	-	-	C	-	-	-	-	-	-	-
SL2.40ch06	42289930	C	-	-	-	-	-	-	-	-	-	-	-	-	-	-	-	-	-	-	-	-	-	-	-	-	-	-	-	-	-	-	-	-	-	-	-	-	-	-	-	CATATTTAG	-	-	-	-	-	-	-
SL2.40ch06	42289931	T	-	-	-	-	-	-	-	-	-	-	-	-	-	-	-	-	-	-	-	-	-	-	-	-	-	-	-	-	-	-	-	-	-	-	-	-	-	-	-	A	-	-	-	-	-	-	-
SL2.40ch06	42289934	G	-	-	-	-	-	-	-	-	-	-	-	-	-	-	-	-	-	-	-	-	-	-	-	-	-	-	-	-	-	-	-	-	-	-	-	-	-	-	-	T	-	-	-	-	-	-	-
SL2.40ch06	42289941	C	-	-	-	-	-	-	-	-	-	-	-	-	-	-	-	-	-	-	-	-	-	-	-	-	-	-	-	-	-	-	-	-	-	-	-	-	-	-	-	T	-	-	-	-	-	-	-
SL2.40ch06	42289957	T	-	-	-	-	-	-	-	-	-	-	-	-	-	-	-	-	-	-	-	-	-	-	-	-	-	-	-	-	-	-	-	-	-	-	-	-	-	-	-	C	-	-	-	-	-	-	-
SL2.40ch06	42289960	A	-	-	-	-	-	-	-	-	-	-	-	-	-	-	-	-	-	-	-	-	-	-	-	-	-	-	-	-	-	-	-	-	-	-	-	-	-	-	-	G	-	-	-	-	-	-	-
SL2.40ch06	42289981	T	-	-	-	-	-	-	-	-	-	-	-	-	-	-	-	-	-	-	-	-	-	-	-	-	-	-	-	-	-	-	-	-	-	-	-	-	-	-	-	C	-	-	-	-	-	-	-
SL2.40ch06	42290024	G	-	-	-	-	-	-	-	-	-	-	-	-	-	-	-	-	-	-	-	-	-	-	-	-	-	-	-	-	-	-	-	-	-	-	-	-	-	-	-	A	-	-	-	-	-	-	-
SL2.40ch06	42290027	C	-	-	-	-	-	-	-	-	-	-	-	-	-	-	-	-	-	-	-	-	-	-	-	-	-	-	-	-	-	-	-	-	-	-	-	-	-	-	-	T	-	-	-	-	-	-	-
SL2.40ch06	42290097	T	-	-	-	-	-	-	-	-	-	-	-	-	-	-	-	-	-	-	-	-	-	-	-	-	-	-	-	-	-	-	-	-	-	-	-	-	-	-	-	TATACTTCG	-	-	-	-	-	-	-
SL2.40ch06	42290129	C	-	-	-	-	-	-	-	-	-	-	-	-	-	-	-	-	-	-	-	-	-	-	-	-	-	-	-	-	-	-	-	-	-	-	-	-	-	-	-	T	-	-	-	-	-	-	-
SL2.40ch06	42290254	A	-	-	-	-	-	-	-	-	-	-	-	-	-	-	-	-	-	-	-	-	-	-	-	-	-	-	-	-	-	-	-	-	-	-	-	-	-	-	-	G	-	-	-	-	-	-	-
SL2.40ch06	42290266	A	-	-	-	-	-	-	-	-	-	-	-	-	-	-	-	-	-	-	-	-	-	-	-	-	-	-	-	-	-	-	-	-	-	-	-	-	-	-	-	T	-	-	-	-	-	-	-
SL2.40ch06	42290286	A	-	-	-	-	-	-	-	-	-	-	-	-	-	-	-	-	-	-	-	-	-	-	-	-	-	-	-	-	-	-	-	-	-	-	-	-	-	-	-	ATT	-	-	-	-	-	-	-
SL2.40ch06	42290319	A	-	-	-	-	-	-	-	-	-	-	-	-	-	-	-	-	-	-	-	-	-	-	-	-	-	-	-	-	-	-	-	-	-	-	-	-	-	-	-	G	-	-	-	-	-	-	-
SL2.40ch06	42290326	A	-	-	-	-	-	-	-	-	-	-	-	-	-	-	-	-	-	-	-	-	-	-	-	-	-	-	-	-	-	-	-	-	-	-	-	-	-	-	-	ATT	-	-	-	-	-	-	-
SL2.40ch06	42290327	C	-	-	-	-	-	-	-	-	-	-	-	-	-	-	-	-	-	-	-	-	-	-	-	-	-	-	-	-	-	-	-	-	-	-	-	-	-	-	-	T	-	-	-	-	-	-	-
SL2.40ch06	42290334	G	-	-	-	-	-	-	-	-	-	-	-	-	-	-	-	-	-	-	-	-	-	-	-	-	-	-	-	-	-	-	-	-	-	-	-	-	-	-	-	A	-	-	-	-	-	-	-
SL2.40ch06	42290335	G	-	-	-	-	-	-	-	-	-	-	-	-	-	-	-	-	-	-	-	-	-	-	-	-	-	-	-	-	-	-	-	-	-	-	-	-	-	-	-	A	-	-	-	-	-	-	-
SL2.40ch06	42290363	A	-	-	-	-	-	-	-	-	-	-	-	-	-	-	-	-	-	-	-	-	-	-	-	-	-	-	-	-	-	-	-	-	-	-	-	-	-	-	-	T	-	-	-	-	-	-	-
SL2.40ch06	42290375	T	-	-	-	-	-	-	-	-	-	-	-	-	-	-	-	-	-	-	-	-	-	-	-	-	-	-	-	-	-	-	-	-	-	-	-	-	-	-	-	C	-	-	-	-	-	-	-
SL2.40ch06	42290443	G	-	-	-	-	-	-	-	-	-	-	-	-	-	-	-	-	-	-	-	-	-	-	-	-	-	-	-	-	-	-	-	-	-	-	-	-	-	-	-	GA	-	-	-	-	-	-	-
SL2.40ch06	42290460	A	-	-	-	-	-	-	-	-	-	-	-	-	-	-	-	-	-	-	-	-	-	-	-	-	-	-	-	-	-	-	-	-	-	-	-	-	-	-	-	G	-	-	-	-	-	-	-
SL2.40ch06	42290463	C	-	-	-	-	-	-	-	-	-	-	-	-	-	-	-	-	-	-	-	-	-	-	-	-	-	-	-	-	-	-	-	-	-	-	-	-	-	-	-	G	-	-	-	-	-	-	-
SL2.40ch06	42290478	C	-	-	-	-	-	-	-	-	-	-	-	-	-	-	-	-	-	-	-	-	-	-	-	-	-	-	-	-	-	-	-	-	-	-	-	-	-	-	-	A	-	-	-	-	-	-	-
SL2.40ch06	42290479	G	-	-	-	-	-	-	-	-	-	-	-	-	-	-	-	-	-	-	-	-	-	-	-	-	-	-	-	-	-	-	-	-	-	-	-	-	-	-	-	A	-	-	-	-	-	-	-
SL2.40ch06	42290481	G	-	-	-	-	-	-	-	-	-	-	-	-	-	-	-	-	-	-	-	-	-	-	-	-	-	-	-	-	-	-	-	-	-	-	-	-	-	-	-	T	-	-	-	-	-	-	-
SL2.40ch06	42290484	T	-	-	-	-	-	-	-	-	-	-	-	-	-	-	-	-	-	-	-	-	-	-	-	-	-	-	-	-	-	-	-	-	-	-	-	-	-	-	-	C	-	-	-	-	-	-	-
SL2.40ch06	42290505	G	-	-	-	-	-	-	-	-	-	-	-	-	-	-	-	-	-	-	-	-	-	-	-	-	-	-	-	-	-	-	-	-	-	-	-	-	-	-	-	A	-	-	-	-	-	-	-
SL2.40ch06	42290550	A	-	-	-	-	-	-	-	-	-	-	-	-	-	-	-	-	-	-	-	-	-	-	-	-	-	-	-	-	-	-	-	-	-	-	-	-	-	-	-	G	-	-	-	-	-	-	-
SL2.40ch06	42290595	C	-	-	-	-	-	-	-	-	-	-	-	-	-	-	-	-	-	-	-	-	-	-	-	-	-	-	-	-	-	-	-	-	-	-	-	-	-	-	-	T	-	-	-	-	-	-	-
SL2.40ch06	42290651	T	-	-	-	-	-	-	-	-	-	-	-	-	-	-	-	-	-	-	-	-	-	-	-	-	-	-	-	-	-	-	-	-	-	-	-	-	-	-	-	C	-	-	-	-	-	-	-
SL2.40ch06	42290752	A	-	-	-	-	-	-	-	-	-	-	-	-	-	-	-	-	-	-	-	-	-	-	-	-	-	-	-	-	-	-	-	-	-	-	-	-	-	-	-	C	-	-	-	-	-	-	-
SL2.40ch06	42290780	C	-	-	-	-	-	-	-	-	-	-	-	-	-	-	-	-	-	-	-	-	-	-	-	-	-	-	-	-	-	-	-	-	-	-	-	-	-	-	-	A	-	-	-	-	-	-	-
SL2.40ch06	42290802	C	-	-	-	-	-	-	-	-	-	-	-	-	-	-	-	-	-	-	-	-	-	-	-	-	-	-	-	-	-	-	-	-	-	-	-	-	-	-	-	T	-	-	-	-	-	-	-
SL2.40ch06	42290854	G	-	-	-	-	-	-	-	-	-	-	-	-	-	-	-	-	-	-	-	-	-	-	-	-	-	-	-	-	-	-	-	-	-	-	-	-	-	-	-	A	-	-	-	-	-	-	-
SL2.40ch06	42290855	T	-	-	-	-	-	-	-	-	-	-	-	-	-	-	-	-	-	-	-	-	-	-	-	-	-	-	-	-	-	-	-	-	-	-	-	-	-	-	-	A	-	-	-	-	-	-	-
SL2.40ch06	42290963	C	-	-	-	-	-	-	-	-	-	-	-	-	-	-	-	-	-	-	-	-	-	-	-	-	-	-	-	-	-	-	-	-	-	-	-	-	-	-	-	T	-	-	-	-	-	-	-
SL2.40ch06	42290977	C	-	-	-	-	-	-	-	-	-	-	-	-	-	-	-	-	-	-	-	-	-	-	-	-	-	-	-	-	-	-	-	-	-	-	-	-	-	-	-	T	-	-	-	-	-	-	-
SL2.40ch06	42291083	T	-	-	-	-	-	-	-	-	-	-	-	-	-	-	-	-	-	-	-	-	-	-	-	-	-	-	-	-	-	-	-	-	-	-	-	-	-	-	-	G	-	-	-	-	-	-	-
SL2.40ch06	42291086	A	-	-	-	-	-	-	-	-	-	-	-	-	-	-	-	-	-	-	-	-	-	-	-	-	-	-	-	-	-	-	-	-	-	-	-	-	-	-	-	AG	-	-	-	-	-	-	-
SL2.40ch06	42291087	A	-	-	-	-	-	-	-	-	-	-	-	-	-	-	-	-	-	-	-	-	-	-	-	-	-	-	-	-	-	-	-	-	-	-	-	-	-	-	-	G	-	-	-	-	-	-	-
SL2.40ch06	42291089	G	-	-	-	-	-	-	-	-	-	-	-	-	-	-	-	-	-	-	-	-	-	-	-	-	-	-	-	-	-	-	-	-	-	-	-	-	-	-	-	A	-	-	-	-	-	-	-
SL2.40ch06	42291090	G	-	-	-	-	-	-	-	-	-	-	-	-	-	-	-	-	-	-	-	-	-	-	-	-	-	-	-	-	-	-	-	-	-	-	-	-	-	-	-	T	-	-	-	-	-	-	-
SL2.40ch06	42291091	A	-	-	-	-	-	-	-	-	-	-	-	-	-	-	-	-	-	-	-	-	-	-	-	-	-	-	-	-	-	-	-	-	-	-	-	-	-	-	-	T	-	-	-	-	-	-	-
SL2.40ch06	42291095	C	-	-	-	-	-	-	-	-	-	-	-	-	-	-	-	-	-	-	-	-	-	-	-	-	-	-	-	-	-	-	-	-	-	-	-	-	-	-	-	G	-	-	-	-	-	-	-
SL2.40ch06	42291102	G	-	-	-	-	-	-	-	-	-	-	-	-	-	-	-	-	-	-	-	-	-	-	-	-	-	-	-	-	-	-	-	-	-	-	-	-	-	-	-	C	-	-	-	-	-	-	-
SL2.40ch06	42291103	G	-	-	-	-	-	-	-	-	-	-	-	-	-	-	-	-	-	-	-	-	-	-	-	-	-	-	-	-	-	-	-	-	-	-	-	-	-	-	-	T	-	-	-	-	-	-	-
SL2.40ch06	42291123	G	-	-	-	-	-	-	-	-	-	-	-	-	-	-	-	-	-	-	-	-	-	-	-	-	-	-	-	-	-	-	-	-	-	-	-	-	-	-	-	A	-	-	-	-	-	-	-
SL2.40ch06	42291206	G	-	-	-	-	-	-	-	-	-	-	-	-	-	-	-	-	-	-	-	-	-	-	-	-	-	-	-	-	-	-	-	-	-	-	-	-	-	-	-	C	-	-	-	-	-	-	-
SL2.40ch06	42291276	T	-	-	-	-	-	-	-	-	-	-	-	-	-	-	-	-	-	-	-	-	-	-	-	-	-	-	-	-	-	-	-	-	-	-	-	-	-	-	-	C	-	-	-	-	-	-	-
SL2.40ch06	42291286	G	-	-	-	-	-	-	-	-	-	-	-	-	-	-	-	-	-	-	-	-	-	-	-	-	-	-	-	-	-	-	-	-	-	-	-	-	-	-	-	A	-	-	-	-	-	-	-
SL2.40ch06	42291318	C	-	-	-	-	-	-	-	-	-	-	-	-	-	-	-	-	-	-	-	-	-	-	-	-	-	-	-	-	-	-	-	-	-	-	-	-	-	-	-	A	-	-	-	-	-	-	-
SL2.40ch06	42291371	G	-	-	-	-	-	-	-	-	-	-	-	-	-	-	-	-	-	-	-	-	-	-	-	-	-	-	-	-	-	-	-	-	-	-	-	-	-	-	-	C	-	-	-	-	-	-	-
SL2.40ch06	42291441	G	-	-	-	-	-	-	-	-	-	-	-	-	-	-	-	-	-	-	-	-	-	-	-	-	-	-	-	-	-	-	-	-	-	-	-	-	-	-	-	A	-	-	-	-	-	-	-
SL2.40ch06	42291454	A	-	-	-	-	-	-	-	-	-	-	-	-	-	-	-	-	-	-	-	-	-	-	-	-	-	-	-	-	-	-	-	-	-	-	-	-	-	-	-	G	-	-	-	-	-	-	-
SL2.40ch06	42291463	C	-	-	-	-	-	-	-	-	-	-	-	-	-	-	-	-	-	-	-	-	-	-	-	-	-	-	-	-	-	-	-	-	-	-	-	-	-	-	-	T	-	-	-	-	-	-	-
SL2.40ch06	42291495	G	-	-	-	-	-	-	-	-	-	-	-	-	-	-	-	-	-	-	-	-	-	-	-	-	-	-	-	-	-	-	-	-	-	-	-	-	-	-	-	T	-	-	-	-	-	-	-
SL2.40ch06	42291505	T	-	-	-	-	-	-	-	-	-	-	-	-	-	-	-	-	-	-	-	-	-	-	-	-	-	-	-	-	-	-	-	-	-	-	-	-	-	-	-	A	-	-	-	-	-	-	-
SL2.40ch06	42291513	T	-	-	-	-	-	-	-	-	-	-	-	-	-	-	-	-	-	-	-	-	-	-	-	-	-	-	-	-	-	-	-	-	-	-	-	-	-	-	-	A	-	-	-	-	-	-	-
SL2.40ch06	42291539	A	-	-	-	-	-	-	-	-	-	-	-	-	-	-	-	-	-	-	-	-	-	-	-	-	-	-	-	-	-	-	-	-	-	-	-	-	-	-	-	G	-	-	-	-	-	-	-
SL2.40ch06	42291575	A	-	-	-	-	-	-	-	-	-	-	-	-	-	-	-	-	-	-	-	-	-	-	-	-	-	-	-	-	-	-	-	-	-	-	-	-	-	-	-	G	-	-	-	-	-	-	-
SL2.40ch06	42291583	A	-	-	-	-	-	-	-	-	-	-	-	-	-	-	-	-	-	-	-	-	-	-	-	-	-	-	-	-	-	-	-	-	-	-	-	-	-	-	-	AT	-	-	-	-	-	-	-
SL2.40ch06	42291586	T	-	-	-	-	-	-	-	-	-	-	-	-	-	-	-	-	-	-	-	-	-	-	-	-	-	-	-	-	-	-	-	-	-	-	-	-	-	-	-	TTA	-	-	-	-	-	-	-
SL2.40ch06	42291587	A	-	-	-	-	-	-	-	-	-	-	-	-	-	-	-	-	-	-	-	-	-	-	-	-	-	-	-	-	-	-	-	-	-	-	-	-	-	-	-	AC	-	-	-	-	-	-	-
SL2.40ch06	42291601	C	-	-	-	-	-	-	-	-	-	-	-	-	-	-	-	-	-	-	-	-	-	-	-	-	-	-	-	-	-	-	-	-	-	-	-	-	-	-	-	G	-	-	-	-	-	-	-
SL2.40ch06	42291603	C	-	-	-	-	-	-	-	-	-	-	-	-	-	-	-	-	-	-	-	-	-	-	-	-	-	-	-	-	-	-	-	-	-	-	-	-	-	-	-	CT	-	-	-	-	-	-	-
SL2.40ch06	42291619	C	-	-	-	-	-	-	-	-	-	-	-	-	-	-	-	-	-	-	-	-	-	-	-	-	-	-	-	-	-	-	-	-	-	-	-	-	-	-	-	T	-	-	-	-	-	-	-
SL2.40ch06	42291620	A	-	-	-	-	-	-	-	-	-	-	-	-	-	-	-	-	-	-	-	-	-	-	-	-	-	-	-	-	-	-	-	-	-	-	-	-	-	-	-	G	-	-	-	-	-	-	-
SL2.40ch06	42291622	A	-	-	-	-	-	-	-	-	-	-	-	-	-	-	-	-	-	-	-	-	-	-	-	-	-	-	-	-	-	-	-	-	-	-	-	-	-	-	-	G	-	-	-	-	-	-	-
SL2.40ch06	42291679	G	-	-	-	-	-	-	-	-	-	-	-	-	-	-	-	-	-	-	-	-	-	-	-	-	-	-	-	-	-	-	-	-	-	-	-	-	-	-	-	T	-	-	-	-	-	-	-
SL2.40ch06	42291683	C	-	-	-	-	-	-	-	-	-	-	-	-	-	-	-	-	-	-	-	-	-	-	-	-	-	-	-	-	-	-	-	-	-	-	-	-	-	-	-	T	-	-	-	-	-	-	-
SL2.40ch06	42291685	C	-	-	-	-	-	-	-	-	-	-	-	-	-	-	-	-	-	-	-	-	-	-	-	-	-	-	-	-	-	-	-	-	-	-	-	-	-	-	-	A	-	-	-	-	-	-	-
SL2.40ch06	42291686	G	-	-	-	-	-	-	-	-	-	-	-	-	-	-	-	-	-	-	-	-	-	-	-	-	-	-	-	-	-	-	-	-	-	-	-	-	-	-	-	A	-	-	-	-	-	-	-
SL2.40ch06	42291811	T	-	-	-	-	-	-	-	-	-	-	-	-	-	-	-	-	-	-	-	-	-	-	-	-	-	-	-	-	-	-	-	-	-	-	-	-	-	-	-	C	-	-	-	-	-	-	-
SL2.40ch06	42291837	A	-	-	-	-	-	-	-	-	-	-	-	-	-	-	-	-	-	-	-	-	-	-	-	-	-	-	-	-	-	-	-	-	-	-	-	-	-	-	-	AAAAT	-	-	-	-	-	-	-
SL2.40ch06	42291843	G	-	-	-	-	-	-	-	-	-	-	-	-	-	-	-	-	-	-	-	-	-	-	-	-	-	-	-	-	-	-	-	-	-	-	-	-	-	-	-	T	-	-	-	-	-	-	-
SL2.40ch06	42291846	A	-	-	-	-	-	-	-	-	-	-	-	-	-	-	-	-	-	-	-	-	-	-	-	-	-	-	-	-	-	-	-	-	-	-	-	-	-	-	-	G	-	-	-	-	-	-	-
SL2.40ch06	42291931	A	-	-	-	-	-	-	-	-	-	-	-	-	-	-	-	-	-	-	-	-	-	-	-	-	-	-	-	-	-	-	-	-	-	-	-	-	-	-	-	G	-	-	-	-	-	-	-
SL2.40ch06	42291999	CAG	-	-	-	-	-	-	-	-	-	-	-	-	-	-	-	-	-	-	-	-	-	-	-	-	-	-	-	-	-	-	-	-	-	-	-	-	-	-	-	C	-	-	-	-	-	-	-
SL2.40ch06	42292073	G	-	-	-	-	-	-	-	-	-	-	-	-	-	-	-	-	-	-	-	-	-	-	-	-	-	-	-	-	-	-	-	-	-	-	-	-	-	-	-	A	-	-	-	-	-	-	-
SL2.40ch06	42292082	A	-	-	-	-	-	-	-	-	-	-	-	-	-	-	-	-	-	-	-	-	-	-	-	-	-	-	-	-	-	-	-	-	-	-	-	-	-	-	-	T	-	-	-	-	-	-	-
SL2.40ch06	42292091	AGT	-	-	-	-	-	-	-	-	-	-	-	-	-	-	-	-	-	-	-	-	-	-	-	-	-	-	-	-	-	-	-	-	-	-	-	-	-	-	-	A	-	-	-	-	-	-	-
SL2.40ch06	42292273	C	-	-	-	-	-	-	-	-	-	-	-	-	-	-	-	-	-	-	-	-	-	-	-	-	-	-	-	-	-	-	-	-	-	-	-	-	-	-	-	T	-	-	-	-	-	-	-
SL2.40ch06	42292276	C	-	-	-	-	-	-	-	-	-	-	-	-	-	-	-	-	-	-	-	-	-	-	-	-	-	-	-	-	-	-	-	-	-	-	-	-	-	-	-	T	-	-	-	-	-	-	-
SL2.40ch06	42292297	A	-	-	-	-	-	-	-	-	-	-	-	-	-	-	-	-	-	-	-	-	-	-	-	-	-	-	-	-	-	-	-	-	-	-	-	-	-	-	-	G	-	-	-	-	-	-	-
SL2.40ch06	42292315	T	-	-	-	-	-	-	-	-	-	-	-	-	-	-	-	-	-	-	-	-	-	-	-	-	-	-	-	-	-	-	-	-	-	-	-	-	-	-	-	A	-	-	-	-	-	-	-
SL2.40ch06	42292357	A	-	-	-	-	-	-	-	-	-	-	-	-	-	-	-	-	-	-	-	-	-	-	-	-	-	-	-	-	-	-	-	-	-	-	-	-	-	-	-	T	-	-	-	-	-	-	-
SL2.40ch06	42292386	TA	-	-	-	-	-	-	-	-	-	-	-	-	-	-	-	-	-	-	-	-	-	-	-	-	-	-	-	-	-	-	-	-	-	-	-	-	-	-	-	T	-	-	-	-	-	-	-
SL2.40ch06	42292388	A	-	-	-	-	-	-	-	-	-	-	-	-	-	-	-	-	-	-	-	-	-	-	-	-	-	-	-	-	-	-	-	-	-	-	-	-	-	-	-	T	-	-	-	-	-	-	-
SL2.40ch06	42292416	T	-	-	-	-	-	-	-	-	-	-	-	-	-	-	-	-	-	-	-	-	-	-	-	-	-	-	-	-	-	-	-	-	-	-	-	-	-	-	-	C	-	-	-	-	-	-	-
SL2.40ch06	42292531	C	-	-	-	-	-	-	-	-	-	-	-	-	-	-	-	-	-	-	-	-	-	-	-	-	-	-	-	-	-	-	-	-	-	-	-	-	-	-	-	T	-	-	-	-	-	-	-
SL2.40ch06	42292576	G	-	-	-	-	-	-	-	-	-	-	-	-	-	-	-	-	-	-	-	-	-	-	-	-	-	-	-	-	-	-	-	-	-	-	-	-	-	-	-	T	-	-	-	-	-	-	-
SL2.40ch06	42292607	G	-	-	-	-	-	-	-	-	-	-	-	-	-	-	-	-	-	-	-	-	-	-	-	-	-	-	-	-	-	-	-	-	-	-	-	-	-	-	-	A	-	-	-	-	-	-	-
SL2.40ch06	42292638	T	-	-	-	-	-	-	-	-	-	-	-	-	-	-	-	-	-	-	-	-	-	-	-	-	-	-	-	-	-	-	-	-	-	-	-	-	-	-	-	C	-	-	-	-	-	-	-
SL2.40ch06	42292665	C	-	-	-	-	-	-	-	-	-	-	-	-	-	-	-	-	-	-	-	-	-	-	-	-	-	-	-	-	-	-	-	-	-	-	-	-	-	-	-	G	-	-	-	-	-	-	-
SL2.40ch06	42292682	T	-	-	-	-	-	-	-	-	-	-	-	-	-	-	-	-	-	-	-	-	-	-	-	-	-	-	-	-	-	-	-	-	-	-	-	-	-	-	-	C	-	-	-	-	-	-	-
SL2.40ch06	42292712	G	-	-	-	-	-	-	-	-	-	-	-	-	-	-	-	-	-	-	-	-	-	-	-	-	-	-	-	-	-	-	-	-	-	-	-	-	-	-	-	A	-	-	-	-	-	-	-
SL2.40ch06	42292734	T	-	-	-	-	-	-	-	-	-	-	-	-	-	-	-	-	-	-	-	-	-	-	-	-	-	-	-	-	-	-	-	-	-	-	-	-	-	-	-	TC	-	-	-	-	-	-	-
SL2.40ch06	42292748	G	-	-	-	-	-	-	-	-	-	-	-	-	-	-	-	-	-	-	-	-	-	-	-	-	-	-	-	-	-	-	-	-	-	-	-	-	-	-	-	A	-	-	-	-	-	-	-
SL2.40ch06	42292761	C	-	-	-	-	-	-	-	-	-	-	-	-	-	-	-	-	-	-	-	-	-	-	-	-	-	-	-	-	-	-	-	-	-	-	-	-	-	-	-	A	-	-	-	-	-	-	-
SL2.40ch06	42292777	C	-	-	-	-	-	-	-	-	-	-	-	-	-	-	-	-	-	-	-	-	-	-	-	-	-	-	-	-	-	-	-	-	-	-	-	-	-	-	-	T	-	-	-	-	-	-	-
SL2.40ch06	42292842	T	-	-	-	-	-	-	-	-	-	-	-	-	-	-	-	-	-	-	-	-	-	-	-	-	-	-	-	-	-	-	-	-	-	-	-	-	-	-	-	A	-	-	-	-	-	-	-
SL2.40ch06	42292850	G	-	-	-	-	-	-	-	-	-	-	-	-	-	-	-	-	-	-	-	-	-	-	-	-	-	-	-	-	-	-	-	-	-	-	-	-	-	-	-	A	-	-	-	-	-	-	-
SL2.40ch06	42292853	T	-	-	-	-	-	-	-	-	-	-	-	-	-	-	-	-	-	-	-	-	-	-	-	-	-	-	-	-	-	-	-	-	-	-	-	-	-	-	-	C	-	-	-	-	-	-	-
SL2.40ch06	42292864	T	-	-	-	-	-	-	-	-	-	-	-	-	-	-	-	-	-	-	-	-	-	-	-	-	-	-	-	-	-	-	-	-	-	-	-	-	-	-	-	C	-	-	-	-	-	-	-
SL2.40ch06	42292891	T	-	-	-	-	-	-	-	-	-	-	-	-	-	-	-	-	-	-	-	-	-	-	-	-	-	-	-	-	-	-	-	-	-	-	-	-	-	-	-	TA	-	-	-	-	-	-	-
SL2.40ch06	42292892	G	-	-	-	-	-	-	-	-	-	-	-	-	-	-	-	-	-	-	-	-	-	-	-	-	-	-	-	-	-	-	-	-	-	-	-	-	-	-	-	A	-	-	-	-	-	-	-
SL2.40ch06	42292899	A	-	-	-	-	-	-	-	-	-	-	-	-	-	-	-	-	-	-	-	-	-	-	-	-	-	-	-	-	-	-	-	-	-	-	-	-	-	-	-	G	-	-	-	-	-	-	-
SL2.40ch06	42292945	C	-	-	-	-	-	-	-	-	-	-	-	-	-	-	-	-	-	-	-	-	-	-	-	-	-	-	-	-	-	-	-	-	-	-	-	-	-	-	-	T	-	-	-	-	-	-	-
SL2.40ch06	42292978	G	-	-	-	-	-	-	-	-	-	-	-	-	-	-	-	-	-	-	-	-	-	-	-	-	-	-	-	-	-	-	-	-	-	-	-	-	-	-	-	GA	-	-	-	-	-	-	-
SL2.40ch06	42292980	A	-	-	-	-	-	-	-	-	-	-	-	-	-	-	-	-	-	-	-	-	-	-	-	-	-	-	-	-	-	-	-	-	-	-	-	-	-	-	-	G	-	-	-	-	-	-	-
SL2.40ch06	42293052	C	-	-	-	-	-	-	-	-	-	-	-	-	-	-	-	-	-	-	-	-	-	-	-	-	-	-	-	-	-	-	-	-	-	-	-	-	-	-	-	T	-	-	-	-	-	-	-
SL2.40ch06	42293114	G	-	-	-	-	-	-	-	-	-	-	-	-	-	-	-	-	-	-	-	-	-	-	-	-	-	-	-	-	-	-	-	-	-	-	-	-	-	-	-	A	-	-	-	-	-	-	-
SL2.40ch06	42293215	G	-	-	-	-	-	-	-	-	-	-	-	-	-	-	-	-	-	-	-	-	-	-	-	-	-	-	-	-	-	-	-	-	-	-	-	-	-	-	-	A	-	-	-	-	-	-	-
SL2.40ch06	42293219	T	-	-	-	-	-	-	-	-	-	-	-	-	-	-	-	-	-	-	-	-	-	-	-	-	-	-	-	-	-	-	-	-	-	-	-	-	-	-	-	A	-	-	-	-	-	-	-
SL2.40ch06	42293287	C	-	-	-	-	-	-	-	-	-	-	-	-	-	-	-	-	-	-	-	-	-	-	-	-	-	-	-	-	-	-	-	-	-	-	-	-	-	-	-	CA	-	-	-	-	-	-	-
SL2.40ch06	42293315	G	-	-	-	-	-	-	-	-	-	-	-	-	-	-	-	-	-	-	-	-	-	-	-	-	-	-	-	-	-	-	-	-	-	-	-	-	-	-	-	GC	-	-	-	-	-	-	-
SL2.40ch06	42293543	T	-	-	-	-	-	-	-	-	-	-	-	-	-	-	-	-	-	-	-	-	-	-	-	-	-	-	-	-	-	-	-	-	-	-	-	-	-	-	-	C	-	-	-	-	-	-	-
SL2.40ch06	42293544	T	-	-	-	-	-	-	-	-	-	-	-	-	-	-	-	-	-	-	-	-	-	-	-	-	-	-	-	-	-	-	-	-	-	-	-	-	-	-	-	C	-	-	-	-	-	-	-
SL2.40ch06	42293564	G	-	-	-	-	-	-	-	-	-	-	-	-	-	-	-	-	-	-	-	-	-	-	-	-	-	-	-	-	-	-	-	-	-	-	-	-	-	-	-	T	-	-	-	-	-	-	-
SL2.40ch06	42293616	A	-	-	-	-	-	-	-	-	-	-	-	-	-	-	-	-	-	-	-	-	-	-	-	-	-	-	-	-	-	-	-	-	-	-	-	-	-	-	-	C	-	-	-	-	-	-	-
SL2.40ch06	42293630	C	-	-	-	-	-	-	-	-	-	-	-	-	-	-	-	-	-	-	-	-	-	-	-	-	-	-	-	-	-	-	-	-	-	-	-	-	-	-	-	T	-	-	-	-	-	-	-
SL2.40ch06	42293633	A	-	-	-	-	-	-	-	-	-	-	-	-	-	-	-	-	-	-	-	-	-	-	-	-	-	-	-	-	-	-	-	-	-	-	-	-	-	-	-	G	-	-	-	-	-	-	-
SL2.40ch06	42293667	T	-	-	-	-	-	-	-	-	-	-	-	-	-	-	-	-	-	-	-	-	-	-	-	-	-	-	-	-	-	-	-	-	-	-	-	-	-	-	-	C	-	-	-	-	-	-	-
SL2.40ch06	42293681	C	-	-	-	-	-	-	-	-	-	-	-	-	-	-	-	-	-	-	-	-	-	-	-	-	-	-	-	-	-	-	-	-	-	-	-	-	-	-	-	T	-	-	-	-	-	-	-
SL2.40ch06	42293692	G	-	-	-	-	-	-	-	-	-	-	-	-	-	-	-	-	-	-	-	-	-	-	-	-	-	-	-	-	-	-	-	-	-	-	-	-	-	-	-	A	-	-	-	-	-	-	-
SL2.40ch06	42293695	T	-	-	-	-	-	-	-	-	-	-	-	-	-	-	-	-	-	-	-	-	-	-	-	-	-	-	-	-	-	-	-	-	-	-	-	-	-	-	-	G	-	-	-	-	-	-	-
SL2.40ch06	42293766	G	-	-	-	-	-	-	-	-	-	-	-	-	-	-	-	-	-	-	-	-	-	-	-	-	-	-	-	-	-	-	-	-	-	-	-	-	-	-	-	A	-	-	-	-	-	-	-
SL2.40ch06	42293832	C	-	-	-	-	-	-	-	-	-	-	-	-	-	-	-	-	-	-	-	-	-	-	-	-	-	-	-	-	-	-	-	-	-	-	-	-	-	-	-	A	-	-	-	-	-	-	-
SL2.40ch06	42293849	C	-	-	-	-	-	-	-	-	-	-	-	-	-	-	-	-	-	-	-	-	-	-	-	-	-	-	-	-	-	-	-	-	-	-	-	-	-	-	-	T	-	-	-	-	-	-	-
SL2.40ch06	42293863	G	-	-	-	-	-	-	-	-	-	-	-	-	-	-	-	-	-	-	-	-	-	-	-	-	-	-	-	-	-	-	-	-	-	-	-	-	-	-	-	A	-	-	-	-	-	-	-
SL2.40ch06	42293871	A	-	-	-	-	-	-	-	-	-	-	-	-	-	-	-	-	-	-	-	-	-	-	-	-	-	-	-	-	-	-	-	-	-	-	-	-	-	-	-	T	-	-	-	-	-	-	-
SL2.40ch06	42293914	A	-	-	-	-	-	-	-	-	-	-	-	-	-	-	-	-	-	-	-	-	-	-	-	-	-	-	-	-	-	-	-	-	-	-	-	-	-	-	-	G	-	-	-	-	-	-	-
SL2.40ch06	42293915	T	-	-	-	-	-	-	-	-	-	-	-	-	-	-	-	-	-	-	-	-	-	-	-	-	-	-	-	-	-	-	-	-	-	-	-	-	-	-	-	A	-	-	-	-	-	-	-
SL2.40ch06	42293936	T	-	-	-	-	-	-	-	-	-	-	-	-	-	-	-	-	-	-	-	-	-	-	-	-	-	-	-	-	-	-	-	-	-	-	-	-	-	-	-	A	-	-	-	-	-	-	-
SL2.40ch06	42293941	G	-	-	-	-	-	-	-	-	-	-	-	-	-	-	-	-	-	-	-	-	-	-	-	-	-	-	-	-	-	-	-	-	-	-	-	-	-	-	-	A	-	-	-	-	-	-	-
SL2.40ch06	42294014	A	-	-	-	-	-	-	-	-	-	-	-	-	-	-	-	-	-	-	-	-	-	-	-	-	-	-	-	-	-	-	-	-	-	-	-	-	-	-	-	G	-	-	-	-	-	-	-
SL2.40ch06	42294030	A	-	-	-	-	-	-	-	-	-	-	-	-	-	-	-	-	-	-	-	-	-	-	-	-	-	-	-	-	-	-	-	-	-	-	-	-	-	-	-	G	-	-	-	-	-	-	-
SL2.40ch06	42294052	T	-	-	-	-	-	-	-	-	-	-	-	-	-	-	-	-	-	-	-	-	-	-	-	-	-	-	-	-	-	-	-	-	-	-	-	-	-	-	-	A	-	-	-	-	-	-	-
SL2.40ch06	42294271	T	-	-	-	-	-	-	-	-	-	-	-	-	-	-	-	-	-	-	-	-	-	-	-	-	-	-	-	-	-	-	-	-	-	-	-	-	-	-	-	C	-	-	-	-	-	-	-
SL2.40ch06	42294310	T	-	-	-	-	-	-	-	-	-	-	-	-	-	-	-	-	-	-	-	-	-	-	-	-	-	-	-	-	-	-	-	-	-	-	-	-	-	-	-	A	-	-	-	-	-	-	-
SL2.40ch06	42294443	T	-	-	-	-	-	-	-	-	-	-	-	-	-	-	-	-	-	-	-	-	-	-	-	-	-	-	-	-	-	-	-	-	-	-	-	-	-	-	-	C	-	-	-	-	-	-	-
SL2.40ch06	42294477	A	-	-	-	-	-	-	-	-	-	-	-	-	-	-	-	-	-	-	-	-	-	-	-	-	-	-	-	-	-	-	-	-	-	-	-	-	-	-	-	AC	-	-	-	-	-	-	-
SL2.40ch06	42294507	A	-	-	-	-	-	-	-	-	-	-	-	-	-	-	-	-	-	-	-	-	-	-	-	-	-	-	-	-	-	-	-	-	-	-	-	-	-	-	-	G	-	-	-	-	-	-	-
SL2.40ch06	42294508	T	-	-	-	-	-	-	-	-	-	-	-	-	-	-	-	-	-	-	-	-	-	-	-	-	-	-	-	-	-	-	-	-	-	-	-	-	-	-	-	A	-	-	-	-	-	-	-
SL2.40ch06	42294534	T	-	-	-	-	-	-	-	-	-	-	-	-	-	-	-	-	-	-	-	-	-	-	-	-	-	-	-	-	-	-	-	-	-	-	-	-	-	-	-	C	-	-	-	-	-	-	-
SL2.40ch06	42294569	A	-	-	-	-	-	-	-	-	-	-	-	-	-	-	-	-	-	-	-	-	-	-	-	-	-	-	-	-	-	-	-	-	-	-	-	-	-	-	-	ATCC	-	-	-	-	-	-	-
SL2.40ch06	42294601	C	-	-	-	-	-	-	-	-	-	-	-	-	-	-	-	-	-	-	-	-	-	-	-	-	-	-	-	-	-	-	-	-	-	-	-	-	-	-	-	G	-	-	-	-	-	-	-
SL2.40ch06	42294615	T	-	-	-	-	-	-	-	-	-	-	-	-	-	-	-	-	-	-	-	-	-	-	-	-	-	-	-	-	-	-	-	-	-	-	-	-	-	-	-	C	-	-	-	-	-	-	-
SL2.40ch07	61684918	C	-	-	-	-	-	-	-	-	-	-	-	-	T	-	-	-	-	-	-	-	-	T	T	-	-	-	-	-	-	-	-	-	-	-	-	-	-	-	-	-	-	-	-	-	-	-	-
SL2.40ch07	61684933	C	-	-	-	-	-	-	-	-	-	-	-	-	T	-	-	-	-	-	-	-	-	T	T	-	-	-	-	-	-	-	-	-	-	-	-	-	-	-	-	-	-	-	-	-	-	-	-
SL2.40ch07	61685191	G	-	-	-	-	-	-	-	-	-	-	-	-	A	-	-	-	-	-	-	-	-	A	A	-	-	-	-	-	-	-	-	-	-	-	-	-	-	-	-	-	-	-	-	-	-	-	-
SL2.40ch07	61685394	C	-	-	-	-	-	-	-	-	-	-	-	-	G	-	-	-	-	-	-	-	-	G	G	-	-	-	-	-	-	-	-	-	-	-	-	-	-	-	-	-	-	-	-	-	-	-	-
SL2.40ch07	61685488	A	-	-	-	-	-	-	-	-	-	-	-	-	C	-	-	-	-	-	-	-	-	C	C	-	-	-	-	-	-	-	-	-	-	-	-	-	-	-	-	-	-	-	-	-	-	-	-
SL2.40ch07	61685878	T	-	-	-	-	-	-	-	-	-	-	-	-	A	-	-	-	-	-	-	-	-	A	-	-	-	-	-	-	-	-	-	-	-	-	-	-	-	-	-	-	-	-	-	-	-	-	-
SL2.40ch07	61686729	A	ATTTTT	ATTTTT	ATTTTT	ATTTTT	ATTTTT	ATTTTT	ATTTTT	ATTTTT	ATTTTT	ATTTTT	ATTTTT	ATTTTT	AATTTTATT,ATTT	ATTTTT	ATTTTT	ATTTTT	ATTTTT	ATTTTT	ATTTTT	ATTTTT	ATTTTT	AATTTTATT	AATTTTT	ATTTTT	ATTTTT	ATTTTT	ATTTTT	ATTTTT	ATTTTT	ATTTTT	ATTTTT	ATTTTT	ATTTTT	ATTTTT	ATTTTT	ATTTTT	ATTTTT	ATTTTT	ATTTTT	ATTTTT	ATTTTT	ATTTTT	ATTTTT	ATTTTT,ATTTT	ATTTTT	ATTTTT	ATTTTT
SL2.40ch07	61686730	T	-	-	-	-	-	-	-	-	-	-	-	-	-	-	-	-	-	-	-	-	-	-	A	-	-	-	-	-	-	-	-	-	-	-	-	-	-	-	-	-	-	-	-	-	-	-	-
SL2.40ch07	61686732	T	-	-	-	-	-	-	-	-	-	-	-	-	TTTATTTTA	-	-	-	-	-	-	-	-	A	-	-	-	-	-	-	-	-	-	-	-	-	-	-	-	-	-	-	-	-	-	-	-	-	-
SL2.40ch07	61686740	T	-	-	-	-	-	-	-	-	-	-	-	-	G	-	-	-	-	-	-	-	-	G	TTTTTTTTG	-	-	-	-	-	-	-	-	-	-	-	-	-	-	-	-	-	-	-	-	-	-	-	-
SL2.40ch07	61686741	G	-	-	-	T	-	-	T	-	-	-	-	-	-	-	-	T	-	-	-	-	-	-	-	-	-	-	-	-	-	-	-	-	-	-	-	-	-	-	-	-	-	-	T	-	-	-	-
SL2.40ch07	61686743	A	-	-	-	-	-	-	-	-	-	-	-	-	-	-	-	T	-	-	-	-	-	-	-	-	-	-	-	-	-	-	-	-	-	-	-	-	-	-	-	-	-	-	-	-	-	-	-
SL2.40ch07	61686859	A	-	-	-	G	-	-	-	-	-	-	-	-	-	-	-	-	-	-	-	-	-	-	-	-	-	-	-	-	-	-	-	-	-	-	-	-	-	-	-	-	-	-	-	-	-	-	-
SL2.40ch07	61687078	C	-	-	-	-	-	-	-	-	-	-	-	-	T	-	-	-	-	-	-	-	-	T	T	-	-	-	-	-	-	-	-	-	-	-	-	-	-	-	-	-	-	-	-	-	-	-	-
SL2.40ch07	61687102	T	-	-	-	-	-	-	-	-	-	-	-	-	C	-	-	-	-	-	-	-	-	C	C	-	-	-	-	-	-	-	-	-	-	-	-	-	-	-	-	-	-	-	-	-	-	-	-
SL2.40ch07	61687147	G	-	-	-	-	-	-	-	-	-	-	-	-	A	-	-	-	-	-	-	-	-	A	A	-	-	-	-	-	-	-	-	-	-	-	-	-	-	-	-	-	-	-	-	-	-	-	-
SL2.40ch07	61687227	CG	-	C	-	-	-	-	-	-	-	-	-	-	-	-	-	-	-	C	-	-	-	-	-	-	C	C	-	-	-	-	-	C	C	C	-	-	-	-	-	-	-	-	-	-	-	-	C
SL2.40ch07	61687310	G	-	-	-	-	-	-	-	-	-	-	-	-	-	-	-	-	-	-	-	-	-	-	-	-	T	-	-	-	-	-	-	-	-	-	-	-	-	-	-	-	-	-	-	-	-	-	-
SL2.40ch07	61687330	G	GA	GA	GA	GA	GA	GA	GA	GA	GA	GA	GA	GA	GA	GA	GA	GA	GA	GA	GA	GA	GA	GA	GA	GA	GA	GA	GA	GA	GA	GA	GA	GA	GA	GA	GA	GA	GA	GA	GA	GA	GA	GA	GA	GA	GA	GA	GA
SL2.40ch07	61687684	C	-	-	-	-	-	-	-	-	-	-	-	-	T	-	-	-	-	-	-	-	-	T	T	-	-	-	-	-	-	-	-	-	-	-	-	-	-	-	-	-	-	-	-	-	-	-	-
SL2.40ch07	61687768	G	-	-	-	-	-	-	-	-	-	-	-	-	-	-	-	-	-	-	-	-	-	-	A	-	-	-	-	-	-	-	-	-	-	-	-	-	-	-	-	-	-	-	-	-	-	-	-
SL2.40ch07	61687795	A	-	-	-	-	-	-	-	-	-	-	-	-	G	-	-	-	-	-	-	-	-	G	G	-	-	-	-	-	-	-	-	-	-	-	-	-	-	-	-	-	-	-	-	-	-	-	-
SL2.40ch07	61688075	T	-	-	-	-	-	-	-	-	-	-	-	-	-	-	-	-	-	-	-	-	-	-	A	-	-	-	-	-	-	-	-	-	-	-	-	-	-	-	-	-	-	-	-	-	-	-	-
SL2.40ch07	61688118	C	-	-	-	-	-	-	-	-	-	-	-	-	T	-	-	-	-	-	-	-	-	T	-	-	-	-	-	-	-	-	-	-	-	-	-	-	-	-	-	-	-	-	-	-	-	-	-
SL2.40ch07	61688424	G	GA	GA	GA	GA	GA	GA	GA	GA	GA	GA	GA	GA	GA	GA	GA	GA	GA	GA	GA	GA	GA	GA	-	GA	GA	GA	GA	GA	GA	GA	GA	GA	GA	GA	GA	GA	GA	GA	GA	GA	GA	GA	GA	GA	GA	GA	GA
SL2.40ch07	61688428	A	-	-	-	-	-	-	-	-	-	-	-	-	AG	-	-	-	-	-	-	-	-	AG	AG	-	-	-	-	-	-	-	-	-	-	-	-	-	-	-	-	-	-	-	-	-	-	-	-
SL2.40ch07	61688663	G	GA	GA	GA	-	GA	GA	GA	GA	GA	GA	GA	GA	GA	GA	GA	GA	GA	GA	GA	GA	GA	GA	GA	GA	GA	GA	GA	GA	GA	GA	GA	GA	GA	GA	GA	GA	GA	GA	GA	GA	GA	GA	GA	GA	GA	GA	GA
SL2.40ch07	61688738	A	-	-	-	-	-	-	-	-	-	-	-	-	G	-	-	-	-	-	-	-	-	G	G	-	-	-	-	-	-	-	-	-	-	-	-	-	-	-	-	-	-	-	-	-	-	-	-
SL2.40ch07	61688838	G	-	-	-	-	-	-	-	-	-	-	-	-	T	-	-	-	-	-	-	-	-	T	T	-	-	-	-	-	-	-	-	-	-	-	-	-	-	-	-	-	-	-	-	-	-	-	-
SL2.40ch07	61689031	C	-	-	-	-	-	-	-	-	-	-	-	-	-	-	-	-	-	-	-	-	-	-	T	-	-	-	-	-	-	-	-	-	-	-	-	-	-	-	-	-	-	-	-	-	-	-	-
SL2.40ch07	61689152	G	-	-	-	-	-	-	A	-	-	-	-	-	-	-	-	-	-	-	-	-	-	-	A	-	-	-	-	-	-	-	-	-	-	-	-	-	-	-	-	-	-	-	-	-	-	A	-
SL2.40ch07	61689175	C	-	-	-	-	-	-	G	-	-	-	-	-	-	-	-	-	-	-	-	-	-	-	-	-	-	-	-	-	-	-	-	-	-	-	-	-	-	G	-	-	-	-	-	-	-	-	-
SL2.40ch07	61689183	G	-	-	-	-	-	-	-	-	-	-	-	-	-	-	-	-	-	-	-	-	-	-	-	-	-	-	-	-	-	-	-	-	-	-	-	-	-	C	-	-	-	-	-	-	-	-	-
SL2.40ch07	61689190	G	-	-	-	-	-	-	A	-	-	-	-	-	-	-	-	-	-	-	-	-	-	-	-	-	-	-	A	-	-	-	-	-	-	-	-	-	-	A	-	-	-	-	-	-	-	-	-
SL2.40ch07	61689224	A	-	-	-	-	-	-	G	G	-	-	-	-	-	-	-	-	-	-	-	-	-	-	G	-	-	-	G	G	-	-	-	-	G	-	-	-	-	G	G	-	-	-	-	-	-	G	-
SL2.40ch07	61689237	T	-	-	-	-	-	-	C	C	-	-	-	-	-	-	-	-	-	-	-	C	-	-	C	-	-	C	C	C	C	-	C	-	C	-	-	-	-	-	C	C	-	-	-	-	-	C	-
SL2.40ch07	61689243	G	A	-	-	-	-	-	A	A	-	-	-	-	-	-	-	-	-	-	-	A	-	-	-	A	-	A	A	A	A	-	A	A	A	-	-	-	A	-	A	A	-	-	-	-	-	A	-
SL2.40ch07	61689249	G	C	-	-	-	-	-	C	C	-	A	-	-	-	-	-	-	-	-	-	-	-	-	A	A	-	-	-	-	A	-	C	A	C	-	-	-	A	-	C	-	-	-	-	-	-	-	-
SL2.40ch07	61689251	T	A	-	-	-	-	-	A	A	-	-	-	-	-	-	-	-	-	-	-	-	-	-	A	-	-	A	-	-	-	-	-	-	A	-	-	-	-	-	A	-	-	-	-	-	-	A	-
SL2.40ch07	61689305	T	C	C	C	C	C	C	C	C	C	C	C	C	C	C	C	C	C	C	C	C	C	C	C	C	C	C	C	C	C	C	C	C	C	C	C	C	C	C	C	C	C	C	C	C	C	C	C
SL2.40ch07	61689334	G	T	T	T	T	T	T	T	T	T	T	T	T	T	T	T	T	T	T	T	T	T	T	T	T	T	T	T	T	T	T	T	T	T	T	T	T	T	T	T	T	T	T	T	T	T	T	T
SL2.40ch07	61689378	T	C	C	C	C	C	C	C	C	C	C	C	C	C	C	C	C	C	C	C	C	C	C	C	C	C	C	C	C	C	C	C	C	C	C	C	C	C	C	C	C	C	C	C	C	C	C	C
SL2.40ch07	61689391	G	A	A	A	A	-	A	A	A	A	A	A	A	A	A	A	A	A	A	-	A	A	A	A	A	A	A	A	A	A	A	A	A	A	A	A	A	A	A	A	A	A	A	A	A	A	A	A
SL2.40ch07	61689414	C	G	G	-	-	-	G	G	G	G	G	G	-	-	G	G	-	-	G	-	G	G	-	-	G	G	G	G	G	G	-	G	G	G	-	G	-	G	G	G	G	G	G	G	-	G	G	G
SL2.40ch07	61689420	T	C	C	-	-	-	C	C	C	C	C	C	-	-	C	C	-	-	-	-	C	-	-	-	C	-	C	C	C	C	-	C	C	C	-	-	-	C	C	C	C	-	C	C	-	C	C	C
SL2.40ch07	61689422	G	C	C	-	-	-	C	C	C	C	C	C	-	-	C	C	-	-	-	-	C	-	-	-	C	C	C	C	C	C	-	C	C	C	-	-	-	C	-	C	C	-	C	C	-	C	C	C
SL2.40ch07	61689429	G	A	-	-	-	-	A	A	A	A	A	-	-	-	-	A	-	-	-	-	A	-	-	-	A	-	-	A	A	A	-	A	A	A	-	-	-	-	-	A	A	-	-	A	-	-	A	A
SL2.40ch07	61689621	T	-	-	-	-	-	-	-	-	-	-	-	-	C	-	-	-	-	-	-	-	-	C	C	-	-	-	-	-	-	-	-	-	-	-	-	-	-	-	-	-	-	-	-	-	-	-	-
SL2.40ch07	61689677	G	-	-	-	-	-	-	-	-	-	-	-	-	A	-	-	-	-	-	-	-	-	A	-	-	-	-	-	-	-	-	-	-	-	-	-	-	-	-	-	-	-	-	-	-	-	-	-
SL2.40ch07	61689740	T	-	-	-	-	-	-	-	-	-	-	-	-	C	-	-	-	-	-	-	-	-	C	-	-	-	-	-	-	-	-	-	-	-	-	-	-	-	-	-	-	-	-	-	-	-	-	-
SL2.40ch07	61689808	G	-	-	-	A	-	-	-	-	-	-	-	-	-	-	-	-	-	-	-	-	-	-	-	-	-	-	-	-	-	-	-	-	-	-	-	-	-	-	-	-	-	-	-	-	-	-	-
SL2.40ch07	61690481	T	-	-	-	-	-	-	-	-	-	-	-	-	-	-	-	-	-	-	-	-	-	C	-	-	-	-	-	-	-	-	-	-	-	-	-	-	-	-	-	-	-	-	-	-	-	-	-
SL2.40ch07	61691305	T	TAA	TAA	TAA	TAA	TAA	TAA	TAA	TAA	TAA	TAA	TAA	TAA	TAA,TA	TAA	TAA	TAA	TAA	TAA	TAA	TAA	TAA	TA	-	TAA	TAA	TAA	TAA	TAA	TAA	TAA	TA	TAA	TAA	TAA	TAA	TAA	TAA	TAA	TAA	TAA	TAA	TAA	TAA	TAA	TAA	TAA	TAA
SL2.40ch07	61691318	G	A	-	-	-	-	-	-	-	-	A	-	-	A	-	-	A	-	-	-	-	-	-	-	-	-	-	-	-	-	-	-	-	-	-	-	-	-	A	-	-	-	-	-	-	-	-	-
SL2.40ch07	61691358	T	-	-	-	-	-	-	-	-	-	-	-	-	-	-	-	-	-	-	-	-	-	-	C	-	-	-	-	-	-	-	-	-	-	-	-	-	-	-	-	-	-	-	-	-	-	-	-
SL2.40ch07	61691466	A	-	-	-	-	-	-	-	-	-	-	-	-	G	-	-	-	-	-	-	-	-	G	G	-	-	-	-	-	-	-	G	-	-	-	-	-	-	-	-	-	-	-	-	-	-	-	-
SL2.40ch07	61691473	G	GT	GT	GT	GT	GT	GT	GT	GT	GT	GT	GT	GT	GT,GA	GT	GT	GT	GT	GT	GT	GT	GT	GT,GA	GA	GT	GT	GT	GT	GT	GT	GT	GA	GT	GT	GT	GT	GT	GT	GT	GT	GT	GT	GT	GT	GT	GT	GT	GT
SL2.40ch07	61691619	C	CAA	CAA	CAA	CAA	CAA	CAA	CAA	CA	CAA	CAA	CAA	CAA	CAA,CAAA	CAA	CAA	CAA	CAA	CAA	CAA	CAA	CAA	CAA,CAAA	CAA	CAA	CAA	CAA	CAA	CAA	CAA,CA	CAA	CAAA	CAA	CAA	CAA	CAA	CAA	CAA	CAA	CAA	CAA	CAA,CA	CAA,CA	CAA	CAA	CAA	CAA	CAA
SL2.40ch07	61691631	G	-	-	-	-	-	-	-	-	-	-	-	-	-	-	-	-	-	-	-	A	-	-	-	-	-	-	-	-	-	-	-	-	-	-	-	-	-	-	-	-	-	-	-	-	-	-	-
SL2.40ch08	8629416	AT	-	-	-	-	-	-	-	-	-	-	-	-	A	-	-	-	-	-	-	-	-	-	-	-	-	-	-	-	-	-	-	-	-	-	-	-	-	-	-	-	-	-	-	-	-	-	-
SL2.40ch08	8629438	C	-	-	-	-	-	-	-	-	-	-	-	-	T	-	-	-	-	-	-	-	-	-	-	-	-	-	-	-	-	-	-	-	-	-	-	-	-	-	-	-	-	-	-	-	-	-	-
SL2.40ch08	8629461	C	-	-	-	-	-	-	-	-	-	-	-	-	-	-	-	-	-	-	-	-	-	-	-	-	-	T	-	-	-	-	-	-	-	-	-	-	-	-	-	-	-	-	-	-	-	-	-
SL2.40ch08	8629499	A	-	-	-	-	-	-	-	-	-	-	-	-	T	-	-	-	-	-	-	-	-	-	-	-	-	-	-	-	-	-	-	-	-	-	-	-	-	-	-	-	-	-	-	-	-	-	-
SL2.40ch08	8629616	TA	-	-	-	-	-	-	-	-	-	-	-	-	T	-	-	-	-	-	-	-	-	-	-	-	-	-	-	-	-	-	-	-	-	-	-	-	-	-	-	-	-	-	-	-	-	-	-
SL2.40ch08	8629638	TTGTTAA	-	-	-	-	-	-	-	-	-	-	-	-	T	-	-	-	-	-	-	-	-	-	-	-	-	-	-	-	-	-	-	-	-	-	-	-	-	-	-	-	-	-	-	-	-	-	-
SL2.40ch08	8629750	A	-	-	-	-	-	-	-	-	-	-	-	-	G	-	-	-	-	-	-	-	-	-	-	-	G	G	-	-	-	G	-	-	-	-	-	-	-	-	-	-	-	-	-	-	-	-	-
SL2.40ch08	8629859	T	-	-	-	-	-	-	-	-	-	-	-	-	-	-	-	-	-	-	-	-	-	-	-	-	TA	TA	-	-	-	TA	-	-	-	-	-	-	-	-	-	-	-	-	-	-	-	-	-
SL2.40ch08	8629867	A	-	-	-	-	-	-	-	-	-	-	-	-	AT	-	-	-	-	-	-	-	-	-	-	-	-	-	-	-	-	-	-	-	-	-	-	-	-	-	-	-	-	-	-	-	-	-	-
SL2.40ch08	8629967	A	-	-	-	-	-	-	-	-	-	-	-	-	T	-	-	-	-	-	-	-	-	-	-	-	-	-	-	-	-	-	-	-	-	-	-	-	-	-	-	-	-	-	-	-	-	-	-
SL2.40ch08	8629984	G	-	-	-	-	-	-	-	-	-	-	-	-	A	-	-	-	-	-	-	-	-	-	-	-	-	-	-	-	-	-	-	-	-	-	-	-	-	-	-	-	-	-	-	-	-	-	-
SL2.40ch08	8630018	T	-	-	-	-	-	-	-	-	-	-	-	-	A	-	-	-	-	-	-	-	-	-	-	-	-	-	-	-	-	-	-	-	-	-	-	-	-	-	-	-	-	-	-	-	-	-	-
SL2.40ch08	8630095	C	-	-	-	-	-	-	-	-	-	-	-	-	T	-	-	-	-	-	-	-	-	-	-	-	-	-	-	-	-	-	-	-	-	-	-	-	-	-	-	-	-	-	-	-	-	-	-
SL2.40ch08	8630121	T	-	-	-	-	-	-	-	-	-	-	-	-	-	-	-	-	-	-	-	-	-	-	-	-	-	TAA	-	-	-	-	-	-	-	-	-	-	-	-	-	-	-	-	-	-	-	-	-
SL2.40ch08	8630122	A	-	-	-	-	-	-	-	-	-	-	-	-	T	-	-	-	-	-	-	-	-	-	-	-	-	-	-	-	-	-	-	-	-	-	-	-	-	-	-	-	-	-	-	-	-	-	-
SL2.40ch08	8630123	A	-	-	-	-	-	-	-	-	-	-	-	-	T	-	-	-	-	-	-	-	-	-	-	-	-	-	-	-	-	-	-	-	-	-	-	-	-	-	-	-	-	-	-	-	-	-	-
SL2.40ch08	8630275	T	-	-	-	-	-	-	-	-	-	-	-	-	C	-	-	-	-	-	-	-	-	-	-	-	-	-	-	-	-	-	-	-	-	-	-	-	-	-	-	-	-	-	-	-	-	-	-
SL2.40ch08	8630743	C	-	-	-	-	-	-	-	-	-	-	-	-	-	-	-	-	-	-	-	-	-	-	-	-	-	-	-	-	-	-	-	-	-	-	-	-	-	-	-	-	-	-	-	T	-	-	-
SL2.40ch08	8630943	C	-	-	-	-	-	-	-	-	-	-	-	-	T	-	-	-	-	-	-	-	-	-	-	-	-	-	-	-	-	-	-	-	-	-	-	-	-	-	-	-	-	-	-	-	-	-	-
SL2.40ch08	8631065	C	-	-	-	-	-	-	-	-	-	-	-	-	A	-	-	-	-	-	-	-	-	-	-	-	-	-	-	-	-	-	-	-	-	-	-	-	-	-	-	-	-	-	-	-	-	-	-
SL2.40ch08	8631076	G	-	-	-	-	-	-	-	-	-	-	-	-	A	-	-	-	-	-	-	-	-	-	-	-	-	-	-	-	-	-	-	-	-	-	-	-	-	-	-	-	-	-	-	-	-	-	-
SL2.40ch08	8631084	CATCACAAGAACAT	-	-	-	-	-	-	-	-	-	-	-	-	-	-	-	-	-	-	-	-	-	-	-	-	-	-	-	-	-	-	-	-	-	-	-	-	-	-	-	-	-	-	-	-	-	C	-
SL2.40ch08	8631097	TC	-	-	-	-	-	-	-	-	-	-	-	-	-	-	-	-	-	-	-	-	-	-	-	-	-	-	-	-	-	-	-	-	-	-	-	-	-	-	-	-	-	-	-	-	-	T	-
SL2.40ch08	8631100	A	-	-	-	-	-	-	-	-	-	-	-	-	-	-	-	-	-	-	-	-	-	-	-	-	-	-	-	-	-	-	-	-	-	-	-	-	-	-	-	-	-	-	-	-	-	G	-
SL2.40ch08	8631187	T	-	-	-	-	-	-	-	-	-	-	-	-	-	-	-	-	-	-	-	-	-	-	-	-	-	TTAA	-	-	-	-	-	-	-	-	-	-	-	-	-	-	-	-	-	-	-	-	-
SL2.40ch08	8631248	C	-	-	-	-	-	-	-	-	-	-	-	-	-	-	-	-	-	-	-	-	-	-	-	-	A	A	-	-	-	A	-	-	-	-	-	-	-	-	-	-	-	-	-	A	-	A	-
SL2.40ch08	8631264	G	-	-	-	-	-	-	-	-	-	-	-	-	-	-	-	-	-	-	-	-	-	-	-	-	-	A	-	-	-	-	-	-	-	-	-	-	-	-	-	-	-	-	-	-	-	-	-
SL2.40ch08	8631283	C	-	-	-	-	-	-	-	-	-	-	-	-	-	-	-	-	-	-	-	-	-	-	-	-	-	T	-	-	-	-	-	-	-	-	-	-	-	-	-	-	-	-	-	-	-	-	-
SL2.40ch08	8631387	G	-	-	-	-	-	-	-	-	-	-	-	-	-	-	-	-	-	-	-	-	-	-	-	-	-	A	-	-	-	-	-	-	-	-	-	-	-	-	-	-	-	-	-	-	-	-	-
SL2.40ch08	8631523	G	-	-	-	-	-	-	-	-	-	-	-	-	-	-	-	-	-	-	-	-	-	-	-	-	-	T	-	-	-	-	-	-	-	-	-	-	-	-	-	-	-	-	-	-	-	-	-
SL2.40ch08	8631657	T	-	-	-	-	-	-	-	-	-	-	-	-	-	-	-	-	-	-	-	-	-	-	-	-	-	C	-	-	-	-	-	-	-	-	-	-	-	-	-	-	-	-	-	-	-	-	-
SL2.40ch08	8631741	C	-	-	-	-	-	-	-	-	-	-	-	-	-	-	-	-	-	-	-	-	-	-	-	-	-	T	-	-	-	-	-	-	-	-	-	-	-	-	-	-	-	-	-	-	-	-	-
SL2.40ch08	8631777	C	-	-	-	-	-	-	-	-	-	-	-	-	-	-	-	T	-	-	-	-	-	-	-	-	-	-	-	-	-	-	-	-	-	-	-	-	-	-	-	T	-	-	-	-	T	-	-
SL2.40ch08	8631854	G	-	-	-	-	-	-	-	-	-	-	-	-	-	-	-	-	-	-	-	-	-	-	-	-	-	T	-	-	-	-	-	-	-	-	-	-	-	-	-	-	-	-	-	-	-	-	-
SL2.40ch08	8632058	T	-	-	-	-	-	-	-	-	-	-	-	-	C	-	-	-	-	-	-	-	-	-	-	-	-	-	-	-	-	-	-	-	-	-	-	-	-	-	-	-	-	-	-	-	-	-	-
SL2.40ch08	8632252	C	-	-	-	-	-	-	-	-	-	-	-	-	T	-	-	-	-	-	-	-	-	-	-	-	-	-	-	-	-	-	-	-	-	-	-	-	-	-	-	-	-	-	-	-	-	-	-
SL2.40ch08	8632300	G	-	-	-	-	-	-	-	-	-	-	-	-	T	-	-	-	-	-	-	-	-	-	-	-	-	-	-	-	-	-	-	-	-	-	-	-	-	-	-	-	-	-	-	-	-	-	-
SL2.40ch08	8632367	A	-	-	-	-	-	-	-	-	-	-	-	-	T	-	-	-	-	-	-	-	-	-	-	-	-	-	-	-	-	-	-	-	-	-	-	-	-	-	-	-	-	-	-	-	-	-	-
SL2.40ch08	8632385	T	-	-	-	-	-	-	-	-	-	-	-	-	C	-	-	-	-	-	-	-	-	-	-	-	-	-	-	-	-	-	-	-	-	-	-	-	-	-	-	-	-	-	-	-	-	-	-
SL2.40ch08	8632421	A	-	-	-	-	-	-	-	-	-	-	-	-	G	-	-	-	-	-	-	-	-	-	-	-	-	-	-	-	-	-	-	-	-	-	-	-	-	-	-	-	-	-	-	-	-	-	-
SL2.40ch08	8632426	G	-	-	-	-	-	-	-	-	-	-	-	-	T	-	-	-	-	-	-	-	-	-	-	-	-	-	-	-	-	-	-	-	-	-	-	-	-	-	-	-	-	-	-	-	-	-	-
SL2.40ch08	8632427	A	-	-	-	-	-	-	-	-	-	-	-	-	T	-	-	-	-	-	-	-	-	-	-	-	-	-	-	-	-	-	-	-	-	-	-	-	-	-	-	-	-	-	-	-	-	-	-
SL2.40ch08	8632461	A	-	-	-	-	-	-	-	-	-	-	-	-	G	-	-	-	-	-	-	-	-	-	-	-	-	-	-	-	-	-	-	-	-	-	-	-	-	-	-	-	-	-	-	-	-	-	-
SL2.40ch08	8632499	G	-	-	-	-	-	-	-	-	-	-	-	-	A	-	-	-	-	-	-	-	-	-	-	-	-	-	-	-	-	-	-	-	-	-	-	-	-	-	-	-	-	-	-	-	-	-	-
SL2.40ch08	8632501	G	-	-	-	-	-	-	-	-	-	-	-	-	C	-	-	-	-	-	-	-	-	-	-	-	-	-	-	-	-	-	-	-	-	-	-	-	-	-	-	-	-	-	-	-	-	-	-
SL2.40ch08	8632508	T	-	-	-	-	-	-	-	-	-	-	-	-	-	-	-	-	-	-	-	-	-	-	-	-	-	A	-	-	-	-	-	-	-	-	-	-	-	-	-	-	-	-	-	-	-	-	-
SL2.40ch08	8632552	G	-	-	-	-	-	-	-	-	-	-	-	-	A	-	-	-	-	-	-	-	-	-	-	-	-	-	-	-	-	-	-	-	-	-	-	-	-	-	-	-	-	-	-	-	-	-	-
SL2.40ch08	8632564	T	-	-	-	-	-	-	-	-	-	-	-	-	G	-	-	-	-	-	-	-	-	-	-	-	G	G	-	-	-	G	-	-	-	-	-	-	-	-	-	-	-	-	-	-	-	G	-
SL2.40ch08	8632573	A	-	-	-	-	-	-	-	-	-	-	-	-	C	-	-	-	-	-	-	-	-	-	-	-	-	-	-	-	-	-	-	-	-	-	-	-	-	-	-	-	-	-	-	-	-	-	-
SL2.40ch08	8632671	A	-	-	-	-	-	-	-	-	-	-	-	-	-	-	-	-	-	-	-	-	-	-	-	-	-	-	-	-	-	-	-	-	-	-	-	-	-	-	-	-	-	-	-	-	G	-	-
SL2.40ch08	8632675	G	-	-	-	-	-	-	-	-	-	-	-	-	A	-	-	-	-	-	-	-	-	-	-	-	-	-	-	-	-	-	-	-	-	-	-	-	-	-	-	-	-	-	-	-	-	-	-
SL2.40ch08	8632700	C	-	-	-	-	-	-	-	-	-	-	-	-	-	-	-	-	-	-	-	-	-	-	-	-	-	T	-	-	-	-	-	-	-	-	-	-	-	-	-	-	-	-	-	-	-	-	-
SL2.40ch08	8632712	T	-	-	-	-	-	-	-	-	-	-	-	-	TA	-	-	-	-	-	-	-	-	-	-	-	-	-	-	-	-	-	-	-	-	-	-	-	-	-	-	-	-	-	-	-	-	-	-
SL2.40ch08	8632821	CT	-	-	-	-	-	-	-	-	-	-	-	-	C	-	-	-	-	-	-	-	-	-	-	-	-	-	-	-	-	-	-	-	-	-	-	-	-	-	-	-	-	-	-	-	-	-	-
SL2.40ch08	8632829	T	-	-	-	-	-	-	-	-	-	-	-	-	-	-	-	-	-	-	-	-	-	-	-	-	A	-	-	-	-	-	-	-	-	-	-	-	-	-	-	-	-	-	-	-	-	-	-
SL2.40ch08	8632830	T	-	-	-	-	-	-	-	-	-	-	-	-	-	-	-	-	-	-	-	-	-	-	-	-	A	A	-	-	-	A	-	-	-	-	-	-	-	-	-	-	-	-	-	-	-	-	-
SL2.40ch08	8632936	T	-	-	-	-	-	-	-	-	-	-	-	-	C	-	-	-	-	-	-	-	-	-	-	-	-	C	-	-	-	-	-	-	-	-	-	-	-	-	-	-	-	-	-	-	-	-	-
SL2.40ch08	8633025	GTT	-	-	-	-	-	-	-	-	-	-	-	-	G	-	-	-	-	-	-	-	-	-	-	-	-	-	-	-	-	-	-	-	-	-	-	-	-	-	-	-	-	-	-	-	-	-	-
SL2.40ch08	8633060	A	-	-	-	-	-	-	-	-	-	-	-	-	T	-	-	-	-	-	-	-	-	-	-	-	T	-	-	-	-	-	-	-	-	-	-	-	-	-	-	-	-	-	-	-	-	-	-
SL2.40ch08	8633255	TA	-	-	-	-	-	-	-	-	-	-	-	-	T	-	-	-	-	-	-	-	-	-	-	-	-	-	-	-	-	-	-	-	-	-	-	-	-	-	-	-	-	-	-	-	-	-	-
SL2.40ch08	8633552	C	-	-	-	-	-	-	-	-	-	-	-	-	-	-	-	-	-	-	-	-	-	-	-	-	-	T	-	-	-	-	-	-	-	-	-	-	-	-	-	-	-	-	-	-	-	-	-
SL2.40ch08	8633619	A	-	-	-	-	-	-	-	-	-	-	-	-	G	-	-	-	-	-	-	-	-	-	-	-	-	-	-	-	-	-	-	-	-	-	-	-	-	-	-	-	-	-	-	-	-	-	-
SL2.40ch08	8633677	T	-	-	-	-	-	-	-	-	-	-	-	-	C	-	-	-	-	-	-	-	-	-	-	-	-	-	-	-	-	-	-	-	-	-	-	-	-	-	-	-	-	-	-	-	-	-	-
SL2.40ch08	8633735	G	-	-	-	-	-	-	-	-	-	-	-	-	-	-	-	-	-	-	-	-	-	-	-	-	T	-	-	-	-	-	-	-	-	-	-	-	-	-	-	-	-	-	-	-	-	-	-
SL2.40ch08	8633881	C	-	-	-	-	-	-	-	-	-	-	-	-	G	-	-	-	-	-	-	-	-	-	-	-	-	-	-	-	-	-	-	-	-	-	-	-	-	-	-	-	-	-	-	-	-	-	-
SL2.40ch08	8633887	A	-	-	-	-	-	-	-	-	-	-	-	-	G	-	-	-	-	-	-	-	-	-	-	-	-	-	-	-	-	-	-	-	-	-	-	-	-	-	-	-	-	-	-	-	-	-	-
SL2.40ch08	8633922	T	-	-	-	-	-	-	-	-	-	-	-	-	-	-	-	-	-	-	-	-	-	-	-	-	-	A	-	-	-	-	-	-	-	-	-	-	-	-	-	-	-	-	-	-	-	-	-
SL2.40ch08	8633926	G	-	-	-	-	-	-	-	-	-	-	-	-	A	-	-	-	-	-	-	-	-	-	-	-	-	-	-	-	-	-	-	-	-	-	-	-	-	-	-	-	-	-	-	-	-	-	-
SL2.40ch08	8633938	G	-	-	-	-	-	-	-	-	-	-	-	-	T	-	-	-	-	-	-	-	-	-	-	-	-	-	-	-	-	-	-	-	-	-	-	-	-	-	-	-	-	-	-	-	-	-	-
SL2.40ch08	8634003	A	-	-	-	-	-	-	-	-	-	-	-	-	G	-	-	-	-	-	-	-	-	-	-	-	-	-	-	-	-	-	-	-	-	-	-	-	-	-	-	-	-	-	-	-	-	-	-
SL2.40ch08	8634297	T	-	-	-	-	-	-	-	-	-	-	-	-	A	-	-	-	-	-	-	-	-	-	-	-	-	-	-	-	-	-	-	-	-	-	-	-	-	-	-	-	-	-	-	-	-	-	-
SL2.40ch08	8634355	C	-	-	-	-	-	-	-	-	-	-	-	-	-	-	-	-	-	-	-	-	-	-	-	-	CT	-	-	-	-	-	-	-	-	-	-	-	-	-	-	-	-	-	-	-	-	-	-
SL2.40ch08	8634382	GA	-	-	-	-	-	-	-	-	-	-	-	-	G	-	-	-	-	-	-	-	-	-	-	-	-	-	-	-	-	-	-	-	-	-	-	-	-	-	-	-	-	-	-	-	-	-	-
SL2.40ch08	8636105	C	-	-	-	-	-	-	-	-	-	-	-	-	-	-	-	-	-	-	-	-	-	-	-	-	-	-	-	-	-	-	-	-	-	-	-	-	-	-	-	-	-	-	G	-	-	-	-
SL2.40ch08	52620312	A	-	-	-	-	-	-	-	C	-	-	-	-	C	-	-	-	-	-	-	-	-	-	-	-	-	-	-	-	-	-	-	-	-	-	-	-	-	-	-	-	-	-	-	-	-	-	-
SL2.40ch08	52620335	G	-	-	-	-	-	-	-	-	-	-	-	-	A	-	-	-	-	-	-	-	-	-	-	-	-	-	-	-	-	-	-	-	-	-	-	-	-	-	-	-	-	-	-	-	-	-	-
SL2.40ch08	52620391	C	-	-	-	-	-	-	-	-	-	-	-	-	T	-	-	-	-	-	-	-	-	-	-	-	-	-	-	-	-	-	-	-	-	-	-	-	-	-	-	-	-	-	-	-	-	-	-
SL2.40ch08	52620992	C	-	-	-	-	-	-	-	T	-	-	-	-	-	-	-	-	-	-	-	-	-	-	-	-	-	-	-	-	-	-	-	-	-	-	-	-	-	-	-	-	-	-	-	-	-	-	-
SL2.40ch08	52621002	G	-	-	-	-	-	-	-	A	-	-	-	-	-	-	-	-	-	-	-	-	-	-	-	-	-	-	-	-	-	-	-	-	-	-	-	-	-	-	-	-	-	-	-	-	-	-	-
SL2.40ch08	52621048	A	-	-	-	-	-	-	-	G	-	-	-	-	-	-	-	-	-	-	-	-	-	-	-	-	-	-	-	-	-	-	-	-	-	-	-	-	-	-	-	-	-	-	-	-	-	-	-
SL2.40ch08	52621120	A	-	-	-	-	-	-	-	G	-	-	-	-	-	-	-	-	-	-	-	-	-	-	-	-	-	-	-	-	-	-	-	-	-	-	-	-	-	-	-	-	-	-	-	-	-	-	-
SL2.40ch08	52621478	T	-	-	-	-	-	-	-	C	-	-	-	-	C	-	-	-	-	-	-	-	-	-	-	-	-	-	-	-	-	-	-	-	-	-	-	-	-	-	-	-	-	-	-	-	-	-	-
SL2.40ch08	52621836	A	G	G	-	-	G	-	-	G	-	-	G	G	G	-	-	-	G	G	G	G	-	G	G	-	G	G	-	G	-	-	-	-	G	-	-	-	G	G	G	-	-	G	G	-	-	-	G
SL2.40ch08	52622888	G	-	-	-	-	-	-	-	A	-	-	-	-	-	-	-	-	-	-	-	-	-	-	-	-	-	-	-	-	-	-	-	-	-	-	-	-	-	-	-	-	-	-	-	-	-	-	-
SL2.40ch08	52622916	A	-	-	-	-	-	-	-	T	-	-	-	-	T	-	-	-	-	-	-	-	-	-	-	-	-	-	-	-	-	-	-	-	-	-	-	-	-	-	-	-	-	-	-	-	-	-	-
SL2.40ch08	52623200	GGTT	-	-	-	-	-	-	-	-	-	-	-	-	G	-	-	-	-	-	-	-	-	-	-	-	-	-	-	-	-	-	-	-	-	-	-	-	-	-	-	-	-	-	-	-	-	-	-
SL2.40ch08	52623227	A	-	-	-	-	-	-	-	-	-	-	-	-	G	-	-	-	-	-	-	-	-	-	-	-	-	-	-	-	-	-	-	-	-	-	-	-	-	-	-	-	-	-	-	-	-	-	-
SL2.40ch08	52623362	T	-	-	-	-	-	-	-	-	-	-	-	-	-	-	-	-	-	-	-	-	-	-	-	-	-	-	-	-	-	-	-	-	-	-	-	-	-	-	-	-	-	-	-	-	-	A	-
SL2.40ch08	52623407	GAT	-	-	-	-	-	-	-	G	-	-	-	-	-	-	-	-	-	-	-	-	-	-	-	-	-	-	-	-	-	-	-	-	-	-	-	-	-	-	-	-	-	-	-	-	-	-	-
SL2.40ch08	52623525	G	-	-	-	-	-	-	-	A	-	-	-	-	-	-	-	-	-	-	-	-	-	-	-	-	-	-	-	-	-	-	-	-	-	-	-	-	-	-	-	-	-	-	-	-	-	-	-
SL2.40ch08	52623640	T	-	-	-	-	-	-	-	G	-	-	-	-	G	-	-	-	-	-	-	-	-	-	-	-	-	-	-	-	-	-	-	-	-	-	-	-	-	-	-	-	-	-	-	-	-	-	-
SL2.40ch08	52623702	T	-	-	-	-	-	-	-	C	-	-	-	-	C	-	-	-	-	-	-	-	-	-	-	-	-	-	-	-	-	-	-	-	-	-	-	-	-	-	-	-	-	-	-	-	-	-	-
SL2.40ch08	52623827	A	-	-	-	-	-	-	-	G	-	-	-	-	-	-	-	-	-	-	-	-	-	-	-	-	-	-	-	-	-	-	-	-	-	-	-	-	-	-	-	-	-	-	-	-	-	-	-
SL2.40ch08	52623828	A	-	-	-	-	-	-	-	G	-	-	-	-	G	-	-	-	-	-	-	-	-	-	-	-	-	-	-	-	-	-	-	-	-	-	-	-	-	-	-	-	-	-	-	-	-	-	-
SL2.40ch08	52623857	C	-	-	-	-	-	-	-	-	-	-	-	-	T	-	-	-	-	-	-	-	-	-	-	-	-	-	-	-	-	-	-	-	-	-	-	-	-	-	-	-	-	-	-	-	-	-	-
SL2.40ch08	52623877	T	-	-	-	-	-	-	-	C	-	-	-	-	C	-	-	-	-	-	-	-	-	-	-	-	-	-	-	-	-	-	-	-	-	-	-	-	-	-	-	-	-	-	-	-	-	-	-
SL2.40ch08	52623914	A	C	C	-	-	C	-	-	C	-	-	C	C	C	-	-	-	C	C	-	C	-	C	C	-	C	C	-	C	-	-	-	-	C	-	-	-	-	C	C	-	-	C	C	-	-	-	C
SL2.40ch08	52623936	A	-	-	-	-	-	-	-	-	-	-	-	-	T	-	-	-	-	-	-	-	-	-	-	-	-	-	-	-	-	-	-	-	-	-	-	-	-	-	-	-	-	-	-	-	-	-	-
SL2.40ch08	52624058	G	-	-	-	-	-	-	-	A	-	-	-	-	-	-	-	-	-	-	-	-	-	-	-	-	-	-	-	-	-	-	-	-	-	-	-	-	-	-	-	-	-	-	-	-	-	-	-
SL2.40ch08	52624114	G	-	-	-	-	-	-	-	-	-	-	-	-	T	-	-	-	-	-	-	-	-	-	-	-	-	-	-	-	-	-	-	-	-	-	-	-	-	-	-	-	-	-	-	-	-	-	-
SL2.40ch08	52624259	A	T	T	-	-	T	-	-	-	-	-	T	T	-	-	-	-	T	T	T	T	-	T	T	-	T	T	-	T	-	-	-	-	T	-	-	-	-	T	T	-	-	T	T	-	-	-	T
SL2.40ch08	52624393	C	-	-	-	-	-	-	-	-	-	-	-	-	T	-	-	-	-	-	-	-	-	-	-	-	-	-	-	-	-	-	-	-	-	-	-	-	-	-	-	-	-	-	-	-	-	-	-
SL2.40ch08	52624428	T	C	C	-	-	C	-	-	C	-	-	C	C	C	-	-	-	C	C	C	C	-	C	C	-	C	C	-	C	-	C	-	-	C	-	-	-	-	C	C	-	-	C	C	-	-	-	C
SL2.40ch08	52624446	A	-	-	-	-	-	-	-	G	-	-	-	-	G	-	-	-	-	-	-	-	-	-	-	-	-	-	-	-	-	-	-	-	-	-	-	-	-	-	-	-	-	-	-	-	-	-	-
SL2.40ch08	52624514	A	-	-	-	-	-	-	-	-	-	-	-	-	G	-	-	-	-	-	-	-	-	-	-	-	-	-	-	-	-	-	-	-	-	-	-	-	-	-	-	-	-	-	-	-	-	-	-
SL2.40ch08	52624548	T	-	-	-	-	-	-	-	C	-	-	-	-	C	-	-	-	-	-	-	-	-	-	-	-	-	-	-	-	-	-	-	-	-	-	-	-	-	-	-	-	-	-	-	-	-	-	-
SL2.40ch08	52624574	A	-	-	-	-	-	-	-	C	-	-	-	-	C	-	-	-	-	-	-	-	-	-	-	-	-	-	-	-	-	-	-	-	-	-	-	-	-	-	-	-	-	-	-	-	-	-	-
SL2.40ch08	52624590	C	-	-	-	-	-	-	-	-	-	-	-	-	T	-	-	-	-	-	-	-	-	-	-	-	-	-	-	-	-	-	-	-	-	-	-	-	-	-	-	-	-	-	-	-	-	-	-
SL2.40ch08	52624596	A	-	-	-	-	-	-	-	-	-	-	-	-	G	-	-	-	-	-	-	-	-	-	-	-	-	-	-	-	-	-	-	-	-	-	-	-	-	-	-	-	-	-	-	-	-	-	-
SL2.40ch08	52624716	C	-	-	-	-	-	-	-	-	-	-	-	-	T	-	-	-	-	-	-	-	-	-	-	-	-	-	-	-	-	-	-	-	-	-	-	-	-	-	-	-	-	-	-	-	-	-	-
SL2.40ch08	52624728	T	-	-	-	-	-	-	-	TG	-	-	-	-	TG	-	-	-	-	-	-	-	-	-	-	-	-	-	-	-	-	-	-	-	-	-	-	-	-	-	-	-	-	-	-	-	-	-	-
SL2.40ch08	52624800	G	-	-	-	-	-	-	-	-	-	-	-	-	A	-	-	-	-	-	-	-	-	-	-	-	-	-	-	-	-	-	-	-	-	-	-	-	-	-	-	-	-	-	-	-	-	-	-
SL2.40ch08	52624848	C	-	-	-	-	-	-	-	-	-	-	-	-	T	-	-	-	-	-	-	-	-	-	-	-	-	-	-	-	-	-	-	-	-	-	-	-	-	-	-	-	-	-	-	-	-	-	-
SL2.40ch08	52624858	T	-	-	-	-	-	-	-	-	-	-	-	-	C	-	-	-	-	-	-	-	-	-	-	-	-	-	-	-	-	-	-	-	-	-	-	-	-	-	-	-	-	-	-	-	-	-	-
SL2.40ch08	52624913	G	A	A	-	-	A	-	-	A	-	-	A	A	-	-	-	-	A	A	A	A	-	A	A	-	A	A	-	A	-	-	-	-	A	-	-	-	-	A	A	-	-	A	A	-	-	-	A
SL2.40ch08	52625116	T	-	-	TTTA	TTTA	-	TTTA	TTTA	T	TTAA	TTAA	-	-	-	TTAA	TTAA,TTTA	TTAA,TTTA	-	-	-	-	TTAA	-	-	TTAA	-	-	TTAA	-	TTAA	-	TTAA	-	-	TTAA	TTAA	TTTAA	-	-	-	TTTA	TTTA	-	-	TTAA	TTTA	TTTA	-
SL2.40ch08	52625117	A	-	-	-	-	-	-	-	-	-	-	-	-	T	-	-	-	-	-	-	-	-	-	-	-	-	-	-	-	-	-	-	-	-	-	-	-	T	-	-	-	-	-	-	-	-	-	-
SL2.40ch08	52625118	A	-	-	-	-	-	-	-	-	-	-	-	-	-	-	-	-	-	-	-	-	-	-	-	-	-	-	-	-	-	-	-	-	-	-	-	-	T	-	-	-	-	-	-	-	-	-	-
SL2.40ch08	52625121	A	AG	AG	-	-	AG	-	-	-	-	-	AG	AG	-	-	-	-	AG	AG	AG	AG	-	AG	AG	-	AG	AG	-	AG	-	-	-	-	AG	-	-	-	-	AG	AG	-	-	AG	AG	-	-	-	AG
SL2.40ch08	52625198	CTTTCTTCTT	-	-	-	-	-	-	-	-	-	-	-	-	C	-	-	-	-	-	-	-	-	-	-	-	-	-	-	-	-	-	-	-	-	-	-	-	-	-	-	-	-	-	-	-	-	-	-
SL2.40ch08	52625242	G	-	-	-	-	-	-	-	-	-	-	-	-	A	-	-	-	-	-	-	-	-	-	-	-	-	-	-	-	-	-	-	-	-	-	-	-	-	-	-	-	-	-	-	-	-	-	-
SL2.40ch08	52625314	G	-	-	-	-	-	GAA	GAA	-	GAA	GAA	-	-	GAA	GAA	GAA	-	-	-	-	-	GAA	-	-	GAA	-	-	GAA	-	GAA	-	GAA	-	-	-	GAA	-	-	-	-	GAA,GA	GAA	-	-	GAA	GAA	GAA	-
SL2.40ch08	52625317	A	AAG	AAG	-	-	AAG	-	-	-	-	-	AAG	AAG	-	-	-	-	AAG	AAG	AAG	AAG	-	AAG	AAG	-	AAG	AAG	-	AAG	-	AAG	-	-	AAG	-	-	-	-	AAG	AAG	-	-	AAG	AAG	-	-	-	AAG
SL2.40ch08	52625318	A	-	-	-	-	-	-	-	AG	-	-	-	-	AG	-	-	-	-	-	-	-	-	-	-	-	-	-	-	-	-	-	-	-	-	-	-	-	-	-	-	-	-	-	-	-	-	-	-
SL2.40ch08	52625339	G	-	-	-	-	-	-	-	-	-	-	-	-	A	-	-	-	-	-	-	-	-	-	-	-	-	-	-	-	-	-	-	-	-	-	-	-	-	-	-	-	-	-	-	-	-	-	-
SL2.40ch08	52625363	T	-	-	-	-	-	-	-	-	-	-	-	-	-	-	-	-	-	-	-	-	-	-	-	-	-	-	-	-	-	-	-	-	-	-	-	-	-	-	A	-	-	-	-	-	-	-	-
SL2.40ch08	52625375	C	-	-	-	-	-	-	-	T	-	-	-	-	-	-	-	-	-	-	-	-	-	-	-	-	-	-	-	-	-	-	-	-	-	-	-	-	-	-	-	-	-	-	-	-	-	-	-
SL2.40ch08	52625376	T	-	-	-	-	-	-	-	C	-	-	-	-	C	-	-	-	-	-	-	-	-	-	-	-	-	-	-	-	-	-	-	-	-	-	-	-	-	-	-	-	-	-	-	-	-	-	-
SL2.40ch08	52625408	A	-	-	-	-	-	-	-	G	-	-	-	-	-	-	-	-	-	-	-	-	-	-	-	-	-	-	-	-	-	-	-	-	-	-	-	-	-	-	-	-	-	-	-	-	-	-	-
SL2.40ch08	52625418	G	-	-	-	-	-	-	-	-	-	-	-	-	A	-	-	-	-	-	-	-	-	-	-	-	-	-	-	-	-	-	-	-	-	-	-	-	-	-	-	-	-	-	-	-	-	-	-
SL2.40ch08	52625597	T	-	-	-	-	-	-	-	-	-	-	-	-	G	-	-	-	-	-	-	-	-	-	-	-	-	-	-	-	-	-	-	-	-	-	-	-	-	-	-	-	-	-	-	-	-	-	-
SL2.40ch08	52625667	A	-	-	-	-	-	-	-	-	-	-	-	-	G	-	-	-	-	-	-	-	-	-	-	-	-	-	-	-	-	-	-	-	-	-	-	-	-	-	-	-	-	-	-	-	-	-	-
SL2.40ch08	52626301	A	-	-	-	-	-	-	-	-	-	-	-	-	-	-	-	-	-	-	-	-	-	-	-	-	-	-	-	C	-	-	-	-	-	-	-	-	-	-	-	-	-	-	-	-	-	-	-
SL2.40ch08	52626302	T	-	-	-	-	-	-	-	-	-	-	-	-	-	-	-	-	-	-	-	-	-	-	-	-	-	-	-	A	-	-	-	-	-	-	-	-	-	-	-	-	-	-	-	-	-	-	-
SL2.40ch08	52626369	C	T	T	-	-	-	T	T	T	-	-	T	T	T	-	T	-	-	-	-	T	-	T	T	T	T	T	T	T	-	T	T	-	T	-	-	-	-	T	T	T	T	T	T	T	T	T	T
SL2.40ch08	52626535	C	-	-	-	-	-	-	-	-	-	-	-	-	T	-	-	-	-	-	-	-	-	-	-	-	-	-	-	-	-	-	-	-	-	-	-	-	-	-	-	-	-	-	-	-	-	-	-
SL2.40ch08	52626557	G	-	-	-	-	-	-	-	-	-	-	-	-	T	-	-	-	-	-	-	-	-	-	-	-	-	-	-	-	-	-	-	-	-	-	-	-	-	-	-	-	-	-	-	-	-	-	-
SL2.40ch08	52626568	TGATTA	-	-	-	-	-	-	-	-	-	-	-	-	T	-	-	-	-	-	-	-	-	-	-	-	-	-	-	-	-	-	-	-	-	-	-	-	-	-	-	-	-	-	-	-	-	-	-
SL2.40ch08	52626574	G	-	-	-	-	-	-	-	-	-	-	-	-	C	-	-	-	-	-	-	-	-	-	-	-	-	-	-	-	-	-	-	-	-	-	-	-	-	-	-	-	-	-	-	-	-	-	-
SL2.40ch08	52626603	AG	-	-	-	-	-	-	-	-	-	-	-	-	A	-	-	-	-	-	-	-	-	-	-	-	-	-	-	-	-	-	-	-	-	-	-	-	-	-	-	-	-	-	-	-	-	-	-
[truncated: 563 more rows]
[truncated: 1 more columns]
