# Supplementary material for: Liquid-phase sequence capture and targeted re-sequencing revealed novel polymorphisms in tomato genes belonging to the MEP carotenoid pathway
Source: Sci Rep. 2017 Jul 17;7:5616. doi: 10.1038/s41598-017-06120-3 (PMC5514110; doi:10.1038/s41598-017-06120-3)
Supplement: Supplementary file 4 — Table S6 [file 41598_2017_6120_MOESM4_ESM.xls]

## Sheet: Table S6
Table S6. List of the 671 non-redundant mutation events affecting gene regions in 30 out of 34 candidate genes.
Gene ID	Enzyme	Genomic position on SL2.50	Reference genome	Variant	Strand	Mutation type	Putative impact	Variant	Exon	AA change	Variant position on mRNA	Variant position on CDS	AA position on protein	Genotype(s)
Solyc01g005940	PSY3	613961	G	T	+	5'UTR	MODIFIER	c.-25G>T						STR
		614229	T	C	+	missense	MODERATE	c.244T>C	1/6	Cys82Arg	275/1186	244/1155	82/384	STR
		614665	G	T	+	intron	MODIFIER	c.338-249G>T						STR
		614667	C	T	+	intron	MODIFIER	c.338-247C>T						STR
		614780	C	T	+	intron	MODIFIER	c.338-134C>T						E4, E12, E32, E34, E40, E39, E45, E51, E55, E71, E76, E83, E88, E96, E99, E102, E115, E118, E119
		615101	A	G	+	intron	MODIFIER	c.388+137A>G						E4, E8, E12, E16, E32, E30, E34, E39, E40, E45, E51, E54, E55, E57, E60, E64, E71, E72, E76, E83, E88, E92, E96, E98, E99, E102, E103, E105, E113, E115, E118, E119, STR, URI
		615737	C	T	+	intron	MODIFIER	c.389-92C>T						E72, E113
		616448	G	A	+	intron	MODIFIER	c.798-61G>A						STR
		616734	C	T	+	intron	MODIFIER	c.990+33C>T						E57, E60, E64, E98, URI, E105
		616983	G	GT	+	intron	MODIFIER	c.991-36_991-35insT						E1, E8, E16, E21, E32, E30, E34, E40, E41, E45, E54, E55, E57, E60, E64, E71, E72, E76, E77, E83, E88, E92, E96, E98, E99, E105, E106, E113, E117, E118, E119, STR
		616983	G	GT	+	intron	MODIFIER	c.*913_*914insA						E12
		616997	G	T	+	intron	MODIFIER	c.991-22G>T						E51, E102, E103, E108, E115
Solyc01g009010	CMK	3014158	A	AGAAG	+	5'UTR	MODIFIER	c.-229_-228insGAAG						STR
		3014162	G	GAAAAA	+	5'UTR	MODIFIER	c.-223_-219dupAAAAA						STR, E103
		3014314	GA	G	+	5'UTR	MODIFIER	c.-68delA						STR
		3014329	G	A	+	5'UTR	MODIFIER	c.-58G>A						STR
		3014869	C	G	+	intron	MODIFIER	c.189+294C>G						STR
		3015003	T	G	+	intron	MODIFIER	c.190-352T>G						E96
		3015483	A	G	+	intron	MODIFIER	c.285+33A>G						E103
		3016248	G	T	+	intron	MODIFIER	c.516+45G>T						STR
		3017352	G	T	+	intron	MODIFIER	c.718-16G>T						STR
		3018764	G	A	+	intron	MODIFIER	c.1010+58G>A						STR
		3018950	C	T	+	intron	MODIFIER	c.1011-65C>T						E103
		3019984	T	C	+	intron	MODIFIER	c.1097-112T>C						STR
Solyc01g067890	DXS1	76869095	A	G	-	synonymous	LOW	c.1860T>C						E21, E103
		76870106	C	T	-	intron	MODIFIER	c.1136-68G>A						STR
		76870114	A	G	-	intron	MODIFIER	c.1136-76T>C						STR
		76870135	T	A	-	intron	MODIFIER	c.1136-97A>T						E39, E76
		76870613	A	T	-	intron	MODIFIER	c.862-30T>A						STR
		76870641	G	A	-	intron	MODIFIER	c.861+28C>T						STR
		76870650	C	G	-	intron	MODIFIER	c.861+19G>C						STR
		76871200	C	T	-	intron	MODIFIER	c.589+63G>A						STR
		76872336	T	A	-	intron	MODIFIER	c.144+19A>T						STR
		76872733	T	C	-	5'UTR	MODIFIER	c.-235A>G						STR
Solyc01g087260	CCD1B	82197108	A	T	-	3'UTR	MODIFIER	c.*257T>A						E55, E64
		82199507	G	T	-	intron	MODIFIER	c.1496+36C>A						E64
		82199831	C	T	-	intron	MODIFIER	c.1245-37G>A						E64
		82200424	G	T	-	intron	MODIFIER	c.1022-74C>A						E64
		82200948	G	A	-	intron	MODIFIER	c.1021+209C>T						E64
		82202283	T	A	-	intron	MODIFIER	c.882+30A>T						E64
		82202675	G	A	-	intron	MODIFIER	c.698-178C>T						E64
		82202817	G	A	-	intron	MODIFIER	c.697+238C>T						E64
		82203305	A	G	-	intron	MODIFIER	c.587-140T>C						E55, E64, E96, E103
		82203314	G	C	-	intron	MODIFIER	c.587-149C>G						E55, E64, E96, E103
		82203434	A	T	-	intron	MODIFIER	c.586+54T>A						E64
		82203607	C	T	-	intron	MODIFIER	c.524-57G>A						E64
		82203699	T	C	-	intron	MODIFIER	c.523+29A>G						E64
		82203938	T	C	-	intron	MODIFIER	c.424-111A>G						E64
		82203940	G	A	-	intron	MODIFIER	c.424-113C>T						E64
		82203941	C	A	-	intron	MODIFIER	c.424-114G>T						E64
		82203943	C	CATGTA	-	intron	MODIFIER	c.424-117_424-116insTACAT						E64
		82203944	C	A	-	intron	MODIFIER	c.424-117G>T						E64
		82203949	T	G	-	intron	MODIFIER	c.424-122A>C						E64
		82203952	A	T	-	intron	MODIFIER	c.424-125T>A						E64
		82204611	G	A	-	intron	MODIFIER	c.423+380C>T						E83
		82205163	A	G	-	intron	MODIFIER	c.312-61T>C						E64
		82205240	A	C	-	intron	MODIFIER	c.312-138T>G						E64
		82205548	G	T	-	intron	MODIFIER	c.311+275C>A						E64
		82205814	G	C	-	intron	MODIFIER	c.311+9C>G						E96
		82205924	AT	A	-	intron	MODIFIER	c.297-88delA						E64
		82206370	G	A	-	intron	MODIFIER	c.226-260C>T						E55
		82206756	T	C	-	intron	MODIFIER	c.225+109A>G						E64
		82207138	T	TAGTA	-	5'UTR	MODIFIER	c.-50-49insTACT						E55, E64, E96
		82207140	T	A	-	5'UTR premature start codon gain	LOW	c.-51A>T						E55, E64, E96
		82207142	T	G	-	5'UTR	MODIFIER	c.-53A>C						E55, E64, E96
		82207144	A	C	-	5'UTR	MODIFIER	c.-55T>G						E64, E96
		82207145	T	A	-	5'UTR	MODIFIER	c.-56A>T						E64, E96
		82207147	T	G	-	5'UTR premature start codon gain	LOW	c.-58A>C						E96
		82207148	T	G	-	5'UTR	MODIFIER	c.-59A>C						E64
		82207190	T	C	-	5'UTR	MODIFIER	c.-101A>G						E55
		82207205	C	T	-	5'UTR	MODIFIER	c.-116G>A						E96
		82207245	T	G	-	5'UTR	MODIFIER	c.-156A>C						E64
		82207295	G	A	-	5'UTR	MODIFIER	c.-206C>T						E64
		82207297	T	C	-	5'UTR premature start codon gain	LOW	c.-208A>G						E64
		82207301	G	A	-	5'UTR	MODIFIER	c.-212C>T						E64
		82207301	G	A	-	5'UTR	MODIFIER	c.-212C>T						E98
		82207322	C	A	-	5'UTR	MODIFIER	c.-233G>T						E64
		82207333	G	A	-	5'UTR	MODIFIER	c.-244C>T						E64
		82207350	A	T	-	5'UTR	MODIFIER	c.-261T>A						E55
		82207350	A	T	-	5'UTR	MODIFIER	c.-261T>A						E64, E96, E103
		82207352	A	T	-	5'UTR	MODIFIER	c.-263T>A						E98
		82207353	G	T	-	5'UTR	MODIFIER	c.-264C>A						E98
		82207358	A	ATATTGT	-	5'UTR	MODIFIER	c.-270_-269insACAATA						E98
		82207381	A	G	-	5'UTR	MODIFIER	c.-292T>C						E64
		82207886	T	TTAA	-	5'UTR	MODIFIER	c.-800_-798dupTTA						E55, E96
		82207914	T	TA	-	5'UTR	MODIFIER	c.-826dupT						E55
		82207971	TTC	T	-	5'UTR	MODIFIER	c.-884_-883delGA						E64
		82207973	C	T	-	5'UTR	MODIFIER	c.-884G>A						URI
		82208003	T	C	-	5'UTR	MODIFIER	c.-914A>G						E64
		82208041	T	C	-	5'UTR	MODIFIER	c.-952A>G						E64
		82208135	T	TA	-	5'UTR	MODIFIER	c.-1047dupT						E1, E12, E32, E40, E51, E41, E55, E57, E60, E64, E71, E72, E76, E77, E83, E88, E92, E96, E98, E102, E105, E106, E113, E115, E117, E119, STR, URI
		82208148	C	T	-	5'UTR	MODIFIER	c.-1059G>A						E64
		82208434	C	T	-	5'UTR	MODIFIER	c.-1345G>A						E64
		82208462	A	G	-	5'UTR	MODIFIER	c.-1373T>C						E64
		82208590	C	T	-	5'UTR	MODIFIER	c.-1501G>A						E64
		82208629	A	T	-	5'UTR	MODIFIER	c.-1540T>A						E64
		82208635	A	G	-	5'UTR	MODIFIER	c.-1546T>C						E64
		82208658	C	T	-	5'UTR premature start codon gain	LOW	c.-1569G>A						E55, E64
		82208659	C	T	-	5'UTR	MODIFIER	c.-1570G>A						E64
		82208763	TTA	T	-	5'UTR	MODIFIER	c.-1676_-1675delTA						E64
		82208860	G	A	-	5'UTR	MODIFIER	c.-1771C>T						E64
		82209091	C	CT	-	5'UTR	MODIFIER	c.-2003dupA						E1, E4, E8, E12, E21, E16, E30, E32, E34, E39, E40, E41, E45, E51, E54, E55, E57, E60, E71, E72, E76, E77, E83, E88, E92, E98, E99, E102, E103, E105, E106, E108, E113, E115, E117, E118, E119, STR, URI
		82209101	T	TA	-	5'UTR	MODIFIER	c.-2013dupT						E64, E96, E103, E108
		82209102	A	T	-	5'UTR	MODIFIER	c.-2013T>A						E55, E64
		82209339	A	T	-	5'UTR	MODIFIER	c.-2250T>A						E64, E96, E103
		82209339	A	ATTT	-	5'UTR	MODIFIER	c.-2253_-2251dupAAA						E64, E96
		82209351	C	T	-	5'UTR	MODIFIER	c.-2262G>A						E64
		82209594	C	T	-	5'UTR	MODIFIER	c.-2505G>A						E55
Solyc01g090660	CCD7	84308310	C	T	+	synonymous	LOW	c.360C>T						E1, E41, E98, E115
		84309434	A	G	+	intron	MODIFIER	c.947-172A>G						E55
		84309670	A	G	+	missense	MODERATE	c.1011A>G	3/7	Ile337Met	1011/2216	1011/1992	337/663	E1, E41, E98, E115
		84310194	T	C	+	intron	MODIFIER	c.1352-20T>C						E1, E4, E8, E12, E21, E16, E30, E39, E40, E41, E45, E51, E54, E55, E57, E60, E64, E71, E72, E76, E77, E83, E88, E92, E96, E98, E99, E103, E106, E108, E113, E115, E118, E119, STR, URI
		84310984	T	TAAGTAAAAATAA	+	intron	MODIFIER	c.1758+120_1758+121insAAGTAAAAATAA						E55
		84310991	G	T	+	intron	MODIFIER	c.1758+127G>T						E55
		84310993	T	A	+	intron	MODIFIER	c.1758+129T>A						E55
Solyc01g097810	ZDS	88515742	C	T	-	3'UTR	MODIFIER	c.*212G>A						STR
		88515770	A	C	-	3'UTR	MODIFIER	c.*184T>G						STR
		88515778	A	C	-	3'UTR	MODIFIER	c.*176T>G						STR
		88515780	T	A	-	3'UTR	MODIFIER	c.*174A>T						STR
		88515792	G	C	-	3'UTR	MODIFIER	c.*162C>G						STR
		88515927	T	A	-	3'UTR	MODIFIER	c.*27A>T						STR
		88515979	A	G	-	missense	MODERATE	c.1742T>C	14/14	Leu581Pro	1998/2250	1742/1767	581/588	STR
		88516142	T	G	-	intron	MODIFIER	c.1600-21A>C						STR
		88516167	A	T	-	intron	MODIFIER	c.1600-46T>A						STR
		88516208	G	A	-	intron	MODIFIER	c.1600-87C>T						STR
		88516249	T	G	-	intron	MODIFIER	c.1600-128A>C						STR
		88516271	C	T	-	intron	MODIFIER	c.1600-150G>A						STR
		88516273	C	T	-	intron	MODIFIER	c.1600-152G>A						STR
		88516856	C	A	-	synonymous	LOW	c.1455G>T						STR
		88516898	T	C	-	intron	MODIFIER	c.1435-22A>G						STR
		88516940	A	ATCTATT	-	intron	MODIFIER	c.1435-65_1435-64insAATAGA						STR
		88516944	G	T	-	intron	MODIFIER	c.1435-68C>A						STR
		88517095	A	C	-	intron	MODIFIER	c.1435-219T>G						E55
		88518447	G	A	-	intron	MODIFIER	c.1434+190C>T						E21, E39
		88518506	G	A	-	intron	MODIFIER	c.1434+131C>T						STR
		88518508	T	C	-	intron	MODIFIER	c.1434+129A>G						STR
		88518521	A	T	-	intron	MODIFIER	c.1434+116T>A						STR
		88518526	G	A	-	intron	MODIFIER	c.1434+111C>T						STR
		88518573	T	C	-	intron	MODIFIER	c.1434+64A>G						STR
		88518585	A	G	-	intron	MODIFIER	c.1434+52T>C						STR
		88518602	G	GAAAAT	-	intron	MODIFIER	c.1434+34_1434+35insATTTT						STR
		88518621	C	T	-	intron	MODIFIER	c.1434+16G>A						STR
		88518623	A	G	-	intron	MODIFIER	c.1434+14T>C						STR
		88518756	A	G	-	intron	MODIFIER	c.1362-47T>C						STR
		88518771	T	A	-	intron	MODIFIER	c.1361+62A>T						STR
		88518847	T	A	-	missense	MODERATE	c.1347A>T	1/11	Gln449His	1603/2250	1347/1767	449/588	E55
		88518919	C	T	-	synonymous	LOW	c.1275G>A						STR
		88518940	T	A	-	synonymous	LOW	c.1254A>T						STR
		88518973	G	A	-	intron	MODIFIER	c.1233-12C>T						STR
		88518981	T	G	-	intron	MODIFIER	c.1233-20A>C						STR
		88519003	T	A	-	intron	MODIFIER	c.1233-42A>T						E55
		88519004	C	A	-	intron	MODIFIER	c.1233-43G>T						STR
		88519024	A	T	-	intron	MODIFIER	c.1232+47T>A						STR
		88519029	T	A	-	intron	MODIFIER	c.1232+42A>T						STR
		88519057	T	C	-	intron	MODIFIER	c.1232+14A>G						STR
		88519059	T	C	-	intron	MODIFIER	c.1232+12A>G						STR
		88519115	G	T	-	synonymous	LOW	c.1188C>A						STR
		88519238	G	T	-	intron	MODIFIER	c.1076-11C>A						STR
		88519242	TC	T	-	intron	MODIFIER	c.1076-16delG						STR
		88519339	T	G	-	synonymous	LOW	c.1065A>C						STR
		88519355	A	G	-	missense	MODERATE	c.1049T>C	1/9	Ile350Thr	1305/2250	1049/1767	350/588	STR
		88519426	CA	C	-	intron	MODIFIER	c.1033-56delT						STR
		88519428	A	G	-	intron	MODIFIER	c.1033-57T>C						STR
		88519491	A	G	-	intron	MODIFIER	c.1032+25T>C						STR
		88519500	G	C	-	intron	MODIFIER	c.1032+16C>G						STR
		88519561	T	C	-	synonymous	LOW	c.987A>G						E1, E4, E8, E12, E21, E16, E32, E34, E39, E51, E54, E57, E60, E64, E71, E72, E77, E83, E88, E92, E96, E98, E99, E102, E103, E105, E106, E108, E113, E117, E118, E119, STR, URI
		88519621	A	AT	-	intron	MODIFIER	c.945-19_945-18insA						STR
		88519641	G	GT	-	intron	MODIFIER	c.945-39_945-38insA						STR
		88519654	A	T	-	intron	MODIFIER	c.945-51T>A						STR
		88519682	CA	C	-	intron	MODIFIER	c.944+70delT						STR
		88519719	C	T	-	intron	MODIFIER	c.944+34G>A						STR
		88519803	G	A	-	synonymous	LOW	c.894C>T						STR
		88520004	T	C	-	splice region	LOW	c.700-7A>G						STR
		88520036	C	G	-	intron	MODIFIER	c.700-39G>C						STR
		88520050	A	C	-	intron	MODIFIER	c.700-53T>G						STR
		88520078	G	GAA	-	intron	MODIFIER	c.699+25_699+26insTT						E4, E1, E8, E12, E21, E16, E30, E32, E34, E39, E40, E41, E45, E51, E54, E55, E57, E60, E64, E71, E72, E76, E77, E83, E88, E96, E98, E99, E102, E103, E105, E106, E108, E113, E115, E117, E118, E119, STR
		88520083	A	AAG	-	intron	MODIFIER	c.699+20_699+21insCT						E92
		88520218	A	T	-	intron	MODIFIER	c.595-10T>A						STR
		88520228	G	A	-	intron	MODIFIER	c.595-20C>T						STR
		88520237	C	T	-	intron	MODIFIER	c.595-29G>A						STR
		88520260	A	G	-	intron	MODIFIER	c.595-52T>C						STR
		88520264	A	T	-	intron	MODIFIER	c.595-56T>A						STR
		88520319	G	T	-	intron	MODIFIER	c.595-111C>A						STR
		88520423	A	AT	-	intron	MODIFIER	c.595-216_595-215insA						STR
		88520457	G	C	-	intron	MODIFIER	c.595-249C>G						STR
		88521099	G	C	-	intron	MODIFIER	c.594+187C>G						STR
		88521102	G	A	-	intron	MODIFIER	c.594+184C>T						STR
		88521112	A	G	-	intron	MODIFIER	c.594+174T>C						STR
		88521117	T	G	-	intron	MODIFIER	c.594+169A>C						STR
		88521142	A	T	-	intron	MODIFIER	c.594+144T>A						STR
		88521152	G	A	-	intron	MODIFIER	c.594+134C>T						STR
		88521163	A	T	-	intron	MODIFIER	c.594+123T>A						STR
		88521244	G	T	-	intron	MODIFIER	c.594+42C>A						E98
		88521275	T	A	-	intron	MODIFIER	c.594+11A>T						STR
		88521370	A	G	-	intron	MODIFIER	c.521-11T>C						STR
		88521377	T	C	-	intron	MODIFIER	c.521-18A>G						STR
		88521441	A	T	-	intron	MODIFIER	c.520+67T>A						STR
		88521451	G	A	-	intron	MODIFIER	c.520+57C>T						STR
		88521477	A	G	-	intron	MODIFIER	c.520+31T>C						E4, E1, E8, E12, E21, E16, E30, E32, E34, E39, E40, E41, E45, E51, E54, E55, E57, E60, E64, E71, E72, E76, E77, E83, E88, E92, E96, E98, E99, E102, E103, E105, E106, E108, E113, E115, E117, E118, E119, STR, URI
		88521499	T	A	-	intron	MODIFIER	c.520+9A>T						STR
		88521500	T	A	-	splice region	LOW	c.520+8A>T						BX, E1, E4, E8, E16, E12, E21, E30, E32, E34, E39, E40, E41, E45, E51, E54, E55, E57, E60, E64, E71, E72, E76, E77, E83, E88, E92, E96, E98, E99, E102, E103, E105, E106, E108, E113, E115, E117, E118, E119, STR, URI
		88521632	T	A	-	intron	MODIFIER	c.448-52A>T						STR
		88521648	T	A	-	intron	MODIFIER	c.448-68A>T						STR
		88521747	A	G	-	intron	MODIFIER	c.447+105T>C						STR
		88521752	G	T	-	intron	MODIFIER	c.447+100C>A						STR
		88521753	C	A	-	intron	MODIFIER	c.447+99G>T						STR
		88521759	G	A	-	intron	MODIFIER	c.447+93C>T						STR
		88521846	G	A	-	splice region	LOW	c.447+6C>T						STR
		88521991	A	G	-	splice region	LOW	c.313-5T>C						STR
		88521995	C	A	-	intron	MODIFIER	c.313-9G>T						STR
		88522002	T	A	-	intron	MODIFIER	c.313-16A>T						STR
		88522069	TTATTTTA	T	-	intron	MODIFIER	c.312+67_312+73delTAAAATA						STR
		88522093	T	C	-	intron	MODIFIER	c.312+50A>G						STR
		88522245	G	A	-	synonymous	LOW	c.210C>T						STR
		88522320	C	A	-	intron	MODIFIER	c.188-53G>T						STR
		88522321	A	G	-	intron	MODIFIER	c.188-54T>C						STR
		88522350	A	T	-	intron	MODIFIER	c.188-83T>A						STR
		88523535	T	C	-	5'UTR	MODIFIER	c.-57A>G						E98
		88523721	T	C	-	5'UTR	MODIFIER	c.-243A>G						STR
Solyc01g102820	MCT	91518787	C	CAA	-	3'UTR	MODIFIER	c.*107_*108dupTT						STR
		91518898	A	T	-	stop_lost	HIGH	c.922T>A	11/11	Ter308*Lys	997/1221	922/924	308/307	STR
		91519223	C	G	-	intron	MODIFIER	c.774-68G>C						STR
		91519820	C	A	-	intron	MODIFIER	c.773+191G>T						STR
		91520049	T	C	-	synonymous	LOW	c.735A>G						STR
		91520462	A	C	-	intron	MODIFIER	c.658-265T>G						STR
		91521141	A	G	-	synonymous	LOW	c.630T>C						STR
		91521394	G	C	-	intron	MODIFIER	c.588+30C>G						STR
		91521624	A	G	-	intron	MODIFIER	c.511-123T>C						STR
		91522382	T	C	-	intron	MODIFIER	c.428-44A>G						STR
		91523218	TAAC	T	-	intron	MODIFIER	c.292-21_292-19delGTT						STR
		91523356	CA	C	-	intron	MODIFIER	c.291+78delT						STR
		91523536	G	T	-	intron	MODIFIER	c.214-24C>A						STR
		91523858	G	GAAGT	-	5'UTR	MODIFIER	c.-52_-51insACTT						STR
Solyc01g109300	HDR	96288968	G	T	+	intron	MODIFIER	c.262+58G>T						STR, URI
		96288969	G	C	+	intron	MODIFIER	c.262+59G>C						STR, URI
		96290479	T	G	+	intron	MODIFIER	c.771+11T>G						E1, E12, E16, E21, E34, E32, E40, E51, E54, E64, E71, E88, E92, E96, E98, E106, E108, E113, E115, STR, URI
		96291110	T	C	+	intron	MODIFIER	c.1047+99T>C						E16, E113
		96291205	T	C	+	intron	MODIFIER	c.1047+194T>C						STR, URI
		96291243	T	C	+	intron	MODIFIER	c.1047+232T>C						STR, URI
		96291326	A	G	+	intron	MODIFIER	c.1047+315A>G						STR
		96291385	G	A	+	intron	MODIFIER	c.1047+374G>A						E16, E113
		96293082	TA	T	+	3'UTR	MODIFIER	c.*292delA						STR, URI
Solyc02g090890	ZEP	52369772	A	G	-	3'UTR	MODIFIER	c.*223T>C						E16, E113, STR, ZBR
		52369828	A	T	-	3'UTR	MODIFIER	c.*167T>A						E16, E113, STR, ZBR
		52369975	T	C	-	3'UTR	MODIFIER	c.*20A>G						E16, E113, STR, ZBR
		52370005	T	C	-	missense	MODERATE	c.2000A>G	16/16	Glu667Gly	2230/2527	2000/2010	667/669	E16, E113, STR, ZBR
		52370089	C	T	-	intron	MODIFIER	c.1927-11G>A						E16, E113, STR, ZBR
		52370122	T	C	-	intron	MODIFIER	c.1926+34A>G						E16, E55, E113, STR, ZBR
		52370470	A	G	-	intron	MODIFIER	c.1752+41T>C						E55
		52370610	T	C	-	intron	MODIFIER	c.1698-45A>G						E16, E55, E113, STR, ZBR
		52370658	T	G	-	intron	MODIFIER	c.1698-93A>C						E16, E113, STR, ZBR
		52370667	G	A	-	intron	MODIFIER	c.1698-102C>T						E16, E113, STR, ZBR
		52370768	C	T	-	intron	MODIFIER	c.1697+113G>A						E16, E113, STR, ZBR
		52371008	A	T	-	intron	MODIFIER	c.1611-41T>A						E16, E113, STR, ZBR
		52371033	T	C	-	intron	MODIFIER	c.1610+34A>G						E16, E113, STR, ZBR
		52371231	A	T	-	intron	MODIFIER	c.1545+11T>A						E16, E113, STR, ZBR
		52371600	T	A	-	intron	MODIFIER	c.1499+47A>T						E16, E113, STR, ZBR
		52371634	G	A	-	intron	MODIFIER	c.1499+13C>T						E55
		52371766	GAAATCC	G	-	intron	MODIFIER	c.1396-22_1396-17delGGATTT						E16, E113, STR, ZBR
		52372838	G	C	-	intron	MODIFIER	c.977-198C>G						E16, E55, E113, STR
		52372878	A	G	-	intron	MODIFIER	c.977-238T>C						E16, E113
		52373144	AT	A	-	intron	MODIFIER	c.976+83delA						E16, E113, STR, ZBR
		52373439	G	A	-	intron	MODIFIER	c.860+20C>T						E16, E113, STR, ZBR
		52374179	A	G	-	intron	MODIFIER	c.522-60T>C						E55
		52374310	A	C	-	intron	MODIFIER	c.522-191T>G						E16, E55, E113, STR, ZBR
		52374425	G	A	-	intron	MODIFIER	c.521+133C>T						E55
		52374427	A	G	-	intron	MODIFIER	c.521+131T>C						E98, E103
		52374541	TA	T	-	intron	MODIFIER	c.521+16delT						E55
		52374623	A	G	-	synonymous	LOW	c.456T>C						E16, E55, E113, STR, ZBR
		52374977	T	C	-	synonymous	LOW	c.102A>G						E55
		52375093	C	A	-	5'UTR	MODIFIER	c.-15G>T						E55
		52375114	T	C	-	5'UTR	MODIFIER	c.-36A>G						E16, E55, E113, STR, ZBR
		52375206	T	G	-	5'UTR	MODIFIER	c.-128A>C						E16, E113, STR, ZBR
Solyc03g031860	PSY1	4326668	C	T	+	stop_gained	HIGH	c.154C>T	1/6	Gln52*	535/1931	154/1239	52/412	E54, E83, E88, E92, E93
		4326828	A	T	+	missense	MODERATE	c.314A>T	1/6	p.Lys105Met	695 /1931	314 /1239	105 /412	E93
		4326829	G	T	+	missense	MODERATE	c.315G>T	1/6	Lys105Asn	696/1931	315/1239	105/412	E93
		4326829	G	GCCGCACAACA	+	frameshift	HIGH	318_319insCACAACACCG	1/6	Lys105Asn	696/1931	315/1239	105/412	E93
		4326838	A	G	+	missense	MODERATE	c.324A>G	1/6	Ile108Met	705/1931	324/1239	108/412	E93
		4327099	T	C	+	splice donor	HIGH	c.463+2T>C						E40
		4328361	G	A	+	intron	MODIFIER	c.872+119G>A						E51
		4328514	A	G	+	intron	MODIFIER	c.873-247A>G						E21, E82, E99
		4329385	T	A	+	intron	MODIFIER	c.1066-258T>A						E99, E51, E51, E51
		4329658	G	A	+	missense	MODERATE	c.1081G>A	6/6	Val361Ile	1462/1931	1081/1239	361/412	E51
		4329830	GAT	G	+	3'UTR	MODIFIER	c.*34_*35delTA						E92, E113, E119, ZBR
		4330053	T	C	+	3'UTR	MODIFIER	c.*237T>C						E51
		4330120	G	A	+	3'UTR	MODIFIER	c.*304G>A						E51
Solyc03g114340	DXR	64347729	A	ATC	+	5'UTR	MODIFIER	c.-125_-124dupTC						E103, E117, STR, URI
		64347740	T	A	+	5'UTR	MODIFIER	c.-125T>A						E8, E117
		64347787	A	T	+	5'UTR	MODIFIER	c.-78A>T						E117, STR, URI
		64347805	G	A	+	5'UTR	MODIFIER	c.-60G>A						E117, STR, URI
		64347861	GA	G	+	5'UTR	HIGH	c.1delA						E117, STR, URI
		64347987	G	T	+	intron	MODIFIER	c.97+26G>T						E117, STR, URI
		64348059	T	TG	+	intron	MODIFIER	c.97+98_97+99insG						E117, STR, URI
		64348087	C	CTT	+	intron	MODIFIER	c.98-92_98-91insTT						E117, STR, URI
		64348248	C	T	+	missense	MODERATE	c.167C>T	2/12	Pro56Leu	358/1839	167/1428	56/475	E117, STR, URI
		64348252	G	A	+	synonymous	LOW	c.171G>A						E117, STR, URI
		64348603	G	T	+	intron	MODIFIER	c.279+243G>T						E117
		64348769	T	C	+	intron	MODIFIER	c.280-117T>C						E117, STR, URI
		64348818	C	CA	+	intron	MODIFIER	c.280-68_280-67insA						E1, E4, E8, E12, E21, E16, E30, E32, E34, E39, E40, E41, E45, E49, E51, E54, E55, E57, E60, E64, E70, E71, E72, E76, E82, E77, E83, E88, E92, E93, E96, E98, E99, E102, E103, E105, E106, E108, E113, E115, E118, E119, STR, URI, ZBR
		64349196	C	T	+	intron	MODIFIER	c.366+224C>T						E117STR, URI
		64349547	C	T	+	missense	MODERATE	c.374C>T	4/12	Thr125Ile	565/1839	374/1428	125/475	E96
		64349662	T	C	+	synonymous	LOW	c.489T>C						E103, E117, STR, URI
		64350305	TTG	T	+	intron	MODIFIER	c.556-181_556-180delTG						E117
		64350411	G	A	+	intron	MODIFIER	c.556-76G>A						E117, STR, URI
		64351456	A	T	+	intron	MODIFIER	c.886-50A>T						E21, E41, E51, E64, E71, E70, E76, E96, E98, E103, E108, E115, E117, STR, URI, ZBR
		64351673	T	G	+	intron	MODIFIER	c.990+63T>G						E117, STR, URI
		64351680	C	T	+	intron	MODIFIER	c.991-62C>T						E64
		64351683	G	A	+	intron	MODIFIER	c.991-59G>A						E117, STR, URI
		64351813	T	C	+	synonymous	LOW	c.1062T>C						E117, STR, URI
		64352360	A	G	+	intron	MODIFIER	c.1259+187A>G						E103
		64352514	C	T	+	intron	MODIFIER	c.1260-251C>T						E117
		64352941	C	T	+	3'UTR	MODIFIER	c.*8C>T						E117, STR, URI
		64352998	G	A	+	3'UTR	MODIFIER	c.*65G>A						E117, STR, URI
Solyc03g123760	PDS	70501265	CT	C	+	intron	MODIFIER	c.-25+79delT						E103, STR
		70501367	T	A	+	intron	MODIFIER	c.-24-33T>A						STR
		70501770	G	A	+	synonymous	LOW	c.258G>A						STR
		70502902	A	G	+	intron	MODIFIER	c.447+147A>G						STR
		70503417	AT	A	+	intron	MODIFIER	c.505+60delT						STR
		70503764	C	T	+	intron	MODIFIER	c.661+13C>T						STR
		70505546	T	TTCTTC	+	intron	MODIFIER	c.1247+34_1247+35insTCTTC						STR
		70505698	T	G	+	intron	MODIFIER	c.1248-169T>G						STR
		70505976	T	A	+	intron	MODIFIER	c.1295+62T>A						STR
		70506751	G	A	+	intron	MODIFIER	c.1341+257G>A						STR
		70507387	G	C	+	intron	MODIFIER	c.1530-75G>C						STR
		70507573	A	G	+	synonymous	LOW	c.1641A>G						E93
		70508104	CA	C	+	intron	MODIFIER	c.1693-115delA						STR
		70508452	A	G	+	3'UTR	MODIFIER	c.*173A>G						STR
Solyc04g040190	LCYB1	11948265	C	A	-	missense	MODERATE	c.1213C>A	1/1	Asp405Asn	1213/1503	1213/1503	405/500	E54, E55, E57, E103, STR, E115, ZBR
		11948283	T	C	-	synonymous	LOW	c.1231T>C						E45
Solyc04g050930	VDE	48985160	C	T	-	missense	MODERATE	c.800G>A	5/6	Ser267Asn	1088/1870	800/1437	267/478	E54, E55, E57, E103, STR, E115, ZBR
		48985171	T	C	-	synonymous	LOW	c.789A>G						E54, E55, E57, E103, STR, E115, ZBR
		48985659	T	A	-	intron	MODIFIER	c.447-65A>T						E54, E55, E57, E103, STR, E115, ZBR
		48985832	T	A	-	intron	MODIFIER	c.447-238A>T						E54, E55, E57, E103, E115
		48986225	T	A	-	intron	MODIFIER	c.446+168A>T						E54, E55, E57, E103, ZBR
		48986928	C	T	-	synonymous	LOW	c.42G>A						E54, E55, E57, E103, STR, E115, ZBR
		48987346	C	T	-	intron	MODIFIER	c.-30+249G>A						E57, E103
		48987400	G	A	-	intron	MODIFIER	c.-30+195C>T						E54, E55, E57, E103, STR, E115
		48987667	TTTC	T	-	5'UTR	MODIFIER	c.-105_-103delGAA						E54, E55, E57, E103, STR, E115, ZBR
		48987815	C	T	-	5'UTR	MODIFIER	c.-250G>A						E54, E55, E57, E103, STR, E115, ZBR
Solyc04g056390	IPP1	54164146	A	T	-	3'UTR	MODIFIER	c.*283T>A						E49, E55, STR
		54164372	T	A	-	3'UTR	MODIFIER	c.*57A>T						E49
		54164636	A	G	-	synonymous	LOW	c.678T>C						E49, E55, STR
		54165352	G	A	-	intron	MODIFIER	c.391-174C>T						E49, E55, STR
		54165454	T	C		intron	MODIFIER	c.*2801T>C						E12, E34
		54165703	C	A	-	intron	MODIFIER	c.299-38G>T						E49, E55, STR
		54166391	G	C	-	intron	MODIFIER	c.298+336C>G						E49, E55
		54166689	GCAGATA	G	-	intron	MODIFIER	c.298+32_298+37delTATCTG						E49, E55, STR
		54166784	TGA	T	-	splice region	LOW	c.243-4_243-3delTC						E49, E55, STR, BX
		54167028	T	A	-	intron	MODIFIER	c.243-246A>T						E55
		54167029	T	A	-	intron	MODIFIER	c.243-247A>T						E55
		54167031	T	A	-	intron	MODIFIER	c.243-249A>T						E55
		54167393	C	CA	-	intron	MODIFIER	c.242+68_242+69insT						E1, E4, E8, E12, E21, E16, E30, E32, E34, E39, E40, E41, E45, E49, E51, E54, E57, E60, E64, E70, E71, E72, E76, E82, E77, E83, E88, E92, E93, E96, E98, E99, E102, E103, E105, E106, E108, E113, E115, E117, E118, E119, STR, URI, ZBR
		54167730	T	A	-	splice acceptor	HIGH	c.-25-2A>T						BX, E49, E55, STR
		54167758	A	ATTG	-	intron	MODIFIER	c.-25-31_-25-30insCAA						E49, E55, STR
		54167771	T	C	-	intron	MODIFIER	c.-25-43A>G						E49, E55, STR
		54167824	AATAT	A	-	intron	MODIFIER	c.-26+73_-26+76delATAT						STR
		54167825	ATATAT	A	-	intron	MODIFIER	c.-26+71_-26+75delATATA						E49
		54167825	ATAT	A	-	intron	MODIFIER	c.-26+73_-26+75delATA						E55
		54167829	AT	A	-	intron	MODIFIER	c.-26+71delA						E55
		54167842	A	G	-	intron	MODIFIER	c.-26+59T>C						E49
Solyc04g079960	GGPPS2	64277295	A	G	-	missense	MODERATE	c.598T>C	1/1	Ser200Pro	598/1092	598/1092	200/363	E117STR, URI, ZBR
		64277494	A	G	-	synonymous	LOW	c.399T>C						E117, URI, ZBR
		64277500	C	T	-	synonymous	LOW	c.393G>A						E117, URI, ZBR
		64277739	C	G	-	missense	MODERATE	c.154G>C	1/1	Val52Leu	154/1092	154/1092	52/363	E117, URI, ZBR
		64277772	G	T	-	missense	MODERATE	c.121C>A	1/1	Gln41Lys	121/1092	121/1092	41/363	E117, STR, URI, ZBR
Solyc05g010180	CrtlSO-like	4377629	A	C	-	3'UTR	MODIFIER	c.*29T>G						E49, STR
		4378244	A	G	-	intron	MODIFIER	c.1393-167T>C						E49
		4378335	C	A	-	intron	MODIFIER	c.1393-258G>T						E49
		4378533	C	G	-	intron	MODIFIER	c.1392+86G>C						E49, STR
		4378721	G	A	-	synonymous	LOW	c.1290C>T						E49, STR
		4378870	C	T	-	intron	MODIFIER	c.1156-15G>A						E49, STR
		4379001	T	C	-	missense	MODERATE	c.1099A>G	7/10	Lys367Glu	1163/1926	1099/1707	367/568	E49, STR
		4379023	C	G	-	synonymous	LOW	c.1077G>C						E49, STR
		4379100	C	T	-	missense	MODERATE	c.1000G>A	7/10	Val334Ile	1064/1926	1000/1707	334/568	E49, STR
		4379113	C	A	-	intron	MODIFIER	c.997-10G>T						E49, STR
		4379132	C	A	-	intron	MODIFIER	c.997-29G>T						E49, STR
		4379190	T	C	-	splice region	LOW	c.996+3A>G						BX, E49, STR
		4379763	T	A	-	synonymous	LOW	c.603A>T						E49, STR
		4380192	T	A	-	intron	MODIFIER	c.463-116A>T						E49, STR
		4380365	T	A	-	missense	MODERATE	c.425A>T	3/10	Glu142Val	489/1926	425/1707	142/568	BX
		4380661	C	A	-	intron	MODIFIER	c.351+93G>T						E49
		4380975	C	T	-	splice region	MODERATE	c.130G>A						BX, E49
		4381819	T	TTA	-	intron	MODIFIER	c.127+251_127+252insTA						E71
		4381932	CAGCG	C	-	intron	MODIFIER	c.127+135_127+138delCGCT						E49
		4381954	T	C	-	intron	MODIFIER	c.127+117A>G						E49
		4381965	A	G	-	intron	MODIFIER	c.127+106T>C						E49, STR
		4382011	G	C	-	intron	MODIFIER	c.127+60C>G						E49, STR
		4382014	T	TCTA	-	intron	MODIFIER	c.127+56_127+57insTAG						E49, STR
		4382064	A	G	-	splice region	LOW	c.127+7T>C						STR
Solyc05g016330	CYP97B2	15575163	T	A	+	missense	MODERATE	c.26T>A	1/1	Ile9Asn	26/2065	26/1737	9/578	E16
		15575186	C	T	+	missense	MODERATE	c.49C>T	1/1	Arg17Trp	49/2065	49/1737	17/578	E16
		15575299	C	G	+	intron	MODIFIER	c.125+37C>G						E98
		15579990	T	A	+	intron	MODIFIER	c.753+60T>A						E16, ZBR
		15580054	A	T	+	intron	MODIFIER	c.753+124A>T						E98
		15580060	T	G	+	intron	MODIFIER	c.754-119T>G						E16, E113, STR, URI, ZBR
		15581014	A	T	+	intron	MODIFIER	c.975+16A>T						ZBR
		15581017	CTCT	C	+	intron	MODIFIER	c.975+20_975+22delTCT						ZBR
		15583006	T	A	+	intron	MODIFIER	c.1365+21T>A						E16, ZBR
		15583090	C	T	+	intron	MODIFIER	c.1366-52C>T						E16
		15583716	C	T	+	3'UTR	MODIFIER	c.*134C>T						E16, E113, STR, URI, ZBR
		15583902	C	T	+	3'UTR	MODIFIER	c.*320C>T						STR, URI, ZBR
Solyc06g036260	CHY1	25742594	C	T	-	3'UTR	MODIFIER	c.*194G>A						ZBR
		25742597	T	A	-	3'UTR	MODIFIER	c.*191A>T						URI
		25742615	T	C	-	3'UTR	MODIFIER	c.*173A>G						STR, ZBR
		25742626	TC	T	-	3'UTR	MODIFIER	c.*161delG						ZBR
		25742634	AAG	A	-	3'UTR	MODIFIER	c.*152_*153delCT						URI
		25742642	A	T	-	3'UTR	MODIFIER	c.*146T>A						STR, ZBR
		25742644	C	CT	-	3'UTR	MODIFIER	c.*143dupA						STR, ZBR
		25742770	A	G	-	3'UTR	MODIFIER	c.*18T>C						STR, ZBR
		25742818	T	G	-	synonymous	LOW	c.900A>C						STR, ZBR
		25742819	A	T	-	missense	MODERATE	c.899T>A	7/7	Ile300Lys	1070/1311	899/930	300/309	STR, ZBR
		25742885	A	T	-	intron	MODIFIER	c.853-20T>A						STR, URI, ZBR
		25742904	A	T	-	intron	MODIFIER	c.853-39T>A						STR, ZBR
		25742941	A	G	-	intron	MODIFIER	c.852+23T>C						E49, E55, E103, STR, ZBR, URI
		25742950	CA	C	-	intron	MODIFIER	c.852+13delT						STR, ZBR
		25742976	G	A	-	synonymous	LOW	c.840C>T						STR, ZBR
		25743091	T	C	-	intron	MODIFIER	c.795+18A>G						URI
		25743151	T	A	-	synonymous	LOW	c.753A>T						STR, ZBR
		25743277	A	G	-	intron	MODIFIER	c.670-43T>C						E49
		25743281	A	C	-	intron	MODIFIER	c.670-47T>G						STR, ZBR
		25743355	T	A	-	intron	MODIFIER	c.669+94A>T						ZBR
		25743357	T	C	-	intron	MODIFIER	c.669+92A>G						ZBR
		25743365	T	A	-	intron	MODIFIER	c.669+84A>T						E49, URI, ZBR
		25743366	G	GCATTTACAC	-	intron	MODIFIER	c.669+82_669+83insGTGTAAATG						E49
		25743367	G	C,T	-	intron	MODIFIER	c.669+82C>G						E49
		25743368	A	ATTTAC	-	intron	MODIFIER	c.669+80_669+81insGTAAA						E49, URI
		25743369	A	T	-	intron	MODIFIER	c.669+80T>A						ZBR
		25743370	C	T	-	intron	MODIFIER	c.669+79G>A						E49, ZBR
		25743370	C	CTAAT	-	intron	MODIFIER	c.669+78_669+79insATTA						E49, URI
		25743469	C	G	-	missense	MODERATE	c.649G>C	4/7	Ala217Pro	820/1311	649/930	217/309	STR, ZBR
		25743524	G	A	-	synonymous	LOW	c.594C>T						E49
		25743587	C	CAACCATTTAACGTG	-	splice region	LOW	c.535-5_535-4insCACGTTAAATGGTT						ZBR
		25743610	C	A	-	intron	MODIFIER	c.535-27G>T						STR, ZBR
		25743636	C	T	-	intron	MODIFIER	c.534+20G>A						STR, ZBR
		25743639	A	G	-	intron	MODIFIER	c.534+17T>C						STR, ZBR
		25743641	T	G	-	intron	MODIFIER	c.534+15A>C						E49STR, URI, ZBR
		25743764	G	C	-	intron	MODIFIER	c.463-37C>G						STR, ZBR
		25743778	G	A	-	intron	MODIFIER	c.462+29C>T						STR, ZBR
		25743918	G	T	-	intron	MODIFIER	c.402+23C>A						STR, ZBR
		25743931	A	ATTATCAAGGG	-	intron	MODIFIER	c.402+9_402+10insCCCTTGATAA						ZBR
		25743932	T	TTA	-	splice region	LOW	c.402+8_402+9insTA						ZBR
		25743935	A	G	-	splice region	LOW	c.402+6T>C						STR, ZBR
		25743935	A	AAGGGTTCG	-	splice region	LOW	c.402+5_402+6insCGAACCCT						ZBR
		25743979	C	T	-	missense	MODERATE	c.364G>A	1/7	Val122Ile	535/1311	364/930	122/309	STR, ZBR
		25744172	G	A	-	synonymous	LOW	c.171C>T						STR, ZBR
		25744250	T	C	-	synonymous	LOW	c.93A>G						STR, ZBR
		25744259	A	G	-	synonymous	LOW	c.84T>C						STR, ZBR
		25744263	T	A	-	missense	MODERATE	c.80A>T	1/7	Lys27Ile	251/1311	80/930	27/309	STR, ZBR
		25744282	A	T	-	missense	MODERATE	c.61T>A	1/7	Ser21Thr	232/1311	61/930	21/309	STR, ZBR
		25744297	A	T	-	missense	MODERATE	c.46T>A	1/7	Phe16Ile	217/1311	46/930	16/309	STR, ZBR
		25744322	G	A	-	synonymous	LOW	c.21C>T						STR, ZBR
		25744354	A	G	-	5'UTR	MODIFIER	c.-12T>C						STR, ZBR
		25744371	T	TCCCTCA	-	5'UTR	MODIFIER	c.-30_-29insTGAGGG						STR, ZBR
		25744400	G	C	-	5'UTR	MODIFIER	c.-58C>G						STR, ZBR
		25744437	A	G	-	5'UTR	MODIFIER	c.-95T>C						STR, ZBR
		25744490	C	T	-	5'UTR	MODIFIER	c.-148G>A						STR, ZBR
Solyc06g074240	CYCB	45898274	G	C	-	missense	MODERATE	c.1450C>G	1/1	Leu484Val	1450/1497	1450/1497	484/498	E71
		45898307	T	A	-	missense	MODERATE	c.1417A>T	1/1	Met473Leu	1417/1497	1417/1497	473/498	E71
		45898308	G	A	-	synonymous	LOW	c.1416C>T						E71
		45898721	C	A	-	missense	MODERATE	c.1003G>T	1/1	Val335Leu	1003/1497	1003/1497	335/498	E71
		45898794	T	C	-	synonymous	LOW	c.930A>G						E71
		45898812	A	C	-	synonymous	LOW	c.912T>G						E71
		45898856	C	T	-	missense	MODERATE	c.868G>A	1/1	Asp290Asn	868/1497	868/1497	290/498	E71
		45898857	T	A	-	missense	MODERATE	c.867A>T	1/1	Arg289Ser	867/1497	867/1497	289/498	E71
		45898929	C	T	-	synonymous	LOW	c.795G>A						E71
		45899038	C	T	-	missense	MODERATE	c.686G>A	1/1	Arg229Lys	686/1497	686/1497	229/498	E71
		45899199	A	G	-	synonymous	LOW	c.525T>C						E71
		45899265	T	C	-	synonymous	LOW	c.459A>G						E71
		45899379	G	A	-	synonymous	LOW	c.345C>T						E71
		45899612	AT	A	-	frameshift	HIGH	c.111delA	1/1	Lys37fs	111/1497	111/1497	37/498	E16, E113, STR, URI, ZBR
		45899643	A	G	-	synonymous	LOW	c.81T>C						E71
		45899657	C	A	-	missense	MODERATE	c.67G>T	1/1	Val23Phe	67/1497	67/1497	23/498	E71
		45899664	C	T	-	synonymous	LOW	c.60G>A						E71
		45899665	C	T	-	missense	MODERATE	c.59G>A	1/1	Arg20Lys	59/1497	59/1497	20/498	E71
Solyc07g056570	NCED	64361418	C	T	-	synonymous	LOW	c.1746G>A						E51, E55, STR
		64361433	C	T	-	synonymous	LOW	c.1731G>A						STR, E51, E55
		64361691	G	A	-	synonymous	LOW	c.1473C>T						STR, E51, E55
		64361894	C	G	-	missense	MODERATE	c.1270G>C	1/1	Ala424Pro	1270/1818	1270/1818	424/605	STR, E51, E55
		64361988	A	C	-	synonymous	LOW	c.1176T>G						STR, E51, E55
		64362378	T	A	-	synonymous	LOW	c.786A>T						STR, E51, E55
Solyc08g016720	NCED2	8736005	C	G	+	missense	MODERATE	c.1713C>G	1/1	Phe571Leu	1713/1746	1713/1746	571/581	E88
Solyc08g066650	CCD8	55411162	A	C	-	3'UTR	MODIFIER	c.*73T>G						E96STR
		55411185	G	A	-	3'UTR	MODIFIER	c.*50C>T						STR
		55411241	C	T	-	synonymous	LOW	c.1668G>A						STR
		55411842	C	T	-	intron	MODIFIER	c.1236-32G>A						E96
		55411852	G	A	-	intron	MODIFIER	c.1235+29C>T						E96
		55411898	A	G	-	synonymous	LOW	c.1218T>C						E96
		55411970	A	G	-	synonymous	LOW	c.1146T>C						E96
		55412328	T	C	-	synonymous	LOW	c.867A>G						E96, STR
		55412686	A	G	-	missense	MODERATE	c.509T>C	2/6	Val170Ala	552/1907	509/1674	170/557	E1, E4, E8, E16, E34, E32, E39, E40, E45, E51, E54, E55, E64, E70, E76, E83, E88, E96, E99, E113, E115, E119, STR
		55413738	G	A	-	intron	MODIFIER	c.297+42C>T						E96
		55413766	A	T	-	intron	MODIFIER	c.297+14T>A						E96, STR
		55414050	GGTT	G	-	disruptive inframe deletion	MODERATE	c.24_26delAAC	1/6	Thr9del	69/1907	24/1674	8/557	STR
		55414077	A	G	-	5'UTR	MODIFIER	c.-1T>C						STR
Solyc08g066720	CCD-like	55542748	C	T	+	splice region	LOW	c.87+4C>T						E93, E96, E103, STR
		55543095	A	G	+	synonymous	LOW	c.282A>G						E96, E103, STR
		55543196	A	G	+	intron	MODIFIER	c.346+37A>G						E96, E103
		55543543	A	G	+	intron	MODIFIER	c.492-25A>G						E96, E103
		55543800	C	CT	+	intron	MODIFIER	c.631-19_631-18insT						E16, E1, E4, E8, E21, E12, E30, E34, E34, E39, E40, E41, E45, E49, E51, E54, E55, E57, E60, E64, E70, E71, E72, E76, E82, E77, E83, E88, E92, E93, E96, E98, E99, E102, E103, E105, E106, E113, E115, E117, E118, E119, STR, URI, ZBR
		55543988	T	A	+	missense	MODERATE	c.800T>A	7/9	Ile267Lys	800/1245	800/1245	267/414	E21, E30, E71, E82, E96, E93, E98, E103, STR, E21, E30, E71, E82, E93, E96, E98, E103, STR
		55543989	A	C	+	synonymous	LOW	c.801A>C						E21, E30, E71, E82, E96, E93, E98, E103, STR
Solyc08g075490	CCD4B	59643915	A	C	-	3'UTR	MODIFIER	c.*185T>G						E55
		59643917	G	T	-	3'UTR	MODIFIER	c.*183C>A						E55
		59643931	C	T	-	3'UTR	MODIFIER	c.*169G>A						E55
		59643941	A	G	-	3'UTR	MODIFIER	c.*159T>C						E55, STR
		59643949	AG	A	-	3'UTR	MODIFIER	c.*150delC						E55, STR
		59643993	G	A	-	3'UTR	MODIFIER	c.*107C>T						E55, STR
		59644001	G	T	-	3'UTR	MODIFIER	c.*99C>A						E55, STR
		59644044	T	C	-	3'UTR	MODIFIER	c.*56A>G						E55
		59644087	A	AATTATCG	-	3'UTR	MODIFIER	c.*12_*13insCGATAAT						E55
		59644112	A	G	-	synonymous	LOW	c.1773T>C						E55, STR
		59644148	G	A	-	synonymous	LOW	c.1737C>T						E55, E71, STR
		59644283	A	G	-	synonymous	LOW	c.1602T>C						E55, STR
		59644333	T	C	-	missense	MODERATE	c.1552A>G	2/2	Lys518Glu	1619/2054	1552/1785	518/594	E55, STR
		59644358	G	A	-	synonymous	LOW	c.1527C>T						E55, STR
		59644384	C	T	-	missense	MODERATE	c.1501G>A	2/2	Val501Ile	1568/2054	1501/1785	501/594	E55, STR
		59644423	T	A	-	missense	MODERATE	c.1462A>T	2/2	Met488Leu	1529/2054	1462/1785	488/594	E55, STR
		59644428	C	T	-	missense	MODERATE	c.1457G>A	2/2	Gly486Asp	1524/2054	1457/1785	486/594	E55, STR
		59644457	C	CGAGTAGTA	-	splice region	LOW	c.1434-7_1434-6insTACTACTC						E55
		59644478	A	T	-	intron	MODIFIER	c.1434-27T>A						E55
		59644480	G	A	-	intron	MODIFIER	c.1434-29C>T						E55
		59644497	T	C	-	intron	MODIFIER	c.1434-46A>G						E55
		59644503	C	T	-	intron	MODIFIER	c.1434-52G>A						E71
		59644510	TA	T	-	intron	MODIFIER	c.1434-60delT						E55
		59644517	A	AC	-	intron	MODIFIER	c.1434-67_1434-66insG						E55
		59644536	T	A	-	intron	MODIFIER	c.1434-85A>T						E55
		59644558	T	A	-	intron	MODIFIER	c.1434-107A>T						E55
		59644594	C	CTG	-	intron	MODIFIER	c.1434-144_1434-143insCA						E55
		59644631	A	G	-	intron	MODIFIER	c.1434-180T>C						E55
		59644644	A	G	-	intron	MODIFIER	c.1434-193T>C						E55
		59644672	T	C	-	intron	MODIFIER	c.1434-221A>G						E55
		59644675	A	G	-	intron	MODIFIER	c.1434-224T>C						E55
		59644827	T	C	-	intron	MODIFIER	c.1433+191A>G						E55
		59644841	T	C	-	intron	MODIFIER	c.1433+177A>G						E55
		59644842	G	A	-	intron	MODIFIER	c.1433+176C>T						E55
		59644872	C	T	-	intron	MODIFIER	c.1433+146G>A						E55
		59644930	A	T	-	intron	MODIFIER	c.1433+88T>A						E103
		59644943	T	TTTAAC	-	intron	MODIFIER	c.1433+74_1433+75insGTTAA						E55
		59644987	C	T	-	intron	MODIFIER	c.1433+31G>A						E55
		59644987	C	T	-	intron	MODIFIER	c.1433+31G>A						STR
		59644995	A	G	-	intron	MODIFIER	c.1433+23T>C						E55, STR
		59645029	T	C	-	synonymous	LOW	c.1422A>G						E55, STR
		59645176	T	C	-	synonymous	LOW	c.1275A>G						E55, STR
		59645203	C	T	-	synonymous	LOW	c.1248G>A						E55, STR
		59645233	T	G	-	synonymous	LOW	c.1218A>C						E55, STR
		59645296	G	A	-	synonymous	LOW	c.1155C>T						E55, STR
		59645434	G	A	-	synonymous	LOW	c.1017C>T						E55, STR
		59645567	T	G	-	missense	MODERATE	c.884A>C	1/2	His295Pro	951 /2054	884 /1785	295 /594	E55, STR
		59645608	T	C	-	synonymous	LOW	c.843A>G						STR
		59645636	A	T	-	missense	MODERATE	c.815T>A	1/2	Phe272Tyr	882/2054	815/1785	272/594	E71
		59645758	A	G	-	synonymous	LOW	c.693T>C						E55, STR
		59645806	C	T	-	synonymous	LOW	c.645G>A						STR
		59646205	T	G	-	missense	MODERATE	c.246A>C	1/2	Glu82Asp	313/2054	246/1785	82/594	E103
Solyc08g081570	GCPE	64585653	C	A		3'UTR	MODIFIER	c.*113G>T						E12
		64585653	C	A	-	3'UTR	MODIFIER	c.*113G>T						E16, E39, E51, E54, E64, E55, E70, E82, E83, E88, E92, E96, E113, E115, ZBR
		64585745	CA	C	-	3'UTR	MODIFIER	c.*20delT						E39, E51, E54, E55, E82, E64, E83, E88, E92, E96, E115
		64586151	A	G		intron	MODIFIER	c.538-152T>C						E12, E16, E39, E51, E55, E54, E64, E70, E83, E88, E92, E96, E113, E115, ZBR
		64586180	A	G	-	intron	MODIFIER	c.538-181T>C						E39, E51, E54, E55, E70, E64, E83, E88, E92, E96, E113, E115
		64589637	G	A	-	intron	MODIFIER	c.406+177C>T						E16, E39, E51, E54, E70, E55, E82, E83, E88, E92, E96, E115, ZBR
		64589700	G	A	-	intron	MODIFIER	c.406+114C>T						E12, E16, E39, E51, E55, E54, E64, E70, E82, E83, E88, E92, E96, E113, ZBR
		64590242	GAT	G	-	5'UTR	MODIFIER	c.-25_-24delAT						E39, E51, E54, E55, E82, E64, E83, E88, E92, E96, E115
		64590249	A	G		5'UTR	MODIFIER	c.-30T>C						E12, E16, E39, E51, E55, E54, E64, E70, E82, E83, E88, E92, E96, E113, E115, ZBR
Solyc10g081650	CrtlSO	62683315	A	G	-	intron	MODIFIER	c.1555-60T>C						E49, STR, ZBR
		62683341	T	C	-	intron	MODIFIER	c.1554+63A>G						E49, STR, ZBR
		62683825	C	G	-	intron	MODIFIER	c.1305+12G>C						E49, STR, ZBR
		62684196	A	G	-	missense	MODERATE	c.1085T>C	1/7	Val362Ala	1085/1848	1085/1848	362/615	E49, STR, ZBR
		62684234	A	C	-	intron	MODIFIER	c.1078-31T>G						E49, STR, ZBR
		62684596	C	T	-	intron	MODIFIER	c.1077+240G>A						E49
		62685640	G	A	-	intron	MODIFIER	c.784+47C>T						E49, STR, ZBR
		62685844	G	A	-	intron	MODIFIER	c.684+33C>T						E49, STR, ZBR
		62686867	A	C	-	missense	MODERATE	c.122T>G	1/1	Ile41Arg	122/1848	122/1848	41/615	E49, STR, ZBR
Solyc11g011990	PTOX	4938154	T	C	-	synonymous	LOW	c.936A>G						E16, E72, E105, E113, ZBR, URI
		4938537	G	T	-	intron	MODIFIER	c.761-33C>A						E16, E72, E105, E113, ZBR, URI
		4938619	A	T	-	intron	MODIFIER	c.761-115T>A						E16, E72, E105, E113, ZBR, URI
		4938746	A	T	-	intron	MODIFIER	c.760+41T>A						E16, E72, E105, E113, ZBR, URI
		4938770	CT	C	-	intron	MODIFIER	c.760+16delA						E16, E72, E105, E113, ZBR, URI
		4938862	G	A	-	splice region	LOW	c.692-7C>T						E16, E72, E105, E113, ZBR, URI
		4938898	C	T	-	intron	MODIFIER	c.692-43G>A						E16, E72, E105, E113, ZBR, URI
		4938910	A	T	-	intron	MODIFIER	c.692-55T>A						E16, E72, E105, E113, ZBR, URI
		4938952	G	A	-	intron	MODIFIER	c.692-97C>T						E16, E72, E105, E113, ZBR, URI
		4938962	A	G	-	intron	MODIFIER	c.692-107T>C						E16, E72, E105, E113, ZBR, URI
		4939047	CT	C	-	intron	MODIFIER	c.692-193delA						E16, E72, E105, E113, ZBR, URI
		4939061	A	C	-	intron	MODIFIER	c.692-206T>G						E16, ZBR
		4939064	T	C	-	intron	MODIFIER	c.692-209A>G						E72, E105
		4939068	T	A	-	intron	MODIFIER	c.692-213A>T						E105
		4939107	T	C	-	intron	MODIFIER	c.692-252A>G						E105
		4939316	G	A	-	intron	MODIFIER	c.691+328C>T						E16, ZBR
		4939373	A	C	-	intron	MODIFIER	c.691+271T>G						E16, E72, E105, E113
		4939415	C	T	-	intron	MODIFIER	c.691+229G>A						E16, E72, E105, E113, ZBR
		4939438	T	TC	-	intron	MODIFIER	c.691+205_691+206insG						E16, E72, E105, E113, ZBR
		4939438	T	TC	-	intron	MODIFIER	c.691+205_691+206insG						E16, E72, E105, E113, ZBR, URI
		4939472	T	A	-	intron	MODIFIER	c.691+172A>T						E16, E72, E105, E113, ZBR, URI
		4939540	T	A	-	intron	MODIFIER	c.691+104A>T						E16, E72, E105, E113, ZBR, URI
		4939610	A	C	-	intron	MODIFIER	c.691+34T>G						E16, E72, E105, E113, ZBR, URI
		4940058	G	C	-	intron	MODIFIER	c.582+111C>G						E16, E72, E105, E113, ZBR, URI
		4940154	T	TAGA	-	intron	MODIFIER	c.582+14_582+15insTCT						E16, E72, E105, E113, ZBR, URI
		4940220	T	C	-	synonymous	LOW	c.531A>G						E16, E72, E105, E113, ZBR, URI
		4940235	C	T	-	synonymous	LOW	c.516G>A						E16, E72, E105, E113, ZBR, URI
		4940338	G	A	-	intron	MODIFIER	c.467-54C>T						E16, E72, E105, E113, ZBR, URI
		4940386	C	T	-	intron	MODIFIER	c.467-102G>A						E16, E72, E105, E113, ZBR, URI
		4940474	A	T	-	intron	MODIFIER	c.467-190T>A						E16, E72, E105, E113, ZBR, URI
		4940480	A	G	-	intron	MODIFIER	c.467-196T>C						E16, E72, E105, E113, ZBR, URI
		4940530	T	TA	-	intron	MODIFIER	c.467-247_467-246insT						E16, E72, E105, E113, URI
		4940549	G	A	-	intron	MODIFIER	c.467-265C>T						E16, E72, E105, E113, URI
		4940631	G	GT	-	intron	MODIFIER	c.466+345_466+346insA						E105
		4940901	A	C	-	intron	MODIFIER	c.466+76T>G						E16, E72, E105, E113, ZBR, URI
		4940990	C	T	-	synonymous	LOW	c.453G>A						E16, E72, E105, E113, ZBR, URI
		4941147	C	A	-	intron	MODIFIER	c.373-77G>T						E16, E72, E105, E113, ZBR, URI
		4941216	A	G	-	intron	MODIFIER	c.373-146T>C						E16, E72, E105, E113, ZBR, URI
		4941229	T	C	-	intron	MODIFIER	c.373-159A>G						E16, E72, E105, E113, ZBR, URI
		4941262	A	G	-	intron	MODIFIER	c.373-192T>C						E16, E72, E105, E113, ZBR, URI
		4941284	TACAAA	T	-	intron	MODIFIER	c.373-219_373-215delTTTGT						E16, E72, E105, URI, ZBR
		4941363	G	A	-	intron	MODIFIER	c.372+279C>T						E16, E72, E105, ZBR
		4941373	A	G	-	intron	MODIFIER	c.372+269T>C						E16, E72, E105, ZBR
		4941439	A	G	-	intron	MODIFIER	c.372+203T>C						E16, E105
		4941446	A	C	-	intron	MODIFIER	c.372+196T>G						E16, E105
		4941454	G	T	-	intron	MODIFIER	c.372+188C>A						E16, E72, E105
		4941463	G	GAA	-	intron	MODIFIER	c.372+178_372+179insTT						E16, E105
		4941476	A	T	-	intron	MODIFIER	c.372+166T>A						E16, E72, E105, URI, ZBR
		4941489	T	C	-	intron	MODIFIER	c.372+153A>G						E16, E72, E105, E113, ZBR, URI
		4941522	T	C	-	intron	MODIFIER	c.372+120A>G						E16, E72, E105, E113, ZBR, URI
		4941560	G	A	-	intron	MODIFIER	c.372+82C>T						E16, E72, E105, E113, ZBR, URI
		4941580	T	A	-	intron	MODIFIER	c.372+62A>T						E16, E72, E105, E113, ZBR, URI
		4941586	C	T	-	intron	MODIFIER	c.372+56G>A						E16, E72, E105, E113, ZBR, URI
		4941602	A	T	-	intron	MODIFIER	c.372+40T>A						E16, E72, E105, E113, ZBR, URI
		4941630	T	A	-	intron	MODIFIER	c.372+12A>T						E16, E72, E105, E113, ZBR, URI
		4941697	T	C	-	missense	MODERATE	c.317A>G	2/9	Asn106Ser	317/1101	317/1101	106/366	E16, E72, E105, E113, ZBR, URI
		4941744	G	A	-	synonymous	LOW	c.270C>T						E16, E72, E105, E113, ZBR, URI
		4941748	T	C	-	missense	MODERATE	c.266A>G	2/9	Asp89Gly	266/1101	266/1101	89/366	E16, E72, E105, E113, ZBR, URI
		4941762	A	G	-	synonymous	LOW	c.252T>C						E16, E72, E105, E113, ZBR, URI
		4941884	C	G	-	intron	MODIFIER	c.177-47G>C						E16, E72, E105, E113, ZBR, URI
		4941903	A	G	-	intron	MODIFIER	c.177-66T>C						E16, E72, E105, E113, ZBR, URI
		4941932	A	G	-	intron	MODIFIER	c.177-95T>C						E16, E72, E105, E113, ZBR, URI
		4942138	G	A	-	intron	MODIFIER	c.177-301C>T						E16, E105
		4942183	A	T	-	intron	MODIFIER	c.176+316T>A						E105
		4942191	T	A	-	intron	MODIFIER	c.176+308A>T						E105
		4942210	T	A	-	intron	MODIFIER	c.176+289A>T						E105
		4942268	G	A	-	intron	MODIFIER	c.176+231C>T						E105, ZBR
		4942439	G	A	-	intron	MODIFIER	c.176+60C>T						E16, E72, E105, E113, ZBR, URI
Solyc11g069380	HDS	53980210	T	C	+	intron	MODIFIER	c.208+179T>C						E51, E54, E115
		53980211	A	G	+	intron	MODIFIER	c.208+180A>G						E51, E54, E115
		53980368	T	C	+	intron	MODIFIER	c.209-48T>C						E51, E54, E115
		53981779	T	C	+	intron	MODIFIER	c.651+15T>C						E51, E54, E115
		53982002	T	G	+	intron	MODIFIER	c.652-146T>G						E51, E54, E115
		53982310	GTCA	G	+	intron	MODIFIER	c.771+44_772-44delTCA						E51, E54, E115
		53982569	A	G	+	synonymous	LOW	c.984A>G						E51, E54, E115
		53982628	G	A	+	intron	MODIFIER	c.1002+41G>A						E51, E54, E115
		53982646	C	T	+	intron	MODIFIER	c.1002+59C>T						E51, E54, E115
		53983042	A	G	+	intron	MODIFIER	c.1003-104A>G						E51, E54, E115
		53984084	T	C	+	missense	MODERATE	c.1424T>C	13/19	Ile475Thr	1424/2223	1424/2223	475/740	E51, E54, E115
		53984213	T	A	+	intron	MODIFIER	c.1540+13T>A						E51, E54, E115
		53984248	C	T	+	intron	MODIFIER	c.1541-45C>T						E51, E54, E115
		53984559	C	T	+	intron	MODIFIER	c.1680-53C>T						E51, E54, E115
		53985622	C	T	+	intron	MODIFIER	c.2122-196C>T						E51, E54, E115
		53985678	C	T	+	intron	MODIFIER	c.2122-140C>T						E51, E54, E115
		53985731	A	T	+	intron	MODIFIER	c.2122-87A>T						E51, E54, E115
		53985755	C	T	+	intron	MODIFIER	c.2122-63C>T						E51, E54, E115
		53985773	T	C	+	intron	MODIFIER	c.2122-45T>C						E51, E54, E115
		53985797	T	G	+	intron	MODIFIER	c.2122-21T>G						E51, E54, E115
		53985808	C	T	+	intron	MODIFIER	c.2122-10C>T						E51, E54, E115
		53985820	A	T	+	splice region	LOW	c.2124A>T						E51, E54, E115
		53985863	C	T	+	synonymous	LOW	c.2167C>T						E51, E54, E115
Solyc12g008980	LCYE	2285693	C	T	+	intron	MODIFIER	c.288+34C>T						STR
		2287913	G	A	+	synonymous	LOW	c.729G>A						STR
		2288100	C	T	+	intron	MODIFIER	c.810+106C>T						STR
		2288503	C	T	+	intron	MODIFIER	c.955-48C>T						ZBR
		2288541	C	T	+	intron	MODIFIER	c.955-10C>T						ZBR
		2288992	T	C	+	intron	MODIFIER	c.1160-74T>C						ZBR
		2289013	C	T	+	intron	MODIFIER	c.1160-53C>T						STR
		2289160	C	T	+	synonymous	LOW	c.1254C>T						ZBR
		2290107	C	T	+	intron	MODIFIER	c.1419-55C>T						ZBR
